# Supplementary material for: Crystal structure and Hirshfeld surface analysis of dibutyl 5,5′-(pentane-3,3-diyl)bis(1H-pyrrole-5-carboxylate)
Source: Acta Crystallogr E Crystallogr Commun. 2019 May 3;75(Pt 6):711–3. doi: 10.1107/S205698901900567X (PMC6658981; doi:10.1107/S205698901900567X)
Supplement: Supplementary file 1 [file e-75-00711-sup1.cif]

##############################################################################
#                                                                            #
# This CIF contains the data in a paper accepted for publication in          #
# Acta Crystallographica Section E. It conforms to the requirements of       #
# Notes for Authors for Acta Crystallographica Section E, and has been       #
# peer reviewed under the auspices of the IUCr Commission on Journals.       #
#                                                                            #
# Full details of the Crystallographic Information File format               #
# are given in the paper "The Crystallographic Information File (CIF):       #
# a New Standard Archive File for Crystallography" by S. R. Hall, F. H.      #
# Allen and I. D. Brown [Acta Cryst. (1991), A47, 655-685].                  #
#                                                                            #
# The current version of the core CIF dictionary is obtainable from          #
# ftp://ftp.iucr.org/pub/cif_core.dic.                                       #
#                                                                            #
# Software is freely available for graphical display of the structure(s)     #
# in this CIF. For information consult the CIF software page                 #
# http://www.iucr.org/resources/cif/software.                                #
#                                                                            #
# This file may be used for bona fide research purposes within the           #
# scientific community so long as proper attribution is given to the journal # 
# article from which it was obtained.                                        #
#                                                                            #
##############################################################################
data_I
_database_code_depnum_ccdc_archive 'CCDC 1912079'
_audit_creation_method
;
Olex2 1.2-beta
(compiled 2018.05.29 svn.r3508 for OlexSys, GUI svn.r5506)
;
_journal_date_recd_electronic     2019-03-22
_journal_date_accepted     2019-04-25
_journal_name_full     'Acta Crystallographica, Section E'
_journal_year     2019
_journal_volume     75
_journal_issue      6
_journal_page_first     711
_journal_page_last     713
_journal_paper_category     GO
_journal_paper_doi     10.1107/S205698901900567X
_journal_coeditor_code     FF2158
_publ_contact_author_name     'Zhenming Yin'
_publ_contact_author_address
;
College of Chemistry, Tianjin Normal University,
Tianjin 300387,
Tianjin
People's Republic of China
;
_publ_contact_author_email     tjyinzm@aliyun.com
_publ_contact_author_fax     ?
_publ_contact_author_phone     '862283723433'
_publ_section_title
;
Crystal structure and Hirshfeld surface analysis of dibutyl
5,5'-(pentane-3,3-diyl)bis(1<i>H</i>-pyrrole-5-carboxylate)
;
_publ_section_title_footnote     .
loop_
    _publ_author_name
    _publ_author_footnote
    _publ_author_address
    'Haijing Wang' .
;
College of Chemistry,
Tianjin Key Laboratory of Structure and Performance for Functional Molecules,
 Tianjin Normal University,
Tianjin 300387,
People's Republic of China
Key Laboratory of Inorganic--Organic Hybrid Functional Materials Chemistry \
(Tianjin Normal University), Ministry of Education,
Tianjin 300387,
People's Republic of China
;
    'Yin, Zhenming' .
;
College of Chemistry,
Tianjin Key Laboratory of Structure and Performance for Functional Molecules,
 Tianjin Normal University,
Tianjin 300387,
People's Republic of China
Key Laboratory of Inorganic--Organic Hybrid Functional Materials Chemistry \
(Tianjin Normal University), Ministry of Education,
Tianjin 300387,
People's Republic of China
;
_publ_section_synopsis
;
The molecular structure of the title compound, C~23~H~34~N~2~O~4~, has
<i>C</i>2 symmetry. In the crystal, interlocked dimers are formed through
quadruple N---H...O hydrogen bonds between pyrrole N---H groups and carbonyl O
atoms.
;
_chemical_name_systematic
;
Dibutyl 5,5'-(pentane-3,3-diyl)bis(1<i>H</i>-pyrrole-5-carboxylate)
;
_chemical_name_common     ?
_chemical_formula_moiety     'C23 H34 N2 O4'
_chemical_formula_sum     'C23 H34 N2 O4'
_chemical_formula_iupac     'C23 H34 N2 O4'
_chemical_formula_weight     402.52
_chemical_melting_point     ?
_space_group_crystal_system     orthorhombic
_space_group_name_H-M_alt     'F d d d'
_space_group_name_Hall     '-F 2uv 2vw'
loop_
    _space_group_symop_operation_xyz
    'x, y, z'
    '-x+3/4, -y+3/4, z'
    '-x+3/4, y, -z+3/4'
    'x, -y+3/4, -z+3/4'
    'x, y+1/2, z+1/2'
    '-x+3/4, -y+5/4, z+1/2'
    '-x+3/4, y+1/2, -z+5/4'
    'x, -y+5/4, -z+5/4'
    'x+1/2, y, z+1/2'
    '-x+5/4, -y+3/4, z+1/2'
    '-x+5/4, y, -z+5/4'
    'x+1/2, -y+3/4, -z+5/4'
    'x+1/2, y+1/2, z'
    '-x+5/4, -y+5/4, z'
    '-x+5/4, y+1/2, -z+3/4'
    'x+1/2, -y+5/4, -z+3/4'
    '-x, -y, -z'
    'x-3/4, y-3/4, -z'
    'x-3/4, -y, z-3/4'
    '-x, y-3/4, z-3/4'
    '-x, -y+1/2, -z+1/2'
    'x-3/4, y-1/4, -z+1/2'
    'x-3/4, -y+1/2, z-1/4'
    '-x, y-1/4, z-1/4'
    '-x+1/2, -y, -z+1/2'
    'x-1/4, y-3/4, -z+1/2'
    'x-1/4, -y, z-1/4'
    '-x+1/2, y-3/4, z-1/4'
    '-x+1/2, -y+1/2, -z'
    'x-1/4, y-1/4, -z'
    'x-1/4, -y+1/2, z-3/4'
    '-x+1/2, y-1/4, z-3/4'
_cell_length_a     14.358(6)
_cell_length_b     17.333(7)
_cell_length_c     38.902(19)
_cell_angle_alpha     90
_cell_angle_beta     90
_cell_angle_gamma     90
_cell_volume     9681(7)
_cell_formula_units_Z     16
_cell_measurement_reflns_used     3608
_cell_measurement_theta_min     2.42
_cell_measurement_theta_max     23.43
_cell_measurement_temperature     296(2)
_exptl_crystal_description     block
_exptl_crystal_colour     colourless
_exptl_crystal_size_max     0.32
_exptl_crystal_size_mid     0.28
_exptl_crystal_size_min     0.26
_exptl_crystal_density_diffrn     1.105
_exptl_crystal_density_meas     .
_exptl_crystal_density_method     'not measured'
_exptl_crystal_F_000     3488
_exptl_absorpt_coefficient_mu     0.075
_exptl_absorpt_correction_type     multi-scan
_exptl_absorpt_process_details
;
(SADABS; Bruker, 2001)
;
_exptl_absorpt_correction_T_min     0.821521
_exptl_absorpt_correction_T_max     1.000000
_exptl_special_details     ?
_diffrn_ambient_temperature     296.15
_diffrn_source     ?
_diffrn_radiation_type     MoK\a
_diffrn_radiation_wavelength     0.71073
_diffrn_radiation_monochromator     'graphite'
_diffrn_measurement_device_type     'Bruker SMART CCD area detector'
_diffrn_measurement_method     'phi and omega scans'
_diffrn_detector_area_resol_mean     ?
_diffrn_reflns_number     11878
_diffrn_reflns_av_R_equivalents     0.0305
_diffrn_reflns_av_unetI/netI     0.0244
_diffrn_reflns_theta_min     1.915
_diffrn_reflns_theta_max     25.026
_diffrn_reflns_theta_full     25.026
_diffrn_measured_fraction_theta_max     1.000
_diffrn_measured_fraction_theta_full     1.000
_diffrn_reflns_limit_h_min     -17
_diffrn_reflns_limit_h_max     16
_diffrn_reflns_limit_k_min     -20
_diffrn_reflns_limit_k_max     18
_diffrn_reflns_limit_l_min     -46
_diffrn_reflns_limit_l_max     44
loop_
    _refln_index_h
    _refln_index_k
    _refln_index_l
    _refln_F_squared_meas
    _refln_F_squared_sigma
    0 -2 2 1152.62 28.13
    0 -4 4 10.9 0.81
    0 4 -4 11.5 0.53
    0 6 -6 510.19 11.79
    0 -6 6 527.26 12.92
    0 -8 8 106.44 3.43
    0 -10 10 9.9 1.22
    0 -12 12 57.22 2.66
    0 -16 16 14.66 1.72
    0 -18 18 1.74 1.32
    -1 -1 1 2838.53 71.53
    1 -1 1 3102.28 76.81
    1 -3 3 5734.94 132.97
    -1 3 -3 5390.29 123.21
    1 -5 5 -0.27 0.4
    -1 -5 5 0.43 0.52
    -1 5 -5 0.09 0.19
    -1 7 -7 159.5 4.13
    -1 -7 7 165.54 4.72
    1 -7 7 168.36 4.67
    -1 9 -9 2.58 0.54
    -1 -9 9 2.76 0.85
    1 -9 9 2.34 0.79
    1 -11 11 155.34 4.98
    -1 11 -11 162.82 4.42
    -1 -11 11 161.67 5.1
    -1 -13 13 19.57 1.85
    1 -13 13 18.83 1.67
    -1 -15 15 3.77 1.29
    1 -15 15 4.8 1.31
    -1 -17 17 16.09 1.99
    1 -17 17 18.57 1.99
    -1 -19 19 0.92 1.43
    1 -19 19 1.48 1.32
    2 0 0 -1.58 0.12
    2 -2 2 437.71 10.56
    -2 -2 2 435.83 10.62
    -2 2 -2 437.52 9.8
    -2 4 -4 99.24 2.46
    2 -4 4 93.57 2.67
    -2 -4 4 94.32 2.85
    -2 -6 6 -0.41 0.45
    -2 6 -6 0.21 0.28
    2 -6 6 -0.42 0.34
    2 -8 8 20.72 1.34
    -2 8 -8 21.41 1.04
    -2 -8 8 22.09 1.5
    -2 -10 10 47.41 2.4
    2 -10 10 50.18 2.15
    -2 10 -10 47.44 1.8
    -2 -12 12 0.22 1.08
    -2 12 -12 1.11 0.65
    2 -12 12 -0.36 0.78
    2 -14 14 10.71 1.5
    -2 -14 14 10.03 1.65
    -2 -16 16 2 1.21
    2 -16 16 5.03 1.3
    2 -18 18 1.47 1.23
    -2 -18 18 0.78 1.36
    -3 -1 1 567.72 13.66
    3 -1 1 567.67 13.63
    -3 3 -3 789.87 17.7
    3 -3 3 804.65 19.05
    -3 -3 3 788.07 19.14
    -3 -5 5 42.19 1.7
    -3 5 -5 41.71 1.34
    3 -5 5 40.21 1.47
    3 -7 7 670.27 16.66
    -3 -7 7 685.28 16.88
    -3 -9 9 2.55 0.92
    -3 9 -9 -0.15 0.39
    3 -9 9 1.11 0.58
    -3 -11 11 59.93 2.76
    3 -11 11 63.02 2.58
    -3 11 -11 58.38 2.15
    -3 13 -13 -0.53 0.64
    -3 -13 13 -0.19 1.12
    3 -13 13 1.56 0.85
    -3 -15 15 -0.36 1.07
    3 -15 15 0.47 1.04
    -3 15 -15 -0.49 0.83
    -3 -17 17 0.55 1.31
    3 -17 17 -0.41 1.17
    -3 -19 19 -0.64 1.39
    3 -19 19 1.71 1.37
    4 0 0 1259.68 29.96
    4 -2 2 57.19 1.69
    -4 2 -2 56.32 1.63
    -4 -2 2 58.65 1.8
    -4 2 -2 58.61 1.64
    -4 -4 4 331.97 8.41
    4 -4 4 329.47 8.25
    -4 4 -4 330.59 7.68
    4 -6 6 21.85 1.16
    -4 6 -6 23.55 1.06
    -4 -6 6 20.2 1.47
    -4 8 -8 40.56 1.57
    4 -8 8 40.93 1.76
    -4 -8 8 38.34 1.99
    4 -10 10 32.39 1.76
    -4 10 -10 32.14 1.46
    -4 -10 10 34.69 2.31
    -4 -12 12 2.78 1.36
    -4 12 -12 1.54 0.75
    4 -12 12 3.66 0.96
    4 -14 14 27 1.87
    -4 -14 14 26.04 2.21
    -4 14 -14 27.21 1.67
    4 -16 16 12.96 1.61
    -4 16 -16 15.38 1.54
    -4 -16 16 15.05 1.98
    4 -18 18 2.46 1.1
    -4 -18 18 0.45 1.18
    -5 1 -1 40.13 1.42
    5 -1 1 42.32 1.37
    -5 -1 1 41.47 1.42
    5 1 -1 44.68 1.42
    -5 -3 3 46.33 1.63
    5 -3 3 46.47 1.53
    -5 3 -3 46.57 1.48
    -5 3 -3 43.2 1.39
    -5 5 -5 33.76 1.28
    5 -5 5 33.92 1.38
    -5 -5 5 34.81 1.59
    -5 7 -7 53.45 1.81
    -5 -7 7 54.94 2.36
    5 -7 7 51.36 1.96
    5 -9 9 50 2.07
    -5 -9 9 51.79 2.48
    -5 9 -9 52.41 1.93
    -5 11 -11 10.87 1.04
    -5 -11 11 9.11 1.61
    5 -11 11 8.81 1.14
    5 -13 13 3.08 0.96
    -5 13 -13 0.42 0.81
    -5 -13 13 0.28 1.31
    -5 -15 15 11.81 1.84
    5 -15 15 12.25 1.62
    -5 15 -15 12.19 1.35
    -5 17 -17 2.9 1.1
    5 -17 17 6.82 1.45
    -5 -17 17 7.25 1.72
    5 -19 19 2.29 1.2
    6 0 0 -0.27 0.29
    -6 -2 2 76.01 2.31
    -6 2 -2 73.28 2.21
    6 -2 2 74.21 2.21
    -6 2 -2 72.68 2.12
    -6 -4 4 118.17 3.52
    -6 4 -4 118.22 3.05
    6 -4 4 114 3.29
    -6 4 -4 114.47 3.13
    -6 6 -6 54.36 1.83
    -6 -6 6 54.05 2.29
    6 -6 6 54.09 1.96
    6 -8 8 16.65 1.16
    -6 -8 8 16.86 1.55
    -6 8 -8 15.73 1.08
    6 -10 10 10.05 1.08
    -6 10 -10 9 0.95
    -6 -10 10 8.72 1.46
    6 -12 12 23.56 1.72
    -6 12 -12 24 1.48
    -6 -12 12 24.91 2.23
    -6 14 -14 10.34 1.2
    -6 -14 14 12.91 1.79
    6 -14 14 12.06 1.5
    -6 -16 16 0.98 0.98
    -6 -16 16 -0.15 1.51
    6 -16 16 -0.49 0.85
    -6 16 -16 0.29 0.77
    6 -18 18 0.91 1.15
    -6 18 -18 -0.24 0.96
    -6 -18 18 0.35 1.24
    -7 1 -1 374.61 9.39
    -7 -1 1 382.2 9.49
    7 1 -1 377.88 9.47
    7 -1 1 378.72 9.43
    -7 3 -3 170.79 4.45
    -7 -3 3 168.29 4.7
    7 -3 3 171.05 4.57
    -7 3 -3 167.68 4.34
    7 -5 5 89.78 2.77
    -7 5 -5 86.64 2.42
    -7 -5 5 89.35 3
    -7 5 -5 88.22 2.63
    -7 -7 7 277.82 7.72
    7 -7 7 280.99 7.39
    -7 7 -7 272.69 6.88
    -7 9 -9 3.82 0.73
    -7 -9 9 3.92 1.33
    7 -9 9 3.96 0.76
    7 -11 11 3.78 0.96
    -7 11 -11 4.43 0.92
    -7 -11 11 3.59 1.43
    -7 -13 13 21.94 2.28
    -7 13 -13 22.2 1.56
    7 -13 13 22.97 1.74
    -7 -15 15 6.45 1.27
    -7 -15 15 7.12 1.69
    7 -15 15 8.72 1.43
    -7 15 -15 8.28 1.24
    -7 -17 17 -0.16 1.3
    7 -17 17 0.49 0.9
    -7 17 -17 -0.12 0.94
    7 -19 19 0.34 1.21
    -7 19 -19 -0.7 0.93
    8 0 0 0.25 0.42
    -8 0 0 0.1 0.48
    -8 2 -2 87.96 2.81
    -8 -2 2 93.2 2.89
    -8 2 -2 88.99 2.67
    8 -2 2 93.18 2.78
    -8 -4 4 53.94 2.16
    -8 4 -4 53.88 1.89
    -8 4 -4 53.51 1.82
    8 -4 4 58.18 1.99
    -8 -6 6 11.27 1.3
    8 -6 6 8.92 0.89
    -8 6 -6 9.78 0.87
    -8 -8 8 4.89 1.2
    8 -8 8 7.05 0.89
    -8 8 -8 6.29 0.84
    8 -10 10 180.34 5.47
    -8 -10 10 185.39 6.03
    -8 10 -10 186.67 5.14
    -8 -12 12 5.52 1.64
    8 -12 12 6.37 1.14
    -8 12 -12 6.58 1.04
    8 -14 14 4.06 1.05
    -8 14 -14 5.24 1.01
    -8 -14 14 6.23 1.35
    -8 -14 14 0.53 1.59
    -8 -16 16 0.71 1.15
    -8 16 -16 -1.05 0.87
    8 -16 16 -0.3 0.98
    -8 -16 16 0.7 1.33
    -8 18 -18 1.92 1.15
    8 -18 18 1.61 1.25
    -9 -1 1 18.56 1.21
    -9 -1 1 19.22 1.33
    -9 1 -1 15.94 1.21
    9 -1 1 20.6 1.15
    -9 3 -3 10.03 0.85
    -9 3 -3 10.12 0.89
    -9 -3 3 9.75 0.99
    9 -3 3 10.46 0.88
    9 -5 5 9.44 0.89
    -9 -5 5 10.1 1.18
    -9 5 -5 9.4 0.89
    -9 -7 7 130.21 4.4
    -9 7 -7 131.71 3.81
    9 -7 7 125.28 3.95
    -9 -9 9 9.42 1.67
    -9 9 -9 7.23 0.99
    9 -9 9 8.96 1.13
    9 -11 11 47.46 2.3
    -9 11 -11 46.49 2.16
    9 -13 13 7.93 1.21
    -9 -13 13 8.73 1.72
    -9 13 -13 6.73 1.1
    -9 -13 13 7.68 1.51
    -9 -15 15 1.39 1.47
    -9 15 -15 -0.27 0.89
    9 -15 15 0.44 0.96
    -9 -15 15 0 0.99
    -9 -17 17 1.47 1.66
    -9 17 -17 0.11 0.9
    -9 -17 17 1.11 1.26
    -10 0 0 -1.36 0.58
    10 0 0 0.25 0.57
    -10 -2 2 4.36 0.93
    -10 2 -2 5.58 0.76
    10 -2 2 7.43 0.82
    -10 -2 2 6.65 0.89
    -10 2 -2 7.49 0.89
    -10 4 -4 41.13 1.69
    -10 -4 4 39.62 1.97
    10 -4 4 39.24 1.7
    -10 -4 4 37.4 2.08
    -10 4 -4 41.73 1.75
    10 -6 6 10.13 1.05
    -10 -6 6 9.3 1.33
    -10 6 -6 12.55 1.14
    10 -8 8 13.16 1.25
    -10 8 -8 13.84 1.28
    -10 -8 8 11.04 1.68
    -10 -10 10 -2.16 0.9
    10 -10 10 0.14 0.84
    -10 10 -10 -0.68 0.72
    -10 -10 10 -2.3 1.08
    -10 12 -12 -0.26 0.81
    -10 -12 12 1.95 1.59
    10 -12 12 -0.06 0.83
    -10 -12 12 -0.72 1.03
    -10 -14 14 10.6 1.65
    -10 14 -14 7.85 1.24
    -10 -14 14 9.19 2.03
    -10 -16 16 0.84 1.26
    -10 16 -16 -0.31 0.88
    -10 -16 16 1.99 1.75
    -11 1 -1 -0.45 0.63
    -11 -1 1 0.64 0.71
    11 -1 1 -0.02 0.59
    -11 -1 1 0.1 0.75
    -11 3 -3 55.51 2.16
    -11 3 -3 54.83 2.19
    -11 -3 3 56.67 2.66
    11 -3 3 53.5 2.16
    -11 -3 3 52.94 2.31
    -11 -5 5 1.01 0.91
    -11 5 -5 2.07 0.71
    -11 -5 5 3.34 1.09
    11 -5 5 2.61 0.79
    -11 7 -7 6.88 1.06
    -11 -7 7 5.74 1.36
    11 -7 7 5.68 0.98
    -11 -7 7 6.23 1.27
    -11 -9 9 10.05 1.64
    -11 -9 9 12.38 1.76
    -11 9 -9 13.62 1.36
    -11 -11 11 0.55 1.06
    -11 -11 11 -0.24 1.43
    -11 11 -11 0.44 0.86
    -11 -13 13 1.08 1.69
    -11 -13 13 2.77 1.26
    -11 13 -13 3.99 1.15
    -11 15 -15 0.03 1.02
    -11 -15 15 0.22 1.32
    -11 -15 15 0.06 1.86
    -12 0 0 129.39 4.05
    -12 0 0 131.85 4.37
    12 0 0 130.84 4.05
    -12 2 -2 7.46 1.04
    -12 -2 2 8.48 1.19
    -12 2 -2 9.69 1.1
    -12 -2 2 8.61 1.12
    -12 -4 4 0.36 0.95
    -12 4 -4 1.16 0.75
    -12 -4 4 -0.53 1
    -12 -6 6 4.44 1.3
    -12 -6 6 3.52 1.19
    -12 6 -6 4.55 0.92
    -12 8 -8 2.6 0.95
    -12 -8 8 3.05 1.38
    -12 -8 8 0.88 1.14
    -12 -10 10 -0.72 0.97
    -12 10 -10 0.88 0.8
    -12 -10 10 0.42 1.44
    -12 -12 12 4.11 1.75
    -12 -12 12 1.84 1.26
    -12 12 -12 3.62 1.02
    -12 -14 14 1.36 1.33
    -12 14 -14 0.28 0.97
    -12 -14 14 2.53 1.82
    -13 1 -1 -0.49 0.69
    -13 -1 1 0.89 0.86
    -13 -1 1 1.36 0.8
    -13 3 -3 -0.97 0.72
    -13 -3 3 -1 0.92
    -13 -3 3 -1.91 0.81
    -13 -5 5 3.55 1.17
    -13 -5 5 3 1.17
    -13 5 -5 2.81 0.9
    -13 -7 7 4.96 1.51
    -13 7 -7 2.69 0.98
    -13 -7 7 2.29 1.17
    -13 -9 9 0.21 1.1
    -13 -9 9 -0.23 1.33
    -13 9 -9 1.35 0.86
    -13 -11 11 0.52 1.18
    -13 -11 11 2.5 1.61
    -13 11 -11 2.12 0.97
    -13 13 -13 1 1.14
    -13 -13 13 1.82 1.77
    -13 -13 13 2.11 1.53
    -14 0 0 0.12 0.94
    -14 2 -2 0.52 0.87
    -14 -2 2 0.66 1.02
    -14 4 -4 13.94 1.31
    -14 -4 4 16.33 1.77
    -14 6 -6 -1.18 0.7
    -14 -6 6 -0.35 1.05
    -14 -8 8 -2.04 1.2
    -14 -8 8 -0.28 1.16
    -14 8 -8 1.7 0.99
    -14 10 -10 5.28 1.2
    -14 -10 10 0.66 1.55
    -14 -10 10 2.93 1.3
    -14 -12 12 0.37 1.41
    -14 -12 12 0.19 1.74
    -14 12 -12 -0.97 1.02
    -14 -14 14 -1.5 1.74
    -15 1 -1 -2.04 0.82
    -15 -1 1 1.09 1.05
    -15 3 -3 23.13 1.7
    -15 -3 3 23.15 2.03
    -15 5 -5 0.38 0.94
    -15 -5 5 1.38 1.18
    -15 7 -7 2.73 1.07
    -15 -7 7 3.01 1.38
    -15 9 -9 0.43 0.89
    -15 -9 9 -0.1 1.17
    -15 -11 11 3.04 1.44
    -15 11 -11 2.06 1.21
    -16 0 0 84.63 3.71
    -16 0 0 83.16 3.27
    -16 -2 2 15.36 1.86
    -16 2 -2 18.4 1.68
    -16 -4 4 -0.71 0.99
    -16 4 -4 -0.75 0.85
    -16 6 -6 4.25 1.13
    -16 -6 6 5.23 1.42
    -16 8 -8 -0.05 0.95
    -16 -8 8 -0.3 1.14
    -16 -10 10 1.19 1.34
    -16 10 -10 -0.17 1
    -17 -1 1 4.35 1.39
    -17 1 -1 6.69 1.32
    -17 3 -3 0.19 0.95
    -17 -3 3 0.16 1.07
    -17 -5 5 0.56 1.24
    -17 5 -5 1.71 1.02
    -17 -7 7 -0.14 1.22
    -17 7 -7 -0.39 0.94
    -18 0 0 -1.12 0.95
    -18 2 -2 -0.52 0.97
    -18 -2 2 -0.78 1.13
    -18 -4 4 0.82 1.18
    -18 4 -4 -0.37 0.94
    0 -20 18 1.79 1.33
    0 -18 16 0.62 1.26
    0 -16 14 0.16 1.16
    0 -14 12 0.97 1.16
    0 -12 10 0.44 0.87
    0 -10 8 -1.14 0.52
    0 -8 6 -0.14 0.52
    0 -6 4 -0.45 0.34
    0 -4 2 -0.24 0.32
    0 -2 0 -0.41 0.09
    0 -2 4 -0.09 0.18
    0 4 -6 -0.12 0.15
    0 -4 6 -0.55 0.41
    0 -6 8 0.27 0.6
    0 6 -8 0.63 0.28
    0 -8 10 -0.63 0.64
    0 8 -10 -0.33 0.32
    0 -10 12 0.43 0.69
    0 -12 14 0.48 0.89
    0 -14 16 -0.42 1.09
    0 -16 18 0.89 1.23
    0 -18 20 0.68 1.19
    1 -19 17 0.28 1.21
    -1 -19 17 1.21 1.28
    1 -17 15 7.35 1.38
    -1 -17 15 5.35 1.54
    1 -15 13 3.99 1.31
    -1 -15 13 4.74 1.27
    -1 -13 11 5.9 1.3
    1 -13 11 4.49 1.03
    1 -11 9 7.74 1.17
    -1 -11 9 8.67 1.27
    1 -9 7 523.87 12.84
    -1 -9 7 456.44 12.78
    -1 9 -7 526.71 11.71
    -1 7 -5 291.75 6.5
    -1 -7 5 229.19 7.1
    1 -7 5 294.91 7.21
    -1 5 -3 126.24 3.08
    1 -5 3 121.21 3.44
    -1 -5 3 125.17 3.51
    -1 -3 1 1129.86 26.46
    -1 3 -1 1092.8 24.65
    1 -3 1 1102.37 26.41
    1 -1 -1 3177.32 69.7
    -1 -1 -1 2566.31 70.12
    1 -1 3 731.54 17.97
    -1 -1 3 735.55 17.57
    -1 3 -5 38.16 1.13
    1 -3 5 38.56 1.36
    -1 5 -7 119.89 3.04
    1 -7 9 71.59 2.5
    -1 7 -9 70.37 2.09
    -1 -7 9 66.78 2.59
    -1 -9 11 86.9 3.18
    1 -9 11 86.76 3.09
    -1 9 -11 90.84 2.65
    1 -11 13 7.36 1.23
    -1 11 -13 8.74 0.91
    -1 -11 13 7.64 1.27
    -1 -13 15 -0.11 1.03
    1 -13 15 2.51 1.16
    1 -15 17 -0.08 1.1
    -1 -15 17 -1.42 1.15
    1 -17 19 0.54 1.07
    -1 -17 19 0.15 1.1
    1 -19 21 0.16 1.32
    -1 -19 21 -0.22 1.32
    2 -20 18 1.06 1.33
    2 -18 16 2.44 1.12
    -2 -18 16 2.49 1.25
    2 -16 14 14.98 1.69
    -2 -16 14 11.72 1.8
    2 -14 12 15.65 1.56
    -2 -14 12 18.47 1.78
    -2 12 -10 1.2 0.67
    2 -12 10 0.9 0.85
    -2 -12 10 1.36 1
    -2 10 -8 1.32 0.48
    2 -10 8 -0.25 0.64
    -2 -10 8 0.76 0.82
    -2 8 -6 4.81 0.58
    -2 -8 6 4.38 0.92
    2 -8 6 3.56 0.62
    2 -6 4 147.3 4
    -2 -6 4 133.15 4.06
    -2 6 -4 149.12 3.62
    -2 4 -2 593.06 13.33
    2 -4 2 586.35 14.41
    -2 -4 2 603.99 14.5
    -2 -2 0 3965.87 93.61
    -2 2 0 3594.41 86.13
    2 -2 0 4116.88 93.53
    2 0 2 23.53 0.7
    2 0 -2 23.95 0.79
    -2 2 -4 238.43 5.49
    -2 -2 4 238.52 5.99
    2 -2 4 239.74 5.89
    -2 -4 6 57.02 1.96
    2 -4 6 56.17 1.8
    -2 4 -6 58.18 1.63
    -2 -6 8 4.87 0.8
    -2 6 -8 4.4 0.52
    2 -6 8 5.44 0.66
    -2 -8 10 88.92 3.16
    2 -8 10 87.21 2.96
    -2 8 -10 90.71 2.6
    -2 10 -12 60.69 2.13
    2 -10 12 65.38 2.6
    -2 -10 12 62.11 2.72
    2 -12 14 3.32 1.04
    -2 12 -14 4.01 0.78
    -2 -12 14 3.16 1.15
    -2 -14 16 1.93 1.11
    2 -14 16 1.3 1.03
    -2 -16 18 2.92 1.36
    2 -16 18 2.24 1.28
    2 -18 20 2.15 1.29
    -2 -18 20 1.19 1.43
    3 -19 17 2.34 1.34
    -3 -19 17 1.01 1.19
    -3 -17 15 0.31 1.18
    3 -17 15 -0.09 1.11
    -3 -15 13 0.57 1.03
    3 -15 13 1.47 1.09
    -3 -13 11 2.3 1.33
    -3 13 -11 2.88 0.86
    3 -13 11 2 0.81
    -3 11 -9 19.62 1.17
    3 -11 9 22.7 1.57
    -3 -11 9 20.97 1.74
    -3 9 -7 2.57 0.56
    3 -9 7 2.24 0.68
    -3 -9 7 1.94 0.86
    -3 -7 5 32.47 1.72
    3 -7 5 30.49 1.42
    -3 7 -5 31.91 1.25
    3 -5 3 27.38 1.14
    -3 -5 3 27.05 1.32
    -3 3 -1 121.01 2.96
    3 -3 1 121.11 3.21
    -3 -3 1 119.97 3.28
    -3 -1 -1 569.53 13.44
    3 -1 -1 567.92 13.68
    -3 -1 -1 568.8 13.66
    -3 -1 3 2427.6 58.53
    3 -1 3 2427.55 58.31
    -3 3 -5 18.15 0.77
    3 -3 5 16.41 0.76
    -3 -3 5 18.61 1.04
    -3 -5 7 63.86 2.32
    -3 5 -7 67.3 1.92
    3 -5 7 63.98 2.06
    -3 -7 9 77.1 2.84
    3 -7 9 75.65 2.54
    -3 7 -9 74.07 2.26
    -3 9 -11 34.66 1.45
    3 -9 11 36.56 1.76
    -3 -9 11 36.22 2.11
    3 -11 13 42.45 2.1
    -3 -11 13 43.56 2.41
    -3 11 -13 41.71 1.76
    3 -13 15 9.47 1.32
    -3 13 -15 5.89 1.01
    -3 -13 15 6.76 1.48
    -3 15 -17 8.46 1.26
    -3 -15 17 5.66 1.63
    3 -15 17 7.52 1.42
    -3 -17 19 8.49 1.65
    3 -17 19 9.53 1.6
    -3 -19 21 0.76 1.29
    3 -19 21 2.26 1.46
    4 -18 16 4.55 1.34
    -4 -18 16 3.69 1.52
    -4 -16 14 0.1 1.08
    -4 16 -14 -0.25 0.88
    4 -16 14 0.04 0.82
    4 -14 12 2.32 1
    -4 -14 12 0.9 1.23
    -4 -14 12 1.39 0.88
    -4 14 -12 0.77 0.74
    4 -12 10 9.04 1.17
    -4 -12 10 6.69 1.38
    -4 12 -10 6.93 0.9
    -4 10 -8 0.75 0.5
    4 -10 8 0.47 0.67
    -4 -10 8 -0.01 0.82
    4 -8 6 37.81 1.69
    -4 -8 6 34.84 1.87
    -4 8 -6 39.31 1.51
    4 -6 4 703.85 17.31
    -4 6 -4 702.76 16.03
    -4 -6 4 720.96 17.5
    4 -4 2 87.48 2.53
    -4 -4 2 86.84 2.65
    -4 4 -2 88.15 2.34
    4 -2 0 -0.03 0.26
    -4 -2 0 -0.05 0.33
    -4 2 0 -0.03 0.23
    -4 0 -2 -0.2 0.25
    4 0 -2 0.37 0.27
    4 0 2 -0.07 0.2
    4 -2 4 655.81 15.72
    -4 -2 4 642.48 15.85
    -4 2 -4 666.36 15.32
    -4 2 -4 652.49 14.7
    -4 4 -6 92.23 2.51
    4 -4 6 93.35 2.65
    -4 -4 6 92.63 2.9
    4 -6 8 87.33 2.7
    -4 -6 8 86.43 3
    4 -8 10 313.23 8.25
    -4 8 -10 310.59 7.6
    -4 -8 10 316.41 8.57
    4 -10 12 -0.12 0.69
    -4 -10 12 0.76 0.95
    -4 10 -12 0.97 0.53
    -4 -12 14 0.33 1.31
    4 -12 14 1.43 0.87
    -4 12 -14 -0.84 0.76
    4 -14 16 1.89 0.95
    -4 14 -16 3.31 0.93
    -4 -14 16 2.62 1.49
    -4 -16 18 19.21 2.13
    -4 16 -18 20.19 1.6
    4 -16 18 22.66 2.03
    -4 -18 20 2.9 1.36
    4 -18 20 2.21 1.07
    -5 -19 17 0.24 1.37
    5 -19 17 0.7 1.13
    5 -17 15 2.61 1.07
    -5 -17 15 1.19 1.4
    -5 17 -15 1.29 0.99
    -5 -15 13 53.39 3.04
    -5 15 -13 58.17 2.49
    5 -15 13 60.37 2.91
    -5 -15 13 55.15 2.76
    -5 -13 11 2.49 1.45
    -5 13 -11 5.1 0.99
    5 -13 11 7.48 1.11
    5 -11 9 15.92 1.33
    -5 11 -9 14.67 1.15
    -5 -11 9 15.03 1.62
    -5 9 -7 16.68 1.05
    5 -9 7 17.97 1.28
    -5 -9 7 16.86 1.6
    -5 7 -5 30.61 1.27
    -5 -7 5 29.99 1.66
    5 -7 5 32 1.46
    5 -5 3 411.56 10.26
    -5 5 -3 399.97 9.49
    -5 -5 3 418.34 10.41
    -5 3 -1 665.05 15.58
    -5 3 -1 663.82 14.94
    5 -3 1 654.3 16.07
    -5 -3 1 670.47 16.13
    -5 -1 -1 41.26 1.54
    -5 -1 -1 41.86 1.38
    5 -1 -1 42.09 1.4
    5 1 1 42.1 1.35
    5 -1 3 478.48 11.67
    -5 1 -3 488.41 11.53
    5 1 -3 478.33 11.79
    -5 3 -5 130.46 3.35
    5 -3 5 129.82 3.48
    -5 -3 5 127.75 3.69
    -5 3 -5 131.29 3.32
    -5 -5 7 755.37 18.38
    -5 5 -7 733.96 16.87
    5 -5 7 746.08 18.1
    -5 7 -9 93.45 2.75
    -5 -7 9 95.63 3.36
    5 -7 9 93.4 2.97
    5 -9 11 73.11 2.64
    -5 9 -11 71.11 2.41
    -5 -9 11 71.37 3.01
    5 -11 13 0.5 0.74
    -5 11 -13 -0.43 0.59
    -5 -11 13 -1 1.13
    5 -13 15 3.66 0.93
    -5 13 -15 4.02 0.97
    -5 -13 15 4.98 1.57
    5 -15 17 5.24 1.13
    -5 15 -17 5.43 1.1
    -5 -15 17 7.39 1.81
    5 -17 19 1.79 1.12
    -5 -17 19 4.34 1.62
    -5 17 -19 2.26 0.98
    5 -19 21 1.62 1.21
    6 -18 16 0.19 1.11
    -6 18 -16 0.77 0.92
    -6 -18 16 -0.06 1.21
    -6 -16 14 6.77 1.3
    -6 -16 14 5.87 1.57
    6 -16 14 4.96 1.36
    -6 16 -14 5.83 1.07
    6 -14 12 4.44 1.05
    -6 -14 12 4.25 1.12
    -6 -14 12 2.43 1.52
    -6 14 -12 5.88 1.01
    6 -12 10 1.07 0.82
    -6 -12 10 0.74 1.38
    -6 12 -10 -0.26 0.65
    -6 10 -8 10.68 0.96
    -6 -10 8 10.85 1.43
    6 -10 8 11.64 1.13
    -6 -8 6 60.96 2.59
    6 -8 6 63.69 2.32
    -6 8 -6 58.97 2.07
    -6 6 -4 53.44 1.81
    6 -6 4 55.95 1.99
    -6 -6 4 54.01 2.23
    -6 -4 2 16.34 1.1
    -6 4 -2 17.22 0.77
    -6 4 -2 16.63 0.87
    6 -4 2 15.97 0.93
    -6 -2 0 120.98 3.58
    -6 2 0 124.65 3.19
    6 -2 0 124.13 3.4
    -6 -2 0 120.88 3.39
    6 0 -2 36.03 1.35
    -6 0 -2 37.93 1.45
    6 0 2 36.4 1.26
    -6 2 -4 13.32 0.81
    -6 -2 4 12.98 0.92
    6 -2 4 14.01 0.75
    -6 2 -4 12.27 0.75
    -6 4 -6 62.2 1.77
    6 -4 6 58.79 1.96
    -6 4 -6 60.84 1.94
    -6 -4 6 62.5 2.29
    -6 6 -8 183.14 4.44
    -6 -6 8 187.93 5.4
    -6 6 -8 183.28 4.74
    6 -6 8 180.9 5.01
    -6 8 -10 59.67 2.11
    -6 -8 10 59.94 2.69
    6 -8 10 62.57 2.29
    6 -10 12 38.42 1.9
    -6 10 -12 36.45 1.7
    -6 12 -14 66.97 2.54
    6 -12 14 68.45 2.85
    -6 -12 14 61.54 3.32
    -6 -14 16 14.84 2.05
    -6 14 -16 14.94 1.32
    6 -14 16 15.83 1.66
    -6 -16 18 0.13 1.58
    -6 16 -18 2.47 1.03
    6 -16 18 2.14 1.17
    -6 -18 20 0.26 1.37
    6 -18 20 1.19 1.16
    -6 18 -20 -0.47 0.88
    7 -19 17 1.62 1.26
    -7 19 -17 1.94 1.19
    -7 -17 15 2 1.1
    7 -17 15 1.99 1.14
    -7 17 -15 0.76 0.87
    -7 -17 15 2.51 1.43
    -7 15 -13 5.63 1.13
    -7 -15 13 5.47 1.3
    7 -15 13 6.44 1.35
    -7 -15 13 5.75 1.79
    -7 13 -11 1.5 0.87
    7 -13 11 2.23 1.02
    -7 -13 11 1.82 1.04
    -7 -13 11 0.89 1.44
    7 -11 9 21.5 1.56
    -7 11 -9 20.41 1.37
    -7 -11 9 21.13 2.15
    -7 9 -7 2.62 0.66
    7 -9 7 1.27 0.64
    -7 -9 7 1.2 1.13
    -7 7 -5 0.04 0.45
    -7 -7 5 1.56 0.96
    7 -7 5 -0.27 0.47
    -7 -5 3 221.7 6.08
    -7 5 -3 219.98 5.52
    -7 5 -3 223.02 5.49
    7 -5 3 219.02 5.91
    -7 3 -1 61.03 1.96
    -7 -3 1 58.04 2.08
    7 -3 1 60.02 2.01
    -7 -3 1 60.26 2.28
    -7 3 -1 58.66 1.9
    -7 -1 -1 385.1 9.45
    7 -1 -1 370.46 9.48
    7 1 1 374.49 9.41
    -7 -1 -1 386.01 9.56
    7 -1 3 31.94 1.23
    -7 1 -3 30.11 1.37
    -7 -1 3 30.18 1.37
    7 1 -3 33.04 1.38
    7 -3 5 142.18 3.91
    -7 3 -5 143.93 3.82
    -7 -3 5 142.16 4.15
    -7 3 -5 144.13 3.83
    -7 -5 7 108.68 3.52
    -7 5 -7 107.49 2.83
    7 -5 7 107.08 3.17
    -7 5 -7 103.02 3.05
    -7 7 -9 5.79 0.78
    7 -7 9 5.89 0.78
    -7 -7 9 4.92 1.2
    -7 -9 11 42.78 2.57
    -7 9 -11 40.88 1.79
    7 -9 11 43.79 1.94
    7 -11 13 19.71 1.56
    -7 11 -13 19.1 1.46
    -7 -11 13 17.9 1.96
    7 -13 15 -0.22 0.75
    -7 -13 15 1.08 1.39
    -7 13 -15 0.58 0.72
    -7 15 -17 2.77 0.93
    7 -15 17 2.09 1.04
    -7 -15 17 4.72 1.51
    -7 -17 19 -0.16 1.41
    7 -17 19 0.92 1.14
    -7 17 -19 -1.03 0.79
    -8 18 -16 -0.06 0.92
    -8 -18 16 -1.24 1.51
    8 -18 16 0.19 1.15
    8 -16 14 1.46 0.99
    -8 -16 14 -0.83 1.37
    -8 -16 14 0.45 1.09
    -8 16 -14 -0.17 0.79
    -8 -14 12 -0.05 1.37
    8 -14 12 0.35 0.8
    -8 -14 12 -0.73 0.95
    -8 14 -12 0.66 0.87
    -8 -12 10 5.67 1.32
    8 -12 10 3.1 0.97
    -8 12 -10 5.02 0.97
    -8 -12 10 4.22 1.51
    -8 -10 8 15.98 1.59
    -8 10 -8 18.29 1.34
    -8 -10 8 18.02 1.92
    8 -10 8 14.54 1.41
    -8 8 -6 0.13 0.49
    -8 -8 6 0.42 1.12
    8 -8 6 0.63 0.59
    -8 6 -4 78.58 2.49
    -8 -6 4 76.6 2.89
    8 -6 4 77.08 2.64
    8 -4 2 0.31 0.49
    -8 -4 2 1.43 0.7
    -8 -4 2 -1.33 0.55
    -8 4 -2 1.06 0.5
    -8 4 -2 -0.95 0.4
    8 -2 0 0.07 0.47
    -8 -2 0 0.15 0.48
    -8 2 0 0.21 0.51
    -8 2 0 -1.07 0.45
    -8 -2 0 -0.65 0.55
    8 0 -2 -0.18 0.47
    -8 0 -2 0.24 0.42
    8 0 2 -0.13 0.42
    -8 -2 4 503.03 12.62
    8 -2 4 505.55 12.43
    -8 2 -4 505.8 12.28
    -8 2 -4 500.89 11.75
    8 -4 6 -0.06 0.44
    -8 4 -6 -0.1 0.35
    -8 4 -6 0.37 0.46
    -8 -4 6 0.3 0.7
    -8 6 -8 8.24 0.88
    8 -6 8 6.91 0.79
    -8 -6 8 6.64 1.2
    8 -8 10 31.96 1.67
    -8 8 -10 31.89 1.6
    -8 -8 10 29.3 2.04
    8 -10 12 14.21 1.35
    -8 10 -12 18.78 1.33
    -8 -10 12 11.23 1.87
    8 -12 14 5 1
    -8 -12 14 3.85 1.46
    -8 12 -14 5.57 1.08
    -8 -14 16 -0.02 1.57
    8 -14 16 0.3 0.9
    -8 14 -16 0.24 0.74
    -8 16 -18 1.23 0.91
    -8 -16 18 1.77 1.46
    -8 -16 18 2.73 1.26
    8 -16 18 2.94 1.13
    -8 18 -20 0.97 0.95
    -9 -17 15 0.11 1.2
    -9 -17 15 0.59 1.53
    9 -17 15 2.44 1.15
    -9 17 -15 -1.43 0.91
    9 -15 13 1.47 0.95
    -9 15 -13 1.77 0.96
    -9 -15 13 3.32 1.32
    -9 -15 13 1.41 1.56
    -9 -13 11 0.92 1.14
    -9 -13 11 0.26 1.56
    -9 13 -11 0.05 0.76
    9 -13 11 1.84 0.97
    9 -11 9 35.33 2.01
    -9 -11 9 34.68 2.53
    -9 -11 9 38.46 2.5
    -9 11 -9 32.87 1.76
    -9 -9 7 5.17 1.48
    -9 9 -7 6.32 0.89
    9 -9 7 5.28 1.01
    -9 -9 7 6.69 1.2
    -9 -7 5 -0.28 0.7
    -9 7 -5 1.69 0.64
    9 -7 5 1.47 0.66
    -9 -7 5 1.27 1.04
    -9 5 -3 67.56 2.24
    -9 -5 3 66.91 2.8
    -9 5 -3 65.53 2.13
    9 -5 3 63.56 2.33
    -9 -5 3 65.43 2.58
    -9 3 -1 -0.08 0.38
    -9 -3 1 0.27 0.58
    9 -3 1 -0.1 0.47
    -9 -3 1 0.31 0.64
    -9 3 -1 -0.33 0.44
    -9 1 1 18.68 1.27
    -9 -1 -1 19.04 1.11
    9 -1 -1 20.57 1.17
    -9 -1 -1 19.43 1.39
    9 -1 3 106.39 3.09
    -9 1 -3 102.98 3.27
    9 1 -3 101.45 3.21
    -9 -1 3 102.14 3.24
    -9 3 -5 23.12 1.19
    -9 -3 5 24.55 1.47
    9 -3 5 23.27 1.17
    -9 3 -5 21.84 1.19
    -9 5 -7 21.87 1.26
    -9 -5 7 25.03 1.72
    9 -5 7 23.02 1.25
    -9 -7 9 7.87 1.28
    9 -7 9 7.63 0.97
    -9 7 -9 8.5 1.04
    -9 9 -11 26.67 1.53
    -9 -9 11 27.1 2.3
    9 -9 11 27.21 1.66
    -9 -11 13 -0.44 1.36
    -9 11 -13 -0.54 0.68
    9 -11 13 0.06 0.73
    -9 13 -15 4.62 1.08
    -9 -13 15 5.11 1.77
    9 -13 15 3.65 1.07
    -9 -15 17 0.31 1.15
    -9 15 -17 0.13 0.84
    -9 -15 17 0.75 1.47
    -9 17 -19 0.19 0.92
    -9 -17 19 -0.02 1.23
    -10 16 -14 -0.86 0.92
    -10 -16 14 -2.19 1.27
    -10 -16 14 -0.51 1.24
    10 -14 12 -1.23 0.79
    -10 -14 12 0.83 1.69
    -10 -14 12 0.91 1.18
    -10 14 -12 0.26 0.94
    10 -12 10 0.42 0.88
    -10 -12 10 1.73 1.52
    -10 12 -10 1.94 0.94
    -10 -12 10 0.71 1.14
    10 -10 8 -0.61 0.73
    -10 -10 8 -0.97 1.02
    -10 -10 8 1.13 1.35
    -10 10 -8 0.72 0.76
    -10 -8 6 54.27 2.78
    -10 8 -6 59 2.26
    10 -8 6 56.24 2.43
    -10 -8 6 61.58 2.97
    10 -6 4 8.9 0.98
    -10 6 -4 6.91 0.92
    -10 -6 4 10.64 1.31
    -10 -6 4 7.31 1.23
    -10 4 -2 4.55 0.73
    -10 4 -2 4.72 0.69
    -10 -4 2 3.72 0.99
    -10 -4 2 4.34 0.92
    10 -4 2 5.46 0.77
    -10 2 0 2.67 0.67
    -10 -2 0 1.6 0.77
    10 -2 0 2.62 0.67
    -10 2 0 1.96 0.63
    -10 -2 0 3.37 0.73
    10 0 -2 160.45 4.63
    -10 0 -2 158.4 4.77
    10 0 2 159.48 4.51
    -10 0 2 161.19 4.84
    -10 2 -4 56.99 2.11
    -10 -2 4 57.38 2.29
    -10 2 -4 60.86 2.28
    10 -2 4 59.38 2.1
    10 -4 6 32.47 1.53
    -10 -4 6 33.41 1.86
    -10 4 -6 33.4 1.61
    -10 4 -6 33.11 1.49
    -10 6 -8 63.9 2.37
    -10 -6 8 59.82 2.78
    10 -6 8 59.99 2.32
    -10 -8 10 13.5 1.66
    10 -8 10 13.99 1.32
    -10 8 -10 15.32 1.25
    -10 -10 12 2.27 1.52
    -10 10 -12 4.39 0.93
    -10 -12 14 3.46 1.67
    -10 12 -14 2.86 1.02
    -10 -14 16 -1.27 1.05
    -10 14 -16 -0.42 0.89
    -10 -14 16 -0.37 1.5
    -10 -16 18 1.01 1.29
    -10 16 -18 0.74 1.03
    -10 -16 18 3.22 1.61
    -11 -17 15 0.57 1.27
    -11 17 -15 -0.2 0.98
    -11 -15 13 0.39 1.28
    -11 15 -13 -0.61 0.97
    -11 -15 13 -0.02 1.44
    -11 -13 11 13.61 1.85
    -11 13 -11 18.19 1.61
    -11 -13 11 16.9 2.19
    -11 -11 9 2.66 1.18
    -11 -11 9 0.43 1.38
    -11 11 -9 2.7 0.87
    11 -11 9 2.85 1.02
    -11 -9 7 14.42 1.86
    -11 -9 7 11.56 1.7
    11 -9 7 16.23 1.45
    -11 9 -7 16.4 1.42
    -11 -7 5 39.66 2.39
    -11 -7 5 42.92 2.5
    -11 7 -5 45.78 2.02
    11 -7 5 44.48 2.07
    -11 5 -3 92.55 3.04
    -11 -5 3 95.17 3.69
    -11 -5 3 93.52 3.45
    11 -5 3 95.19 3.19
    11 -3 1 19.31 1.29
    -11 -3 1 20.15 1.69
    -11 -3 1 17.63 1.45
    -11 3 -1 18.22 1.19
    -11 3 -1 18.83 1.32
    -11 -1 -1 -0.36 0.73
    -11 -1 -1 -0.01 0.6
    -11 1 1 0.16 0.69
    11 -1 -1 0.25 0.67
    11 -1 3 116.39 3.47
    -11 -1 3 109.18 3.85
    -11 -1 3 108.33 3.61
    -11 1 -3 115.11 3.71
    -11 -3 5 36.02 1.97
    -11 3 -5 34.61 1.67
    -11 3 -5 32.56 1.69
    11 -3 5 34.78 1.64
    -11 5 -7 77.75 2.77
    -11 -5 7 77.32 3.15
    -11 -7 9 75.95 3.3
    -11 7 -9 73.41 2.74
    -11 -9 11 0.5 1.35
    -11 9 -11 -0.11 0.79
    -11 -11 13 0.63 1.46
    -11 11 -13 2.56 1
    -11 13 -15 3.33 1.02
    -11 -13 15 1.81 1.74
    -11 -13 15 0.54 1.26
    -11 15 -17 -1.71 0.95
    -11 -15 17 2.27 1.97
    -11 -15 17 -0.47 1.25
    -12 -16 14 3.48 1.83
    -12 16 -14 0.32 1.1
    -12 -16 14 0.25 1.45
    -12 -14 12 5.31 1.6
    -12 -14 12 4.25 1.73
    -12 14 -12 4.88 1.3
    -12 12 -10 3.43 1.07
    -12 -12 10 2.69 1.66
    -12 -12 10 2.03 1.38
    -12 -10 8 -0.65 1.02
    -12 10 -8 1.85 0.91
    -12 -10 8 0.22 1.41
    -12 -8 6 -0.19 1.26
    -12 8 -6 1.3 0.78
    -12 -8 6 0.22 1.05
    -12 6 -4 35.68 1.83
    -12 -6 4 33.28 2.25
    -12 -6 4 32.61 2.13
    12 -6 4 35.02 1.89
    -12 -4 2 68.17 2.81
    -12 4 -2 65.03 2.48
    12 -4 2 67.65 2.58
    -12 -4 2 67.77 3.13
    -12 2 0 -0.83 0.64
    -12 -2 0 -0.85 0.75
    12 -2 0 -1.47 0.68
    -12 2 0 -0.09 0.64
    -12 -2 0 -0.85 0.7
    -12 0 -2 1.29 0.71
    -12 0 2 -0.01 0.76
    -12 0 2 0.26 0.75
    -12 0 -2 0.17 0.78
    12 0 -2 -0.22 0.75
    -12 -2 4 1.73 0.93
    -12 2 -4 -0.28 0.65
    -12 2 -4 0.07 0.69
    -12 -2 4 3.06 0.96
    -12 -4 6 102.91 3.71
    -12 -4 6 102.58 3.99
    -12 4 -6 104.56 3.41
    -12 -6 8 77.91 3.29
    -12 -6 8 77.15 3.45
    -12 6 -8 72.36 2.78
    -12 8 -10 0.97 0.86
    -12 -8 10 0.59 1.04
    -12 -8 10 2.42 1.42
    -12 -10 12 -0.59 1.45
    -12 -10 12 -0.73 1.08
    -12 10 -12 -0.17 0.82
    -12 -12 14 4.91 1.64
    -12 -12 14 4.27 1.4
    -12 12 -14 5.23 1.21
    -12 -14 16 -1.63 1.66
    -12 14 -16 -0.54 1
    -12 -14 16 1.07 1.38
    -13 -15 13 -1.25 1.33
    -13 -15 13 -0.76 1.61
    -13 15 -13 -0.7 1.04
    -13 -13 11 6.13 1.72
    -13 -13 11 5.16 1.89
    -13 13 -11 6.19 1.35
    -13 11 -9 1.57 1
    -13 -11 9 0.19 1.46
    -13 -11 9 1.27 1.3
    -13 -9 7 0.59 1.51
    -13 9 -7 1.59 0.95
    -13 -9 7 1.39 1.21
    -13 -7 5 -0.77 1.11
    -13 -7 5 0.26 1.28
    -13 7 -5 0.74 0.86
    -13 5 -3 13.28 1.28
    -13 -5 3 15.26 1.66
    -13 -5 3 13.62 1.64
    -13 3 -1 12.28 1.23
    -13 -3 1 8.77 1.34
    -13 -1 -1 -0.99 0.75
    -13 1 1 0.55 0.79
    -13 -1 3 14.99 1.38
    -13 1 -3 14.28 1.4
    -13 1 -3 15.08 1.41
    -13 -1 3 15.01 1.54
    -13 3 -5 16.94 1.36
    -13 -3 5 19.08 1.74
    -13 -3 5 19.61 1.63
    -13 5 -7 43.31 2.14
    -13 -5 7 43.94 2.63
    -13 -5 7 47.55 2.61
    -13 -7 9 0.74 1.29
    -13 -7 9 1.19 1.14
    -13 7 -9 1.67 0.95
    -13 -9 11 -0.5 1.17
    -13 9 -11 -0.24 0.88
    -13 -9 11 0.37 1.36
    -13 11 -13 1.88 0.99
    -13 -11 13 2.03 1.64
    -13 -11 13 1.25 1.27
    -13 13 -15 -0.79 0.89
    -13 -13 15 0.12 1.56
    -13 -13 15 -0.57 1.32
    -14 -14 12 0.7 1.53
    -14 14 -12 -1.48 1.03
    -14 12 -10 0.67 1.03
    -14 -12 10 -0.73 1.29
    -14 10 -8 0.13 0.82
    -14 -10 8 -0.78 1.15
    -14 -8 6 1.67 1.27
    -14 8 -6 1.42 0.95
    -14 -6 4 3.44 1.22
    -14 6 -4 2.32 0.96
    -14 -4 2 34.87 2.43
    -14 4 -2 34.08 1.82
    -14 -2 0 -0.23 1
    -14 2 0 -0.12 0.82
    -14 0 2 42.15 2.44
    -14 0 -2 47.24 2.47
    -14 -2 4 43.88 2.59
    -14 2 -4 42.47 2.13
    -14 -4 6 1.15 1.14
    -14 4 -6 2.12 0.98
    -14 -4 6 0.91 1.1
    -14 -6 8 0.07 1.21
    -14 -6 8 0.12 1.11
    -14 6 -8 -1.01 0.81
    -14 -8 10 2.81 1.6
    -14 8 -10 3.12 1.06
    -14 -8 10 2.54 1.26
    -14 -10 12 2.37 1.35
    -14 10 -12 1.84 1.06
    -14 -10 12 -0.15 1.54
    -14 -12 14 -3.15 1.6
    -14 12 -14 -0.89 0.92
    -14 -12 14 -1.94 1.25
    -15 11 -9 5.55 1.28
    -15 -11 9 2.06 1.44
    -15 -9 7 1.56 1.38
    -15 9 -7 2.03 1.03
    -15 -7 5 3.79 1.42
    -15 7 -5 3.06 0.98
    -15 5 -3 5.8 1.15
    -15 -5 3 7.23 1.45
    -15 -3 1 11.72 1.62
    -15 3 -1 12.71 1.4
    -15 1 1 -0.98 0.74
    -15 1 1 -0.23 0.93
    -15 -1 -1 0.76 1.06
    -15 -1 3 1.1 1.09
    -15 1 -3 1.77 1.03
    -15 -3 5 1.9 1.24
    -15 3 -5 2.12 1
    -15 -5 7 14.26 1.76
    -15 5 -7 13.89 1.51
    -15 7 -9 0.29 0.93
    -15 -7 9 -0.1 1.04
    -15 9 -11 16.6 1.71
    -15 -9 11 15.34 2.04
    -15 -11 13 2.21 1.44
    -15 11 -13 2.47 1.24
    -16 -10 8 2.63 1.46
    -16 10 -8 3.5 1.21
    -16 8 -6 0.28 0.9
    -16 -8 6 0.01 1.26
    -16 6 -4 -0.04 0.81
    -16 -6 4 -1.54 0.99
    -16 -4 2 -0.36 1.1
    -16 4 -2 0.46 0.88
    -16 -2 0 0.27 1.12
    -16 2 0 -1.38 0.86
    -16 0 2 0.42 1.17
    -16 0 2 1.25 1.01
    -16 0 -2 1.42 1.07
    -16 -2 4 2.32 1.17
    -16 2 -4 1.19 1.04
    -16 -4 6 2.3 1.29
    -16 4 -6 2.26 1.08
    -16 6 -8 7.07 1.34
    -16 -6 8 6.42 1.58
    -16 -8 10 3.12 1.5
    -16 8 -10 1.64 1.14
    -16 -10 12 4.68 1.6
    -16 10 -12 7.01 1.33
    -17 -9 7 -0.03 1.33
    -17 -7 5 -0.36 1.26
    -17 7 -5 1.39 1.06
    -17 -5 3 -0.06 1.21
    -17 5 -3 0.09 0.91
    -17 3 -1 0.34 0.9
    -17 -3 1 -0.21 1.1
    -17 1 1 5.05 1.23
    -17 -1 -1 4.66 1.39
    -17 -1 3 6.22 1.45
    -17 1 -3 6.45 1.31
    -17 3 -5 -0.39 0.96
    -17 -3 5 1.3 1.21
    -17 -5 7 -0.21 1.22
    -17 5 -7 0.57 0.99
    -17 7 -9 1.81 1.11
    -17 -7 9 -0.24 1.19
    -18 -6 4 0.9 1.39
    -18 -4 2 -0.12 1.13
    -18 4 -2 0.73 0.96
    -18 2 0 0.18 0.91
    -18 -2 0 -0.93 1.12
    -18 0 2 0.47 1.04
    -18 0 -2 -0.02 1.04
    -18 2 -4 -0.54 0.84
    -18 -2 4 0.57 1.22
    -18 -4 6 -0.08 1.25
    -18 4 -6 -1.25 0.91
    0 -20 16 1.51 1.33
    0 -18 14 3.44 1.34
    0 -16 12 2.53 1.23
    0 -14 10 5.19 1.28
    0 -12 8 188.61 5.77
    0 -10 6 340.17 8.61
    0 -10 6 356.99 9.32
    0 -8 4 5.62 0.73
    0 -8 4 6.31 0.61
    0 -6 2 46.69 1.43
    0 -6 2 47.27 1.75
    0 -4 0 337.56 8.39
    0 -2 -2 1995.27 48.34
    0 0 -4 2650.37 64.26
    0 -2 6 4929.36 110.73
    0 2 -6 4272.92 101.71
    0 -4 8 129.28 3.63
    0 4 -8 127.51 3.14
    0 6 -10 440.64 10.2
    0 -6 10 447.59 11.24
    0 8 -12 13.09 0.81
    0 -8 12 11.48 1.09
    0 -10 14 137.06 4.55
    0 -12 16 58.08 2.84
    0 -14 18 26.72 2.18
    0 -16 20 4.02 1.39
    0 -18 22 3.43 1.45
    1 -19 15 0.39 1.02
    -1 -19 15 0.48 1.02
    1 -17 13 19.4 1.99
    -1 -17 13 16.79 1.97
    -1 -15 11 6.74 1.42
    1 -15 11 4.73 1.17
    -1 -13 9 24.12 1.93
    1 -13 9 17.82 1.62
    -1 -11 7 25.27 1.32
    1 -11 7 21.82 1.5
    -1 -11 7 24.95 1.77
    -1 9 -5 221.59 5.49
    -1 -9 5 224.49 6.16
    -1 -9 5 223.04 5.74
    1 -9 5 219.48 6.11
    1 -9 5 207.6 5.45
    -1 7 -3 134.85 3.42
    1 -7 3 132.62 3.84
    -1 -7 3 132.38 3.61
    1 -7 3 131.74 3.37
    -1 5 -1 45.45 1.3
    -1 -5 1 45.59 1.42
    1 -5 1 43.62 1.49
    -1 -5 1 38.35 1.54
    -1 3 1 1075.9 24.68
    -1 -3 -1 1141.46 26.46
    1 -3 -1 1108.82 26.41
    -1 -3 -1 1107.18 25.74
    1 -1 -3 731.28 17.42
    -1 -1 -3 724.29 18.51
    1 -1 5 75.55 2.16
    -1 -1 5 74.83 2.22
    1 -3 7 482.12 11.79
    -1 3 -7 474.58 10.86
    -1 3 -7 488.37 11.32
    -1 -3 7 487.27 11.87
    1 -5 9 9.46 0.84
    -1 5 -9 8.62 0.56
    -1 5 -9 8.39 0.53
    -1 -5 9 10 0.87
    -1 7 -11 160.53 4.06
    1 -7 11 157.19 4.58
    -1 -7 11 154.69 4.66
    -1 -9 13 67.98 2.78
    -1 9 -13 61.06 2.08
    1 -9 13 62.17 2.52
    1 -11 15 26.14 1.88
    -1 -11 15 24.84 2.06
    -1 11 -15 26.96 1.41
    1 -13 17 6.27 1.34
    -1 -13 17 4.22 1.38
    1 -15 19 7.01 1.44
    -1 -15 19 2.52 1.48
    1 -17 21 -0.01 1.04
    -1 -17 21 1.02 1.21
    1 -19 23 3.37 1.53
    -1 -19 23 0.37 1.17
    -2 -20 16 1.42 1.37
    2 -20 16 0.51 1.29
    2 -18 14 1.29 1.27
    -2 -18 14 2.93 1.38
    -2 -16 12 9.89 1.65
    2 -16 12 10.31 1.47
    2 -14 10 6.05 1.34
    -2 -14 10 9.32 1.55
    -2 -12 8 55.2 2.66
    -2 12 -8 55.09 2.12
    2 -12 8 52.86 2.4
    -2 -12 8 54.89 2.22
    -2 -10 6 0.7 0.48
    -2 10 -6 -0.17 0.42
    2 -10 6 0.08 0.57
    -2 -10 6 2.5 0.96
    -2 8 -4 545.53 12.88
    -2 -8 4 583.7 14.21
    2 -8 4 560.38 14.05
    -2 -6 2 94.37 2.74
    2 -6 2 88.58 2.75
    -2 6 -2 96 2.48
    -2 4 0 -0.82 0.19
    2 -4 0 -1.22 0.27
    -2 -4 0 -0.96 0.46
    -2 -4 0 -0.96 0.27
    -2 -2 -2 435.42 10.39
    -2 -2 -2 439.4 10.6
    2 -2 -2 438.49 10.61
    2 0 -4 -0.11 0.16
    -2 -2 6 62.42 1.88
    2 -2 6 61.21 1.74
    2 -4 8 130.58 3.57
    -2 -4 8 125.91 3.7
    -2 4 -8 131.87 3.26
    -2 4 -8 129.15 3.2
    -2 -6 10 821.63 19.97
    -2 6 -10 831.89 18.3
    -2 6 -10 835.12 18.95
    2 -6 10 758.17 19.76
    -2 -8 12 2.49 0.97
    2 -8 12 2.92 0.75
    -2 8 -12 2.17 0.49
    -2 10 -14 77.16 2.56
    2 -10 14 80.97 3.08
    -2 -10 14 82.49 3.38
    -2 12 -16 1.33 0.66
    2 -12 16 2.7 0.91
    -2 -12 16 1.34 1.06
    2 -14 18 1.68 1.13
    -2 -14 18 0.3 1.24
    2 -16 20 3.41 1.32
    -2 -16 20 0.65 1.19
    -2 -18 22 1.92 1.32
    2 -18 22 1.48 1.26
    -3 -19 15 -0.76 1.02
    3 -19 15 0.76 1.07
    3 -17 13 2.75 1.17
    -3 -17 13 3.43 1.44
    3 -15 11 -0.13 0.79
    -3 -15 11 -0.57 0.98
    3 -13 9 81.43 3.17
    -3 -13 9 81.02 3.44
    -3 13 -9 77.48 2.71
    -3 -13 9 74.96 2.93
    -3 -11 7 7.79 0.89
    3 -11 7 7.08 1.03
    -3 11 -7 7.15 0.82
    -3 -11 7 7.02 1.28
    3 -9 5 378.09 9.84
    -3 -9 5 377.02 9.97
    -3 9 -5 382.23 9.01
    -3 7 -3 344.09 7.9
    -3 -7 3 326.41 8.69
    3 -7 3 335.41 8.61
    -3 -5 1 63.8 2.09
    -3 -5 1 62.49 2.03
    3 -5 1 60.02 1.95
    -3 5 -1 61.18 1.74
    -3 -3 -1 124.14 3.29
    3 -3 -1 117.47 3.23
    -3 -3 -1 118.16 3.24
    -3 3 1 123.64 2.93
    -3 -1 -3 2538.26 62.11
    3 -1 -3 2597.67 62.36
    -3 -1 -3 2604.2 60.41
    -3 1 -5 81.22 2.12
    -3 -1 5 81.79 2.35
    3 -1 5 78.66 2.12
    -3 1 -5 82.44 2.17
    3 -3 7 2596.4 61.89
    -3 -3 7 2607.77 61.8
    -3 3 -7 2556.89 56.58
    -3 3 -7 2532.22 59.8
    3 -5 9 267.72 6.96
    -3 5 -9 276.76 6.48
    -3 -5 9 270.9 7.2
    -3 7 -11 36.14 1.18
    -3 -7 11 36.75 1.87
    3 -7 11 35.52 1.62
    -3 7 -11 37.25 1.44
    3 -9 13 44.52 2.01
    -3 -9 13 43.54 2.26
    -3 9 -13 44.13 1.7
    -3 -11 15 3.38 1.21
    3 -11 15 5.03 0.99
    -3 11 -15 1.71 0.7
    -3 -13 17 -0.71 1.33
    -3 13 -17 -0.21 0.69
    3 -13 17 2.46 0.99
    -3 15 -19 -0.02 0.8
    -3 -15 19 0.79 1.32
    3 -15 19 1.94 1.03
    -3 -17 21 3.04 1.41
    3 -17 21 2.16 1.24
    3 -19 23 1.21 1.17
    4 -20 16 0.23 1.34
    4 -18 14 -0.81 1.08
    -4 -18 14 0.52 1.12
    4 -16 12 10.7 1.44
    -4 -16 12 12.61 1.86
    -4 16 -12 10.63 1.3
    -4 -14 10 1.61 0.88
    -4 -14 10 2.39 1.35
    4 -14 10 4.26 1.03
    -4 14 -10 2.72 0.89
    -4 -12 8 59.46 2.85
    4 -12 8 62.52 2.6
    -4 -12 8 59.89 2.52
    -4 12 -8 63.21 2.27
    -4 10 -6 19.41 1.1
    4 -10 6 18.45 1.33
    -4 -10 6 18.43 1.75
    -4 -10 6 23.25 1.43
    -4 8 -4 502.15 11.66
    -4 -8 4 495.11 12.79
    4 -8 4 510.99 12.68
    -4 6 -2 243.36 5.87
    -4 -6 2 247.73 6.48
    -4 -6 2 243.84 6.54
    4 -6 2 245.9 6.42
    -4 4 0 912.09 20.34
    -4 -4 0 888.88 21.97
    -4 -4 0 925.38 21.63
    4 -4 0 926.52 21.98
    -4 2 2 57.56 1.58
    4 -2 -2 57.54 1.77
    -4 -2 -2 59.94 1.72
    4 0 -4 808.32 19.56
    -4 0 -4 818.2 19.09
    4 0 4 816.63 19.46
    4 -2 6 0.21 0.26
    -4 2 -6 -0.17 0.25
    -4 2 -6 0.31 0.23
    -4 -2 6 0.74 0.45
    -4 4 -8 73.74 1.94
    -4 -4 8 74.13 2.51
    4 -4 8 73.42 2.2
    -4 4 -8 73.87 2.13
    -4 6 -10 10.37 0.53
    4 -6 10 10.15 0.86
    -4 -6 10 11.4 1.16
    -4 6 -10 9.86 0.72
    -4 -8 12 15.17 1.51
    -4 8 -12 14.71 0.94
    4 -8 12 12.42 1.08
    -4 -10 14 9.02 1.34
    -4 10 -14 7.1 0.84
    4 -10 14 7.25 0.95
    4 -12 16 23.93 1.64
    -4 -12 16 25.57 2.38
    -4 12 -16 22.96 1.54
    -4 14 -18 13.72 1.28
    4 -14 18 16.58 1.64
    -4 -14 18 15.61 1.95
    4 -16 20 11.85 1.63
    -4 -16 20 10.55 1.81
    -4 16 -20 13.07 1.53
    -4 -18 22 0.72 1.35
    4 -18 22 0.2 1
    -5 -19 15 0.02 1.3
    5 -19 15 1.87 1.22
    -5 -17 13 3.26 1.35
    5 -17 13 1.03 1.15
    -5 17 -13 1.2 1.01
    5 -15 11 3.45 1.07
    -5 -15 11 2.51 1.05
    -5 -15 11 1.74 1.18
    -5 15 -11 3.95 1
    -5 -13 9 24.09 2.04
    -5 13 -9 25.45 1.49
    5 -13 9 22.43 1.64
    -5 -13 9 22.02 1.74
    -5 -11 7 0.81 1.09
    -5 11 -7 1.08 0.56
    5 -11 7 1.84 0.7
    -5 -11 7 1.83 0.71
    5 -9 5 127.21 3.87
    -5 9 -5 124.5 3.49
    -5 -9 5 121.14 4.08
    -5 -9 5 120.08 3.95
    5 -7 3 61.22 2.17
    -5 -7 3 60.63 2.35
    -5 -7 3 61.61 2.36
    -5 7 -3 62.23 1.95
    -5 -5 1 0.47 0.55
    -5 -5 1 -0.79 0.4
    -5 5 -1 -0.13 0.3
    5 -5 1 -0.04 0.41
    5 -3 -1 664.78 16.16
    -5 -3 -1 654.98 16.11
    -5 -3 -1 688.19 16.03
    -5 3 1 654.7 14.94
    -5 -1 -3 488.62 11.77
    -5 -1 -3 485.01 11.75
    5 -1 -3 484.8 11.91
    5 1 -5 213.88 5.63
    5 -1 5 221.1 5.41
    -5 1 -5 216.26 5.44
    5 -3 7 21.2 0.91
    -5 -3 7 21.51 1.2
    -5 3 -7 21.9 0.84
    -5 3 -7 22.38 0.96
    -5 5 -9 73.15 2.21
    -5 -5 9 71.88 2.6
    5 -5 9 71.3 2.27
    -5 5 -9 71.62 1.91
    -5 7 -11 71.5 1.89
    -5 -7 11 68.18 2.76
    -5 7 -11 70.66 2.25
    5 -7 11 70.08 2.4
    5 -9 13 5.24 0.85
    -5 -9 13 7.68 1.32
    -5 9 -13 6.24 0.83
    5 -11 15 95.68 3.4
    -5 -11 15 93.73 3.94
    -5 11 -15 88.73 3.04
    -5 13 -17 0.27 0.72
    -5 -13 17 -1.19 1.21
    5 -13 17 0.43 0.99
    5 -15 19 12.46 1.58
    -5 15 -19 12.12 1.32
    -5 -15 19 14.99 2.16
    5 -17 21 2.34 1.11
    -5 17 -21 0.7 1
    -5 -17 21 2.12 1.63
    5 -19 23 -0.22 1.26
    6 -18 14 2.27 1.12
    -6 -18 14 3.44 1.48
    -6 18 -14 1.87 0.99
    -6 16 -12 17.84 1.47
    6 -16 12 19.67 1.88
    -6 -16 12 19.71 1.88
    -6 -16 12 17.28 1.99
    -6 14 -10 8.53 1.09
    -6 -14 10 11.18 1.6
    -6 -14 10 9.42 1.33
    6 -14 10 9.71 1.38
    6 -12 8 19.22 1.55
    -6 12 -8 17 1.35
    -6 -12 8 20.95 1.7
    -6 -12 8 17.9 1.82
    -6 -10 6 147.68 4.79
    -6 10 -6 146.52 4.07
    -6 -10 6 145.2 4.68
    6 -10 6 141.17 4.44
    -6 -8 4 345.47 9.14
    6 -8 4 340.4 8.91
    -6 8 -4 334.45 8.17
    -6 -6 2 64.14 2.51
    6 -6 2 65.81 2.26
    -6 6 -2 63.83 2.04
    -6 -6 2 65.84 2.44
    -6 4 0 0.76 0.36
    -6 -4 0 -0.15 0.51
    6 -4 0 -0.33 0.31
    -6 -4 0 -0.27 0.39
    -6 2 2 74.16 2.08
    -6 -2 -2 72.83 2.19
    -6 -2 -2 74.67 2.46
    6 -2 -2 74.61 2.29
    6 0 -4 -0.13 0.29
    6 0 4 -0.71 0.24
    -6 0 -4 -0.11 0.32
    -6 2 -6 435.55 10.4
    6 -2 6 432.77 10.56
    -6 2 -6 423.17 10.03
    -6 -2 6 436.63 10.85
    -6 4 -8 122.36 3.36
    -6 -4 8 125.03 3.77
    6 -4 8 123.55 3.44
    -6 4 -8 123.12 3.2
    -6 6 -10 2.06 0.31
    -6 -6 10 1.94 0.93
    6 -6 10 4.82 0.62
    -6 6 -10 2.68 0.54
    6 -8 12 38.27 1.71
    -6 8 -12 37.31 1.59
    -6 -8 12 37.96 2.17
    6 -10 14 70.65 2.7
    -6 10 -14 69.06 2.51
    -6 -10 14 62.61 3.12
    6 -12 16 19.38 1.6
    -6 12 -16 19.34 1.48
    -6 -12 16 17.74 1.98
    -6 14 -18 -0.71 0.72
    6 -14 18 1.16 0.87
    -6 -14 18 0.03 1.53
    -6 -16 20 -0.27 1.56
    6 -16 20 1.35 1.08
    -6 16 -20 3.01 0.96
    -6 18 -22 -0.39 1.01
    6 -18 22 -0.81 1.1
    7 -19 15 -0.57 1.17
    -7 19 -15 -1.64 0.97
    -7 -17 13 0.43 1.44
    -7 -17 13 0.53 1.04
    -7 17 -13 1.36 0.86
    7 -17 13 0.24 1.1
    -7 -15 11 10.7 1.86
    -7 -15 11 12.96 1.63
    -7 15 -11 11.1 1.34
    7 -15 11 11.94 1.58
    -7 -13 9 7.01 1.32
    -7 -13 9 7.37 1.65
    7 -13 9 7.28 1.22
    -7 13 -9 5.93 1.06
    -7 -11 7 18.56 1.86
    -7 -11 7 19.3 1.76
    7 -11 7 18.42 1.5
    -7 11 -7 16.47 1.31
    -7 -9 5 -1.13 1.07
    7 -9 5 -0.63 0.55
    -7 9 -5 -0.77 0.5
    -7 -9 5 -0.07 0.63
    7 -7 3 68.35 2.42
    -7 -7 3 65.61 2.67
    -7 -7 3 66.89 2.72
    -7 7 -3 65.35 2.18
    -7 -5 1 178.4 5.29
    -7 5 -1 179.82 4.63
    7 -5 1 187.67 5.06
    -7 5 -1 181.51 4.64
    -7 -5 1 184.87 5.12
    -7 3 1 60.97 1.87
    7 -3 -1 58.99 2.03
    -7 -3 -1 56.29 2.25
    -7 -3 -1 60.1 2.03
    7 -1 -3 32.07 1.32
    -7 -1 -3 29.08 1.47
    -7 -1 -3 31.22 1.22
    7 -1 5 302.29 7.5
    -7 1 -5 300.57 7.56
    7 1 -5 297.23 7.74
    -7 3 -7 52.39 1.83
    -7 -3 7 51.92 2.06
    7 -3 7 51.85 1.73
    -7 3 -7 51.98 1.72
    7 -5 9 160.97 4.41
    -7 5 -9 161.21 4.05
    -7 -5 9 156.03 4.77
    -7 5 -9 159.46 4.29
    -7 -7 11 56.51 2.67
    7 -7 11 57.11 2.11
    -7 7 -11 56.07 2.06
    -7 -9 13 -1.42 1.25
    -7 9 -13 0.25 0.63
    7 -9 13 0.03 0.61
    -7 -11 15 41.43 2.65
    7 -11 15 41.93 2.11
    -7 11 -15 41.41 1.96
    -7 -13 17 -1.18 1.22
    -7 13 -17 0.81 0.84
    7 -13 17 0 0.81
    -7 15 -19 0.23 0.9
    -7 -15 19 0.86 1.38
    7 -15 19 -0.23 0.97
    -7 17 -21 0.17 0.91
    -7 -17 21 -0.92 1.52
    7 -17 21 0.26 1.12
    8 -18 14 0.59 0.94
    -8 18 -14 0.4 0.9
    -8 -18 14 0.79 1.24
    -8 16 -12 0.23 0.8
    -8 -16 12 0.66 1.54
    8 -16 12 -0.56 0.98
    -8 -16 12 -0.62 0.9
    -8 14 -10 3.65 0.96
    8 -14 10 3.66 1.07
    -8 -14 10 4.11 1.27
    -8 -14 10 4.23 1.44
    -8 12 -8 13.85 1.26
    8 -12 8 13.63 1.43
    -8 -12 8 16.6 2.04
    -8 -12 8 15.57 1.73
    -8 -10 6 64.17 2.98
    -8 10 -6 60.8 2.3
    -8 -10 6 60.2 2.97
    8 -10 6 62.21 2.58
    8 -8 4 37.55 1.8
    -8 -8 4 38.01 2.08
    -8 8 -4 37.51 1.59
    -8 -8 4 41.28 2.15
    -8 -6 2 69.43 2.71
    -8 -6 2 73.26 2.89
    8 -6 2 73.41 2.55
    -8 6 -2 72.55 2.33
    -8 4 0 471.19 11.68
    -8 -4 0 490.72 12.27
    -8 4 0 486.79 11.24
    -8 -4 0 481.92 12.11
    8 -4 0 480.22 12.11
    -8 -2 -2 90.9 2.75
    8 -2 -2 88.52 2.84
    -8 2 2 90.78 2.63
    -8 -2 -2 93.3 3.11
    -8 0 -4 99.89 3.11
    8 0 -4 97.09 3.04
    8 0 4 99.43 2.84
    -8 2 -6 85.77 2.67
    -8 -2 6 89.14 2.9
    8 -2 6 89.47 2.61
    -8 2 -6 85.75 2.71
    -8 4 -8 23.68 1.07
    -8 -4 8 23.25 1.54
    8 -4 8 25.34 1.18
    -8 4 -8 23.15 1.21
    -8 -6 10 5.43 1.2
    8 -6 10 7.47 0.76
    -8 6 -10 5.85 0.83
    -8 -8 12 148.95 5.13
    -8 8 -12 152.59 4.37
    8 -8 12 154.8 4.56
    -8 -10 14 10.19 1.82
    8 -10 14 8.56 1.09
    -8 10 -14 9.93 1.19
    -8 12 -16 3.55 0.9
    8 -12 16 2.7 0.9
    -8 -12 16 3.78 1.7
    -8 14 -18 0.59 0.81
    -8 -14 18 -1.82 1.52
    8 -14 18 -0.01 0.92
    -8 16 -20 0.59 0.94
    -8 -16 20 2.35 1.66
    9 -17 13 -0.15 1.05
    -9 17 -13 0.08 1
    -9 -17 13 -1.55 1.48
    -9 -17 13 0.56 1.22
    9 -15 11 0.33 0.98
    -9 15 -11 1.88 0.88
    -9 -15 11 1.35 1.13
    -9 -15 11 1.18 1.37
    -9 -13 9 0.04 1.1
    9 -13 9 3.89 1.06
    -9 13 -9 1.49 0.81
    -9 -13 9 3.82 1.62
    9 -11 7 5.46 1.12
    -9 -11 7 6.53 1.62
    -9 -11 7 5.97 1.4
    -9 11 -7 5.63 1.05
    -9 -9 5 1.44 1.26
    9 -9 5 2.54 0.87
    -9 9 -5 3.42 0.73
    -9 -9 5 3.2 1.06
    -9 -7 3 7.18 1.21
    -9 -7 3 3.28 0.92
    -9 7 -3 6.42 0.83
    9 -7 3 5.59 0.86
    -9 5 -1 21.33 1.12
    -9 5 -1 20.63 1.17
    -9 -5 1 18.9 1.49
    9 -5 1 20.13 1.26
    -9 -5 1 21.11 1.54
    9 -3 -1 -0.04 0.49
    -9 3 1 -0.05 0.43
    -9 3 1 0.09 0.43
    -9 -3 -1 0.16 0.6
    -9 -3 -1 0.39 0.61
    -9 -1 -3 103.27 3.38
    -9 -1 -3 101.15 3.01
    9 -1 -3 100.35 3.19
    -9 1 -5 161.26 4.59
    -9 -1 5 159.24 4.65
    9 1 -5 160.58 4.63
    9 -1 5 160.34 4.37
    9 -3 7 8.58 0.78
    -9 -3 7 10.09 1.02
    -9 3 -7 8.65 0.78
    -9 3 -7 9.76 0.91
    -9 -5 9 4.46 1.13
    -9 5 -9 4.9 0.82
    9 -5 9 4.74 0.71
    -9 -7 11 -1.04 1.12
    -9 7 -11 0.2 0.7
    9 -7 11 -1.08 0.62
    -9 -9 13 15.17 1.91
    -9 9 -13 17.66 1.4
    9 -9 13 18.41 1.46
    -9 11 -15 10.53 1.18
    -9 -11 15 7.89 1.76
    -9 13 -17 4.24 1.08
    -9 -13 17 4.07 1.58
    -9 -15 19 0.37 1.64
    -9 15 -19 0.86 0.91
    -9 17 -21 2.39 1.17
    -9 -17 21 0.3 1.26
    -10 -18 14 -0.82 1.29
    -10 18 -14 0.05 1.06
    -10 -16 12 -1.74 1.45
    10 -16 12 2.11 1.06
    -10 -16 12 -0.63 1.05
    -10 16 -12 -0.32 0.97
    -10 -14 10 4.84 1.74
    -10 14 -10 6.11 1.19
    10 -14 10 5.62 1.22
    -10 -14 10 3.9 1.34
    -10 -12 8 -0.38 1.06
    -10 -12 8 -2.32 1.25
    -10 12 -8 -1.78 0.72
    10 -12 8 -0.36 0.85
    -10 -10 6 55.02 2.94
    10 -10 6 56.3 2.55
    -10 10 -6 54.12 2.27
    -10 -10 6 54.23 2.98
    -10 8 -4 0.54 0.68
    10 -8 4 0.86 0.8
    -10 -8 4 -0.06 0.85
    -10 -8 4 0.51 1.17
    -10 -6 2 0.37 0.71
    10 -6 2 -0.05 0.57
    -10 6 -2 -0.24 0.55
    -10 -6 2 -0.36 0.86
    -10 4 0 0.07 0.5
    -10 -4 0 0.3 0.78
    10 -4 0 -0.12 0.5
    -10 4 0 -0.48 0.46
    -10 -4 0 -0.8 0.6
    10 -2 -2 4.55 0.79
    -10 -2 -2 7.4 1.03
    -10 -2 -2 6.82 0.86
    -10 2 2 6.77 0.88
    -10 2 2 9.17 0.87
    10 0 -4 0.4 0.69
    10 0 4 -0.1 0.58
    -10 0 -4 -0.39 0.63
    -10 2 -6 74.19 2.5
    -10 -2 6 68.45 2.63
    -10 2 -6 76.94 2.59
    10 -2 6 74.39 2.41
    -10 -4 8 27.39 1.81
    -10 4 -8 31.9 1.59
    10 -4 8 29.33 1.42
    -10 4 -8 26.93 1.36
    -10 -6 10 52.25 2.66
    -10 6 -10 55.58 2.24
    -10 8 -12 0.86 0.73
    -10 -8 12 2.17 1.36
    -10 10 -14 3.67 0.93
    -10 -10 14 4.41 1.65
    -10 12 -16 2.57 0.91
    -10 -12 16 1.62 1.62
    -10 14 -18 0.71 1.01
    -10 -14 18 0.02 1.69
    -10 16 -20 -0.64 0.97
    -10 -16 20 0.88 1.18
    -11 -17 13 -1.47 1.29
    -11 -17 13 1.82 1.62
    -11 17 -13 -1.72 0.91
    -11 -15 11 1.01 1.63
    -11 -15 11 2.33 1.31
    -11 15 -11 -0.11 0.9
    -11 13 -9 0.28 0.95
    -11 -13 9 0.09 1.11
    11 -13 9 -1.35 0.82
    -11 -13 9 1.09 1.36
    -11 -11 7 1.79 1.47
    11 -11 7 0.7 0.9
    -11 11 -7 2.25 0.87
    -11 -11 7 2.14 1.16
    11 -9 5 71.4 2.9
    -11 -9 5 68.67 3.44
    -11 9 -5 65.56 2.57
    -11 -9 5 69.99 3.26
    -11 -7 3 -0.51 1.16
    11 -7 3 -0.49 0.7
    -11 -7 3 -1.23 0.89
    -11 7 -3 -0.6 0.66
    11 -5 1 13.38 1.25
    -11 -5 1 14.55 1.46
    -11 -5 1 14.74 1.52
    -11 5 -1 17.14 1.21
    11 -3 -1 18.76 1.31
    -11 -3 -1 19.35 1.35
    -11 3 1 17.86 1.22
    -11 -3 -1 20.77 1.68
    -11 3 1 18.59 1.4
    -11 1 3 112.66 3.85
    -11 -1 -3 118.81 3.95
    11 -1 -3 116 3.7
    -11 -1 -3 117.07 3.54
    -11 1 -5 2.85 0.82
    -11 -1 5 3.71 0.89
    -11 3 -7 4.95 0.87
    -11 3 -7 6.4 0.86
    -11 -3 7 8.32 1.18
    -11 -5 9 14.64 1.59
    -11 5 -9 13.17 1.19
    -11 -7 11 3.59 1.37
    -11 7 -11 3.5 0.95
    -11 -9 13 0.16 1.35
    -11 9 -13 -1.42 0.75
    -11 11 -15 1.34 0.86
    -11 -11 15 0.22 1.51
    -11 -13 17 -2.82 1.62
    -11 13 -17 -1.29 0.76
    -11 15 -19 1.33 1.13
    -11 -15 19 0.37 1.23
    -11 -15 19 1.22 1.7
    -12 16 -12 -1.29 0.88
    -12 -16 12 -0.15 1.38
    -12 -16 12 -1.95 1.64
    -12 14 -10 0.65 0.92
    -12 -14 10 0.94 1.44
    -12 -14 10 1.5 1.75
    -12 -12 8 0.41 1.24
    -12 12 -8 0.33 0.91
    -12 -12 8 -2.54 1.37
    -12 -10 6 10.3 1.79
    -12 -10 6 12.34 1.76
    -12 10 -6 12.49 1.35
    -12 -8 4 7.78 1.51
    -12 8 -4 7.12 1.1
    -12 -8 4 7.87 1.54
    12 -8 4 8.25 1.25
    -12 6 -2 0.36 0.74
    -12 -6 2 -0.01 1.09
    12 -6 2 0.22 0.84
    -12 -6 2 -0.73 0.98
    -12 4 0 39.87 1.82
    12 -4 0 41.36 2.03
    -12 -4 0 37.22 2.35
    -12 -4 0 37.76 2.08
    12 -2 -2 8.5 1.1
    -12 2 2 7.63 0.99
    -12 2 2 7.83 1.09
    -12 -2 -2 7.08 1.19
    -12 0 4 1.91 0.88
    12 0 -4 1.01 0.84
    -12 0 4 1.72 0.85
    -12 0 -4 1.31 0.8
    -12 2 -6 0.01 0.77
    -12 -2 6 1.6 0.95
    -12 2 -6 0.06 0.66
    -12 -4 8 56.96 2.64
    -12 4 -8 56.42 2.32
    -12 6 -10 0.31 0.82
    -12 -6 10 1.12 1.17
    -12 -8 12 3.44 1.48
    -12 8 -12 5.22 1.04
    -12 10 -14 0.26 0.86
    -12 -10 14 0.17 1.52
    -12 12 -16 -0.05 0.98
    -12 -12 16 -0.6 1.09
    -12 -12 16 -0.63 1.5
    -12 14 -18 0.36 1.1
    -12 -14 18 -0.62 1.58
    -12 -14 18 2.86 1.47
    -13 -15 11 -2.95 1.58
    -13 15 -11 -0.84 1.04
    -13 -15 11 0.07 1.36
    -13 -13 9 -0.02 1.21
    -13 13 -9 0.33 1.06
    -13 -13 9 -0.87 1.41
    -13 11 -7 2.38 1.03
    -13 -11 7 -0.25 1.43
    -13 -11 7 2.74 1.41
    -13 9 -5 53.59 2.42
    -13 -9 5 63.81 3.3
    -13 7 -3 32.32 1.84
    -13 -7 3 33.75 2.51
    -13 5 -1 3.37 0.95
    -13 -5 1 2.42 1.12
    -13 -3 -1 13.74 1.52
    13 -3 -1 11.43 1.28
    -13 3 1 11.35 1.19
    -13 -1 -3 14.36 1.49
    -13 1 3 15.61 1.51
    13 -1 -3 13 1.39
    -13 -1 5 0.43 0.84
    -13 -1 5 0.24 0.88
    -13 1 -5 -0.27 0.81
    -13 1 -5 -1.22 0.72
    -13 3 -7 2 0.89
    -13 -3 7 1.55 1
    -13 -3 7 0.21 1
    -13 -5 9 2.53 1.23
    -13 5 -9 2.33 0.93
    -13 7 -11 3.35 1.02
    -13 -7 11 0.98 1.35
    -13 -9 13 4.58 1.61
    -13 9 -13 5.42 1.18
    -13 -9 13 6.22 1.44
    -13 -11 15 3.21 1.34
    -13 11 -15 4.57 1.14
    -13 -11 15 -0.5 1.47
    -13 -13 17 -0.79 1.23
    -13 -13 17 -1.62 1.71
    -13 13 -17 -1.7 0.85
    -14 -14 10 0.12 1.44
    -14 14 -10 -0.06 0.99
    -14 12 -8 0.32 1
    -14 -12 8 -0.6 1.31
    -14 -10 6 0.37 1.17
    -14 10 -6 0.13 0.87
    -14 8 -4 5.98 1.17
    -14 -8 4 7.27 1.62
    -14 6 -2 0.59 0.86
    -14 -6 2 1.06 1.11
    -14 4 0 0.97 0.83
    -14 -4 0 -0.12 1.12
    -14 -2 -2 1.43 1.07
    -14 2 2 0.08 0.87
    -14 2 2 0.08 0.78
    -14 0 4 -2.02 0.76
    -14 0 4 -1.52 0.86
    -14 0 -4 -0.65 0.81
    -14 2 -6 5.86 1.18
    -14 -2 6 4.33 1.2
    -14 -2 6 5.57 1.21
    -14 -4 8 0.19 0.96
    -14 -4 8 -1.47 0.99
    -14 4 -8 0.68 0.88
    -14 -6 10 6.6 1.51
    -14 -6 10 7.18 1.54
    -14 6 -10 9.37 1.33
    -14 -8 12 -0.71 1.38
    -14 -8 12 1.27 1.25
    -14 8 -12 0.05 0.99
    -14 -10 14 4.29 1.46
    -14 -10 14 3.89 1.84
    -14 10 -14 2.74 1.13
    -14 -12 16 -1.4 1.73
    -14 12 -16 -0.82 0.88
    -14 -12 16 0.63 1.31
    -15 -13 9 0.93 1.44
    -15 11 -7 1.43 1.05
    -15 -11 7 -1.82 1.17
    -15 -9 5 1.94 1.26
    -15 9 -5 -0.02 0.89
    -15 7 -3 -0.04 0.83
    -15 -7 3 -1.39 1.11
    -15 -5 1 9.85 1.65
    -15 5 -1 7.87 1.24
    -15 3 1 13.29 1.41
    -15 -3 -1 12.56 1.72
    -15 -1 -3 1.59 1.12
    -15 1 3 1.09 0.9
    -15 1 3 2.06 1.07
    -15 1 -5 3.18 1.12
    -15 -1 5 3.35 1.13
    -15 3 -7 5.75 1.12
    -15 -3 7 9.45 1.56
    -15 -5 9 3.05 1.37
    -15 -5 9 2.26 1.19
    -15 5 -9 2.62 0.98
    -15 -7 11 0.85 1.43
    -15 7 -11 4.22 1.08
    -15 -7 11 2.1 1.35
    -15 -9 13 2.09 1.42
    -15 -9 13 -0.9 1.56
    -15 9 -13 0.74 0.99
    -15 11 -15 0.02 1.1
    -15 -11 15 -0.04 1.8
    -15 -11 15 -0.44 1.21
    -16 -10 6 -0.7 1.23
    -16 10 -6 -0.73 0.83
    -16 8 -4 -0.21 0.89
    -16 -8 4 -1.38 1.05
    -16 -6 2 -0.8 1.01
    -16 6 -2 0.07 0.87
    -16 4 0 0.44 0.91
    -16 -4 0 -0.31 0.98
    -16 -2 -2 13.98 1.81
    -16 2 2 14.93 1.52
    -16 0 -4 41.84 2.33
    -16 0 4 37.67 2.54
    -16 0 4 41.89 2.16
    -16 -2 6 0.97 1.1
    -16 2 -6 1.11 0.92
    -16 -4 8 3.03 1.34
    -16 4 -8 1.3 1.03
    -16 -6 10 2.35 1.26
    -16 6 -10 -0.36 0.82
    -16 8 -12 0.25 1.02
    -16 -8 12 1.56 1.39
    -16 -10 14 -1.09 1.14
    -17 9 -5 0.69 0.97
    -17 -9 5 0.72 1.39
    -17 7 -3 0.74 0.96
    -17 -7 3 -0.87 1.28
    -17 -5 1 -0.51 1.23
    -17 5 -1 0.99 0.92
    -17 3 1 0.66 0.87
    -17 -3 -1 -1.08 0.94
    -17 1 3 3.58 1.1
    -17 -1 -3 1.3 1.2
    -17 -1 5 -0.23 1.09
    -17 1 -5 1.31 1.08
    -17 -3 7 -0.12 1.13
    -17 3 -7 -0.81 0.85
    -17 -5 9 7.16 1.61
    -17 5 -9 5.64 1.23
    -17 -7 11 -1.86 1.17
    -17 7 -11 0.42 1.08
    -18 -6 2 -0.36 1.16
    -18 6 -2 -0.58 0.92
    -18 4 0 -0.15 0.88
    -18 -4 0 -0.69 1.06
    -18 -2 -2 -0.22 1.12
    -18 0 -4 -0.26 1.05
    -18 2 -6 -1.31 1.01
    -18 -2 6 -0.38 1.24
    -18 -4 8 1.05 1.3
    -18 4 -8 0.68 1.1
    0 -20 14 0.49 1.29
    0 -18 12 -1.57 0.93
    0 -16 10 -0.18 0.88
    0 -14 8 0.45 1
    0 -12 6 -0.21 0.85
    0 -10 4 0.24 0.58
    0 -8 2 -0.49 0.49
    0 -8 2 -0.5 0.34
    0 -6 0 -0.28 0.19
    0 -6 0 -0.33 0.35
    0 -4 -2 -0.21 0.18
    0 -2 -4 0.03 0.12
    0 0 -6 -0.77 0.13
    0 -2 8 0.18 0.4
    0 2 -8 -0.71 0.18
    0 2 -8 -0.58 0.16
    0 -4 10 -0.11 0.54
    0 4 -10 -0.58 0.19
    0 4 -10 -0.75 0.2
    0 6 -12 -0.37 0.27
    0 -6 12 -0.76 0.61
    0 -8 14 -0.75 0.67
    0 8 -14 -0.24 0.32
    0 -10 16 -0.21 0.83
    0 -12 18 -0.17 1.16
    0 -14 20 -0.45 0.99
    0 -16 22 1.56 1.21
    0 -18 24 0.4 1.15
    -1 -19 13 1.23 1.18
    1 -19 13 -0.18 1.17
    1 -17 11 0.37 1.19
    -1 -17 11 -0.09 1.16
    -1 -15 9 28.32 2.06
    1 -15 9 30.33 2.15
    1 -13 7 90.15 3.3
    -1 -13 7 67.81 3.07
    1 -11 5 8.74 1.07
    -1 -11 5 7.51 0.8
    -1 -11 5 7.65 1.05
    1 -9 3 -0.51 0.34
    -1 -9 3 0.04 0.46
    1 -9 3 -0.19 0.56
    -1 -9 3 0.44 0.64
    -1 7 -1 423.49 9.76
    1 -7 1 415.65 10.63
    1 -7 1 427.83 10.02
    -1 -7 1 423.98 10.69
    -1 -7 1 426.3 10.25
    1 -5 -1 45.41 1.54
    -1 5 1 47.56 1.36
    -1 -5 -1 47.03 1.47
    -1 -5 -1 47.49 1.64
    -1 -3 -3 5912.11 136.98
    1 -3 -3 6006.98 141.01
    -1 -3 -3 5780.39 140.92
    -1 -1 -5 79.75 2.2
    1 -1 -5 77.56 2.26
    -1 -1 -5 77.12 2.18
    1 -1 7 163.95 4.01
    -1 1 -7 156.85 3.86
    1 1 -7 153.76 3.94
    -1 -1 7 161.01 4.07
    -1 1 -7 154.77 3.69
    1 3 -9 1835.73 42.94
    -1 3 -9 1941.85 44.98
    -1 3 -9 1922.96 43.01
    1 -3 9 1948.66 46.1
    1 3 -9 1957.15 45.22
    -1 -3 9 1940.33 45.77
    -1 -5 11 167.1 4.7
    -1 5 -11 166.99 4.22
    -1 5 -11 167.42 4.12
    1 -5 11 164.64 4.61
    1 -7 13 236.49 6.42
    -1 7 -13 228.04 5.71
    -1 9 -15 -0.07 0.38
    1 -9 15 0.23 0.87
    -1 -9 15 -0.24 0.72
    -1 -11 17 3.27 1.24
    1 -11 17 2.2 0.98
    -1 11 -17 2.98 0.74
    -1 -13 19 5.17 1.51
    1 -13 19 5.52 1.36
    1 -15 21 1.3 1.06
    -1 -15 21 0.6 1.36
    -1 -17 23 1.08 1.36
    1 -17 23 3.56 1.27
    -2 -20 14 2.43 1.34
    2 -20 14 0.84 1.32
    -2 -18 12 0.65 1.07
    2 -18 12 0.68 1.14
    2 -16 10 4.13 1.28
    -2 -16 10 1.46 0.97
    -2 -14 8 209.5 6.53
    2 -14 8 207.12 6.44
    2 -12 6 0.64 0.74
    -2 -12 6 0.24 0.54
    -2 -12 6 0.52 0.96
    -2 10 -4 6.63 0.7
    -2 -10 4 6.08 1.04
    2 -10 4 5.15 0.86
    -2 -10 4 4.95 0.71
    -2 -8 2 0.42 0.49
    2 -8 2 1.18 0.57
    -2 -8 2 2.05 0.76
    -2 8 -2 3.42 0.55
    -2 -6 0 697.76 16.6
    2 -6 0 641.8 16.51
    -2 6 0 684.22 15.24
    -2 -6 0 689.09 16.14
    -2 4 2 597.84 13.33
    2 -4 -2 586.26 14.46
    -2 -4 -2 604.41 14.47
    -2 -4 -2 597.23 14.15
    -2 -2 -4 237.26 5.77
    -2 -2 -4 238.01 5.8
    2 -2 -4 233.69 5.88
    2 0 -6 9999.58 217.73
    -2 0 -6 9030.99 211.43
    2 0 -6 8411.38 211.34
    -2 -2 8 20.21 1.02
    -2 2 -8 21.94 0.76
    -2 2 -8 21.41 0.84
    2 -2 8 20.76 0.92
    2 -4 10 697.18 16.56
    -2 4 -10 675.85 15.31
    -2 4 -10 689.85 15.9
    -2 -4 10 660.27 16.67
    2 -6 12 155.06 4.48
    -2 6 -12 157.88 4.03
    -2 6 -12 158.96 4.06
    -2 -6 12 160.3 4.67
    -2 8 -14 86.65 2.5
    -2 -8 14 72.83 2.97
    2 -8 14 77.82 2.8
    -2 10 -16 54.52 2.05
    -2 -10 16 59.46 2.9
    2 -10 16 56.82 2.54
    -2 -12 18 13.76 1.71
    -2 12 -18 11.91 1.08
    2 -12 18 15.49 1.59
    2 -14 20 11.87 1.45
    -2 -14 20 6.75 1.6
    -2 14 -20 10.72 1.28
    2 -16 22 -0.51 1.15
    -2 -16 22 0.66 1.26
    2 -18 24 2.11 1.1
    -2 -18 24 1.01 1.49
    -3 -19 13 -0.27 1.23
    3 -19 13 1.85 1.23
    3 -17 11 0.05 0.98
    -3 -17 11 2.19 1.38
    3 -15 9 8.64 1.39
    -3 -15 9 5.68 1.24
    3 -13 7 0.08 0.83
    -3 -13 7 -0.06 0.68
    -3 13 -7 1.55 0.76
    -3 -13 7 1.58 1.17
    3 -11 5 -0.39 0.52
    -3 -11 5 -0.58 0.9
    -3 11 -5 0.1 0.43
    -3 -11 5 0.09 0.51
    -3 9 -3 33.22 1.4
    -3 -9 3 32.57 1.91
    3 -9 3 29.89 1.65
    -3 -9 3 25.29 1.62
    3 -7 1 3.35 0.58
    -3 -7 1 -0.55 0.62
    -3 -7 1 -0.47 0.4
    -3 7 -1 0.09 0.3
    -3 5 1 62.86 1.73
    -3 -5 -1 62.06 2.07
    3 -5 -1 60.92 1.97
    -3 -5 -1 63.24 2.04
    -3 -3 -3 790.31 18.69
    -3 -3 -3 807.33 19.05
    3 -3 -3 788.16 19.08
    -3 3 3 789.52 17.61
    -3 -1 -5 84.8 2.15
    -3 -1 -5 82.84 2.3
    3 -1 -5 79.66 2.33
    -3 1 -7 9347.11 200.7
    3 -1 7 8785.44 220.68
    -3 -1 7 8783.08 215.87
    -3 1 -7 9364.42 210.02
    -3 -3 9 65.02 2.21
    -3 3 -9 64.6 1.76
    -3 5 -11 184.11 4.55
    3 -5 11 179.87 4.9
    -3 5 -11 181.85 4.49
    -3 -5 11 185.62 5.19
    -3 7 -13 123.44 3.37
    3 -7 13 114.65 3.65
    -3 -7 13 126.98 4.05
    -3 7 -13 123.04 3.21
    -3 9 -15 38.35 1.59
    3 -9 15 38.78 1.92
    -3 -9 15 37.96 2.21
    -3 11 -17 19.77 1.26
    -3 -11 17 21.21 2
    3 -11 17 19.26 1.59
    -3 13 -19 22.19 1.47
    3 -13 19 25.62 1.89
    -3 -13 19 23.24 2.27
    3 -15 21 1.41 1.19
    -3 15 -21 1.35 0.98
    -3 -15 21 -0.28 1.31
    -3 -17 23 4.78 1.7
    3 -17 23 6.26 1.48
    -4 -20 14 2.3 1.24
    4 -20 14 0.57 1.05
    -4 -18 12 1.14 1.27
    4 -18 12 -1.15 1.04
    -4 -16 10 5.57 1.38
    4 -16 10 7.19 1.32
    -4 14 -8 18.81 1.34
    -4 -14 8 18.98 1.88
    4 -14 8 19.27 1.61
    -4 -14 8 15.57 1.48
    4 -12 6 12.97 1.32
    -4 -12 6 14.69 1.62
    -4 12 -6 11.74 0.98
    -4 -12 6 12.64 1.24
    -4 10 -4 16 1.02
    -4 -10 4 15.33 1.46
    4 -10 4 16.33 1.19
    -4 -10 4 16.79 1.28
    -4 -8 2 216.18 6.05
    -4 8 -2 225.66 5.49
    4 -8 2 221.48 6.07
    -4 -8 2 219.68 6.13
    4 -6 0 -0.16 0.34
    -4 6 0 0.03 0.26
    -4 -6 0 -1.45 0.39
    -4 -6 0 0.66 0.62
    -4 -4 -2 85.23 2.54
    4 -4 -2 86.07 2.55
    -4 4 2 89.68 2.27
    -4 -4 -2 85.42 2.65
    -4 2 4 650.82 14.47
    -4 -2 -4 657.87 15.44
    4 -2 -4 636.18 15.71
    -4 -2 -4 652.18 15.59
    4 0 6 -0.35 0.16
    4 0 -6 0.27 0.29
    -4 0 -6 -0.55 0.23
    -4 2 -8 209.16 5.13
    4 -2 8 205.11 5.21
    -4 -2 8 216.5 5.55
    -4 2 -8 206.66 5.04
    4 -4 10 32.05 1.22
    -4 -4 10 31.88 1.58
    -4 4 -10 31.12 1
    -4 4 -10 30.13 1.21
    -4 6 -12 5.76 0.65
    4 -6 12 4.97 0.66
    -4 -6 12 3.99 0.9
    -4 6 -12 5.65 0.45
    -4 8 -14 13.9 0.95
    4 -8 14 13.22 1.12
    -4 8 -14 15.24 0.75
    -4 -8 14 15.34 1.58
    4 -10 16 11.35 1.2
    -4 -10 16 10.95 1.57
    -4 10 -16 10.5 0.98
    -4 -12 18 38.16 2.72
    -4 12 -18 36.35 1.82
    4 -12 18 37.35 2.11
    -4 14 -20 5.01 1.07
    4 -14 20 8.16 1.41
    -4 -14 20 6.89 1.65
    -4 -16 22 3.55 1.62
    -4 16 -22 0.8 0.91
    4 -16 22 0.05 1.03
    4 -18 24 2.1 1.23
    -4 -18 24 2.41 1.7
    -5 -19 13 1.05 1.17
    5 -19 13 0.92 1.27
    5 -17 11 -0.38 1.07
    -5 -17 11 -0.17 1.08
    -5 17 -11 -0.13 0.81
    -5 15 -9 20.1 1.54
    5 -15 9 19.87 1.79
    -5 -15 9 19.19 1.73
    -5 -15 9 21.6 1.98
    -5 13 -7 35.86 1.75
    -5 -13 7 37.85 2.37
    -5 -13 7 35.99 2.12
    5 -13 7 36.48 2.03
    -5 -11 5 2.3 0.75
    5 -11 5 3.56 0.79
    -5 -11 5 2.58 1.06
    -5 11 -5 2.43 0.71
    5 -9 3 105.34 3.4
    -5 -9 3 105.56 3.55
    -5 -9 3 101.82 3.61
    -5 9 -3 101.88 3
    -5 7 -1 39.32 1.41
    -5 -7 1 39.25 1.8
    -5 -7 1 39.53 1.87
    5 -7 1 40.62 1.71
    -5 -5 -1 -0.53 0.39
    -5 -5 -1 0.35 0.56
    5 -5 -1 -0.07 0.36
    -5 5 1 0.39 0.31
    -5 3 3 47.13 1.4
    -5 -3 -3 47.43 1.56
    -5 -3 -3 44.16 1.72
    5 -3 -3 46.76 1.61
    -5 -1 -5 217.42 5.42
    -5 -1 -5 222.93 5.63
    5 -1 -5 217.92 5.68
    5 1 -7 85.24 2.56
    -5 1 -7 83.84 2.4
    5 -1 7 84.01 2.24
    -5 3 -9 212.98 5.17
    -5 -3 9 209.57 5.67
    -5 3 -9 203.1 5.14
    5 -3 9 210.71 5.33
    5 -5 11 1.03 0.38
    -5 5 -11 1.16 0.29
    -5 5 -11 1.04 0.42
    -5 -5 11 1.77 0.78
    -5 -7 13 1.07 0.96
    5 -7 13 -0.17 0.46
    -5 7 -13 0.22 0.24
    -5 7 -13 0.93 0.46
    -5 -9 15 11.16 1.6
    -5 9 -15 9.93 0.95
    5 -9 15 8.85 1.03
    5 -11 17 64.02 2.69
    -5 11 -17 60.49 2.44
    -5 -13 19 13.41 1.9
    5 -13 19 10.39 1.44
    -5 13 -19 12.28 1.33
    5 -15 21 0.73 0.94
    -5 15 -21 -0.18 0.8
    -5 -15 21 1.24 1.35
    5 -17 23 -0.07 1
    -5 -17 23 -0.58 1.34
    -5 17 -23 -1.12 1
    -6 18 -12 -0.62 0.77
    6 -18 12 -0.03 1.14
    -6 -18 12 -0.21 1.09
    -6 16 -10 0.13 0.88
    -6 -16 10 0.88 0.94
    6 -16 10 0.57 1.11
    -6 -16 10 1.57 1.16
    -6 14 -8 0.29 0.73
    6 -14 8 0.58 0.82
    -6 -14 8 0.86 0.92
    -6 -14 8 0.42 1.29
    -6 -12 6 38.45 2.15
    -6 12 -6 32.4 1.61
    6 -12 6 35.96 1.99
    -6 -12 6 32.51 2.36
    -6 -10 4 9.66 1.2
    6 -10 4 10.31 1.09
    -6 10 -4 12.81 0.98
    -6 -10 4 10.42 1.43
    -6 -8 2 4.03 0.95
    6 -8 2 6.3 0.82
    -6 8 -2 7.63 0.72
    -6 -8 2 7.21 1.12
    -6 -6 0 83.88 2.84
    6 -6 0 85.29 2.73
    -6 -6 0 86.06 2.97
    -6 6 0 83.65 2.43
    -6 -4 -2 14.8 1.04
    -6 4 2 16.11 0.8
    6 -4 -2 15.31 0.97
    -6 -4 -2 16.98 1.07
    -6 -2 -4 13.57 0.76
    -6 -2 -4 12.28 0.9
    6 -2 -4 12.55 0.81
    -6 0 -6 52.87 1.81
    6 0 -6 52.16 1.83
    6 0 6 53.39 1.55
    -6 2 -8 157.71 4.1
    -6 2 -8 161.84 4.17
    -6 -2 8 156.19 4.46
    6 -2 8 159.74 4.11
    6 -4 10 165.41 4.39
    -6 4 -10 160.86 4.28
    -6 -4 10 164.48 4.8
    -6 4 -10 167.18 4.17
    -6 6 -12 26.55 0.94
    -6 -6 12 26.43 1.68
    6 -6 12 26.33 1.26
    -6 6 -12 25.78 1.23
    6 -8 14 2.65 0.71
    -6 -8 14 2.4 1.1
    -6 8 -14 2.88 0.65
    6 -10 16 89.27 3.15
    -6 10 -16 82.1 2.89
    -6 -10 16 87.5 3.83
    -6 12 -18 6.9 1.05
    -6 -12 18 9.01 1.7
    6 -12 18 7.53 1.13
    -6 14 -20 0.36 0.87
    6 -14 20 1.45 0.95
    -6 -14 20 3.18 1.71
    6 -16 22 1.98 1.08
    -6 -16 22 1.73 1.49
    -6 16 -22 2.03 0.97
    6 -18 24 0.81 1.04
    -6 18 -24 -0.04 1.07
    -7 -19 13 -0.66 1.33
    7 -19 13 0.09 1.3
    -7 19 -13 -0.64 1
    -7 -17 11 0.42 1.26
    -7 -17 11 0.16 0.98
    -7 17 -11 -0.15 0.87
    7 -17 11 -0.99 1.02
    -7 -15 9 18.17 1.77
    7 -15 9 15.66 1.72
    -7 15 -9 17.47 1.48
    -7 -15 9 19.44 2.16
    7 -13 7 9.38 1.25
    -7 13 -7 11.91 1.16
    -7 -13 7 10.26 1.47
    -7 -13 7 9.59 1.74
    -7 -11 5 72.4 3.3
    -7 -11 5 75.79 3.2
    -7 11 -5 73.82 2.6
    7 -11 5 73.15 2.85
    -7 -9 3 16.97 1.6
    -7 9 -3 16.32 1.08
    -7 -9 3 14.63 1.35
    7 -9 3 14.41 1.23
    -7 7 -1 17.64 1.02
    -7 -7 1 15.77 1.38
    7 -7 1 17.21 1.21
    -7 -7 1 17.31 1.46
    -7 -5 -1 184.83 5.31
    7 -5 -1 184.27 5.09
    -7 -5 -1 178.04 5.06
    -7 5 1 183.25 4.62
    -7 -3 -3 171.94 4.64
    -7 3 3 173.65 4.34
    -7 -3 -3 174.93 4.95
    7 -3 -3 172.68 4.78
    -7 -1 -5 291.87 7.35
    -7 -1 -5 301.03 7.61
    7 -1 -5 294.01 7.64
    -7 -1 7 341.72 8.71
    7 1 -7 334.46 8.68
    -7 1 -7 336.21 8.39
    7 -1 7 335.27 8.32
    -7 -3 9 41.96 1.81
    7 -3 9 43.05 1.48
    -7 3 -9 41.95 1.48
    -7 3 -9 40.7 1.59
    7 -5 11 1.08 0.45
    -7 -5 11 1.68 0.89
    -7 5 -11 1.35 0.38
    -7 5 -11 2.34 0.56
    -7 7 -13 32.96 1.55
    -7 -7 13 40.51 2.29
    7 -7 13 35.31 1.59
    7 -9 15 2.51 0.82
    -7 9 -15 0.38 0.78
    -7 -9 15 -2.51 1.33
    -7 -11 17 4.32 1.67
    7 -11 17 2.33 0.88
    -7 11 -17 4.39 0.91
    -7 -13 19 4.04 1.54
    -7 13 -19 1.06 0.77
    7 -13 19 2.02 0.96
    -7 -15 21 -0.8 1.6
    -7 15 -21 -0.78 0.87
    7 -15 21 0.56 0.97
    -7 17 -23 -0.25 1.03
    -7 -17 23 2.22 1.6
    -8 18 -12 -1.06 0.78
    8 -18 12 0.74 1.11
    -8 -18 12 1.09 1.34
    -8 -16 10 1.44 1.08
    8 -16 10 0.98 1.07
    -8 16 -10 0.21 0.89
    -8 -16 10 3.55 1.66
    -8 -14 8 0.28 0.96
    -8 -14 8 2.45 1.47
    -8 14 -8 0.29 0.73
    8 -14 8 0.58 0.94
    -8 -12 6 13.55 1.64
    -8 12 -6 11.27 1.27
    -8 -12 6 13.56 1.84
    8 -12 6 13.37 1.42
    -8 10 -4 11.23 1.07
    -8 -10 4 12.03 1.49
    -8 -10 4 11.48 1.55
    8 -10 4 11.13 1.23
    -8 -8 2 1.13 0.99
    -8 8 -2 0.96 0.54
    -8 -8 2 1.59 0.79
    8 -8 2 1.6 0.7
    -8 -6 0 0.75 0.86
    -8 -6 0 -0.37 0.7
    -8 6 0 0.12 0.44
    8 -6 0 -1.07 0.47
    -8 -4 -2 0.4 0.64
    -8 -4 -2 -1.26 0.57
    -8 4 2 0.77 0.45
    8 -4 -2 0.69 0.55
    -8 -2 -4 500.03 12.28
    -8 -2 -4 504.86 12.47
    -8 2 4 498.73 11.52
    8 -2 -4 494.52 12.51
    8 0 -6 -1.05 0.47
    8 0 6 -0.33 0.35
    -8 0 -6 -0.33 0.39
    -8 -2 8 43.25 1.88
    -8 2 -8 42.14 1.63
    8 -2 8 42.75 1.49
    -8 2 -8 40.93 1.64
    -8 4 -10 117.33 3.26
    -8 -4 10 117.27 3.85
    -8 4 -10 118.64 3.42
    8 -4 10 119.04 3.38
    -8 -6 12 14.56 1.53
    8 -6 12 11.79 0.94
    -8 6 -12 11.33 1
    8 -8 14 6.23 1
    -8 8 -14 7.46 1.06
    -8 -8 14 7 1.6
    8 -10 16 0.61 0.79
    -8 10 -16 0.28 0.77
    -8 -10 16 -0.04 1.43
    -8 -12 18 2.27 1.44
    -8 12 -18 0.59 0.78
    8 -12 18 0.55 0.83
    -8 14 -20 -0.43 0.77
    -8 -14 20 0.1 1.64
    -8 16 -22 0.76 0.91
    -8 -16 22 0.19 1.7
    9 -17 11 0.51 1.02
    -9 17 -11 -1.59 0.91
    -9 -17 11 -0.71 1.04
    -9 -17 11 3.42 1.53
    -9 -15 9 -0.58 1.28
    -9 15 -9 0.41 0.89
    9 -15 9 0.41 0.99
    -9 -15 9 -0.82 0.92
    9 -13 7 9.46 1.32
    -9 -13 7 9.37 1.56
    -9 -13 7 10.88 1.8
    -9 13 -7 10.78 1.22
    -9 -11 5 14.28 1.81
    9 -11 5 14.69 1.48
    -9 -11 5 17.77 1.9
    -9 11 -5 14.68 1.37
    -9 9 -3 0.92 0.66
    -9 -9 3 0.36 0.79
    -9 -9 3 0.32 1.06
    9 -9 3 -0.77 0.71
    -9 -7 1 7.08 1.09
    9 -7 1 8.76 1
    -9 7 -1 7.63 0.84
    -9 -7 1 8.89 1.25
    9 -5 -1 20.88 1.29
    -9 5 1 21.19 1.15
    -9 5 1 19.7 1.13
    -9 -5 -1 21.03 1.4
    -9 -5 -1 21.98 1.63
    -9 -3 -3 10.48 1.06
    9 -3 -3 9.78 0.93
    -9 3 3 8.9 0.79
    -9 -3 -3 10.45 0.98
    -9 -1 -5 157.05 4.3
    -9 -1 -5 163.77 4.71
    9 -1 -5 156.86 4.58
    -9 1 -7 16.55 1.16
    9 -1 7 16.56 0.96
    -9 -1 7 19.11 1.32
    9 1 -7 19.94 1.31
    -9 3 -9 45.97 1.74
    -9 -3 9 47.28 2.14
    9 -3 9 45.4 1.69
    -9 3 -9 47.68 1.87
    9 -5 11 12.41 1.04
    -9 -5 11 14.57 1.42
    -9 5 -11 13.33 1.09
    -9 -7 13 61.47 2.88
    -9 7 -13 58.35 2.31
    -9 9 -15 19.53 1.36
    -9 -9 15 18.73 2.08
    -9 -11 17 -0.21 1.47
    -9 11 -17 -0.01 0.7
    -9 -13 19 3.34 1.77
    -9 13 -19 3.32 1.04
    -9 -15 21 -1.12 1.78
    -9 15 -21 0.49 0.88
    -9 -17 23 2.58 1.39
    -10 18 -12 2.08 1.12
    -10 -18 12 0.89 1.41
    10 -18 12 -0.58 1.11
    -10 -18 12 0.9 1.49
    -10 -16 10 0.18 1.2
    10 -16 10 0.68 1.07
    -10 -16 10 0.25 1.53
    -10 16 -10 1 1.03
    -10 -14 8 8.89 1.81
    10 -14 8 3.55 1.13
    -10 14 -8 6.99 1.21
    -10 -14 8 4.73 1.4
    10 -12 6 0.01 0.77
    -10 -12 6 -0.34 1.32
    -10 12 -6 -0.42 0.8
    -10 -12 6 0.63 1
    10 -10 4 45.13 2.29
    -10 -10 4 37.25 2.59
    -10 10 -4 45.43 2.07
    -10 -10 4 43.19 2.63
    10 -8 2 4.13 0.94
    -10 -8 2 5.34 1.14
    -10 -8 2 4.37 1.22
    -10 8 -2 7.88 0.89
    -10 -6 0 6.19 1.19
    -10 -6 0 4.5 1.03
    -10 6 0 4.69 0.78
    10 -6 0 6.02 0.9
    -10 4 2 5.05 0.71
    -10 -4 -2 2.89 0.85
    -10 4 2 5.28 0.74
    -10 -4 -2 5.1 0.93
    10 -4 -2 4.51 0.79
    10 -2 -4 60.19 2.33
    -10 -2 -4 61.76 2.51
    -10 -2 -4 59.55 2.16
    -10 2 4 61.55 2.09
    10 0 -6 153.74 4.63
    -10 0 -6 155.38 4.61
    -10 -2 8 0.15 0.73
    -10 2 -8 0.25 0.62
    -10 2 -8 1.11 0.59
    -10 4 -10 7.84 0.83
    -10 4 -10 10.09 1.02
    -10 -4 10 9.43 1.3
    -10 6 -12 0.22 0.66
    -10 -6 12 0.47 1.03
    -10 8 -14 35.44 1.86
    -10 -8 14 29.28 2.22
    -10 10 -16 15.27 1.33
    -10 -12 18 0.46 1.65
    -10 12 -18 -0.67 0.7
    -10 14 -20 -0.12 0.99
    -10 -14 20 3.77 1.65
    -10 16 -22 3.76 1.21
    -11 17 -11 -2.07 0.95
    -11 -17 11 -0.13 1.36
    -11 -17 11 2.06 1.69
    -11 15 -9 3.18 1.04
    -11 -15 9 2.24 1.34
    -11 -15 9 3.17 1.62
    11 -15 9 4.06 1.26
    -11 -13 7 11.06 1.71
    -11 -13 7 9.71 1.87
    11 -13 7 10.36 1.45
    -11 13 -7 7.87 1.27
    -11 11 -5 7.1 1.15
    -11 -11 5 8.06 1.69
    -11 -11 5 7.82 1.64
    11 -11 5 10.14 1.37
    -11 -9 3 -0.31 1.26
    11 -9 3 -0.65 0.88
    -11 -9 3 -1.3 1.1
    -11 9 -3 1.6 0.87
    -11 -7 1 0.54 0.89
    -11 -7 1 0.32 1.04
    11 -7 1 0.88 0.79
    -11 7 -1 1.24 0.72
    -11 -5 -1 14.24 1.52
    11 -5 -1 15.5 1.29
    -11 -5 -1 15.08 1.44
    -11 5 1 15.43 1.15
    -11 3 3 53.82 2.03
    11 -3 -3 54.81 2.26
    -11 -3 -3 54.76 2.19
    -11 -3 -3 56.34 2.59
    -11 3 3 52.87 2.26
    -11 -1 -5 2.45 0.89
    11 -1 -5 2.47 0.82
    -11 1 -7 -0.51 0.61
    -11 -1 7 -0.83 0.69
    -11 3 -9 1.11 0.69
    -11 -3 9 0.13 0.9
    -11 3 -9 2.03 0.67
    -11 -5 11 1.89 1.17
    -11 5 -11 0.34 0.8
    -11 7 -13 0.99 0.77
    -11 -7 13 0.15 1.24
    -11 -9 15 2.26 1.36
    -11 9 -15 4.76 1.03
    -11 11 -17 -1.45 0.81
    -11 -11 17 -2.12 1.51
    -11 -13 19 0.55 1.79
    -11 13 -19 -0.34 0.87
    -11 15 -21 -1.45 1.03
    -12 -16 10 1.54 1.65
    -12 16 -10 -0.13 0.95
    -12 -16 10 0.53 1.47
    -12 -14 8 -0.9 1.54
    -12 14 -8 0.28 0.89
    -12 -14 8 -1.13 1.15
    -12 12 -6 -0.69 0.85
    12 -12 6 -0.66 0.91
    -12 -12 6 0.92 1.14
    -12 -12 6 -0.97 1.29
    -12 -10 4 48.72 2.84
    -12 10 -4 44.92 2.23
    12 -10 4 51.9 2.54
    -12 -10 4 53.75 3.12
    12 -8 2 0.05 0.92
    -12 8 -2 0.56 0.82
    -12 -8 2 -0.25 1.17
    -12 -8 2 0.11 1.14
    -12 6 0 -0.91 0.65
    12 -6 0 -0.47 0.77
    -12 -6 0 -1.13 0.88
    12 -4 -2 68.37 2.68
    -12 -4 -2 69.7 3.1
    -12 4 2 60.85 2.31
    -12 2 4 2.24 0.8
    -12 2 4 0.48 0.68
    12 -2 -4 1.1 0.87
    -12 -2 -4 0.39 0.82
    12 0 -6 0.12 0.8
    -12 0 -6 -0.7 0.62
    -12 0 6 -1.53 0.73
    -12 2 -8 8.92 1.02
    -12 -2 8 7.26 1.2
    -12 2 -8 7.8 1.06
    -12 4 -10 0.79 0.73
    -12 -4 10 0.89 1.03
    -12 6 -12 14.44 1.35
    -12 -6 12 13.38 1.71
    -12 -8 14 2.92 1.34
    -12 8 -14 5.45 1.03
    -12 10 -16 2.7 0.93
    -12 -10 16 2.98 1.64
    -12 -12 18 2.09 1.84
    -12 12 -18 3.1 1.15
    -12 -14 20 0.58 1.94
    -12 -14 20 1.78 1.45
    -12 14 -20 -0.05 1.09
    -13 -15 9 1.58 1.4
    -13 15 -9 0.14 1.06
    -13 13 -7 -0.69 0.93
    -13 -13 7 -0.4 1.2
    -13 -11 5 5.5 1.49
    -13 11 -5 5.61 1.18
    -13 -9 3 -0.77 1.16
    -13 9 -3 1.82 0.94
    13 -7 1 51.91 2.5
    -13 -7 1 49.06 2.88
    -13 7 -1 51.5 2.26
    -13 -5 -1 4.13 1.31
    13 -5 -1 5.12 1.09
    -13 5 1 5.66 0.97
    -13 3 3 0.44 0.68
    -13 -3 -3 -0.82 0.91
    13 -3 -3 -0.17 0.77
    -13 1 5 0.52 0.84
    13 -1 -5 -0.39 0.81
    -13 -1 -5 -0.51 0.79
    -13 -1 7 12.6 1.37
    -13 1 -7 11.52 1.26
    -13 1 -7 11.4 1.35
    -13 -3 9 0.31 0.97
    -13 3 -9 0.32 0.81
    -13 5 -11 2.54 0.98
    -13 -5 11 1.36 1.19
    -13 7 -13 0.81 0.83
    -13 -7 13 2.84 1.45
    -13 9 -15 1.1 0.9
    -13 -9 15 -1.3 1.45
    -13 -11 17 -1.59 1.68
    -13 11 -17 0.8 0.95
    -13 13 -19 -0.33 1.01
    -13 -13 19 -2.42 1.7
    -13 -13 19 0.42 1.44
    -14 -14 8 1.28 1.61
    -14 14 -8 -0.25 1.09
    -14 12 -6 3.61 1.13
    -14 -12 6 6.24 1.64
    -14 10 -4 1.56 0.96
    -14 -10 4 1.95 1.26
    -14 -8 2 23.57 2.21
    -14 8 -2 27.11 1.72
    -14 -6 0 -0.21 1.03
    -14 6 0 2.49 0.95
    -14 -4 -2 35.12 2.34
    -14 4 2 35.13 1.82
    14 -2 -4 40.65 2.24
    -14 2 4 45.42 2.47
    -14 -2 -4 44.12 2.52
    -14 2 4 42.6 2
    -14 0 6 13.35 1.6
    -14 0 -6 14.23 1.49
    -14 0 6 14.47 1.49
    -14 -2 8 22.1 1.82
    -14 -2 8 24.21 1.98
    -14 2 -8 23.48 1.71
    -14 -4 10 0.77 1.12
    -14 4 -10 2.48 1
    -14 6 -12 1.89 0.89
    -14 -6 12 1.22 1.36
    -14 8 -14 6.48 1.17
    -14 -8 14 3.89 1.67
    -14 -10 16 2.12 1.36
    -14 -10 16 0.8 1.65
    -14 10 -16 1.66 1.02
    -14 -12 18 -1.24 1.67
    -14 12 -18 0.02 0.97
    -14 -12 18 -0.84 1.27
    -15 -13 7 1.73 1.49
    -15 13 -7 4.86 1.28
    -15 11 -5 3.71 1.14
    -15 -11 5 4.63 1.63
    -15 -9 3 2.04 1.27
    -15 9 -3 2.8 0.98
    -15 -7 1 6.16 1.46
    -15 7 -1 8.1 1.2
    -15 5 1 8.89 1.22
    -15 -5 -1 9.56 1.63
    -15 3 3 21.5 1.55
    -15 -3 -3 21.07 2.02
    -15 -1 -5 5.15 1.28
    -15 1 5 5.11 1.24
    -15 1 5 4.29 1.02
    -15 1 -7 3.72 1.13
    -15 -1 7 4.96 1.26
    -15 -1 7 3.48 1.26
    -15 -3 9 1.14 1.27
    -15 3 -9 0.14 0.96
    -15 -3 9 2.24 1.23
    -15 -5 11 9.08 1.66
    -15 5 -11 12.86 1.54
    -15 -5 11 14.35 1.9
    -15 -7 13 -1.68 1
    -15 7 -13 0.37 1.02
    -15 -7 13 -3.4 1.3
    -15 9 -15 12.21 1.59
    -15 -9 15 9.44 2.12
    -15 -9 15 8.88 1.69
    -15 11 -17 -0.56 1.06
    -15 -11 17 0.04 1.34
    -15 -11 17 -2.27 1.69
    -16 -10 4 -0.23 1.33
    -16 10 -4 1.23 0.94
    -16 -8 2 -0.16 1.14
    -16 8 -2 0.85 0.94
    -16 6 0 -0.21 0.79
    -16 -6 0 -1.25 1.09
    -16 4 2 0.76 0.84
    -16 -4 -2 2.37 1.21
    -16 -2 -4 2.1 1.11
    -16 2 4 0.16 0.79
    -16 0 6 -1.35 1
    -16 0 6 0.39 0.87
    -16 0 -6 -1.24 0.96
    -16 2 -8 1.49 1.03
    -16 -2 8 -0.3 1.02
    -16 -4 10 5.07 1.4
    -16 4 -10 2.54 1.12
    -16 -6 12 6.79 1.69
    -16 6 -12 5.4 1.28
    -16 -8 14 1.69 1.4
    -16 8 -14 0.61 0.96
    -17 -9 3 0.88 1.32
    -17 9 -3 0.89 1.02
    -17 -7 1 -0.26 1.22
    -17 7 -1 2 0.97
    -17 5 1 0.84 0.98
    -17 -5 -1 0.86 1.31
    -17 -3 -3 2.32 1.28
    -17 -1 -5 0.63 1.14
    -17 -1 7 0.96 1.15
    -17 1 -7 0.24 0.92
    -17 -3 9 0.01 1.04
    -17 3 -9 0.44 1
    -17 -5 11 2.61 1.47
    -17 5 -11 -0.02 1.04
    -17 7 -13 2.49 1.2
    -17 -7 13 0.78 1.42
    -18 -6 0 7.48 1.67
    -18 -4 -2 -0.28 1.19
    -18 0 -6 3.97 1.31
    -18 2 -8 1.77 1.07
    -18 -2 8 3.07 1.44
    -18 -4 10 0.11 1.2
    -18 4 -10 0.12 1.02
    0 -20 12 0.63 1.16
    0 -18 10 1.51 1.08
    0 -16 8 18.59 1.86
    0 -14 6 7.7 1.37
    0 -12 4 0.35 0.63
    0 -10 2 116.62 3.74
    0 -10 2 115.65 3.26
    0 -8 0 1408.96 34.52
    0 -8 0 1465.82 33.4
    0 -6 -2 46.89 1.41
    0 -6 -2 45.85 1.61
    0 -4 -4 11.21 0.63
    0 -4 -4 12.52 0.55
    0 -2 -6 4668.65 111
    0 -2 -6 4887.78 114.21
    0 0 8 132.38 3.32
    0 0 -8 126 3.29
    0 0 -8 131.07 3.25
    0 2 -10 2034.11 47.46
    0 2 -10 1973.29 44.98
    0 -2 10 2046.95 48.59
    0 4 -12 23.85 0.98
    0 -4 12 23.75 1.32
    0 4 -12 23.49 0.89
    0 6 -14 225.99 5.48
    0 -8 16 55.74 2.43
    0 8 -16 56.68 1.92
    0 -10 18 1.04 1.12
    0 -12 20 13.27 1.61
    0 -14 22 0.54 1.28
    0 -16 24 0.4 1.32
    0 -18 26 1.19 1.4
    -1 -19 11 0.26 1.02
    1 -19 11 -0.14 1.05
    -1 -17 9 0.34 0.93
    1 -17 9 -0.97 0.94
    1 -15 7 2.52 1.16
    -1 -15 7 2.7 1.07
    1 -13 5 2.37 0.91
    -1 -13 5 4.35 1.13
    -1 -11 3 13.76 1.25
    1 -11 3 13.16 1.26
    -1 -11 3 11.7 0.92
    -1 -9 1 3.09 0.72
    1 -9 1 2.27 0.63
    1 -9 1 3.83 0.43
    -1 -9 1 2.78 0.54
    -1 -7 -1 425.23 10.23
    1 -7 -1 425.06 10
    1 -7 -1 419.6 10.62
    -1 -7 -1 422.18 10.63
    -1 -5 -3 128.91 3.35
    1 -5 -3 129.14 3.5
    1 -5 -3 129.35 3.17
    -1 -5 -3 127.08 3.48
    1 -3 -5 36.69 1.22
    -1 -3 -5 34.99 1.14
    -1 -3 -5 37.46 1.19
    1 -3 -5 37.24 1.08
    -1 -1 -7 153.31 3.85
    -1 -1 -7 155.82 3.85
    1 -1 -7 155.15 3.83
    1 -1 -7 155.03 3.95
    -1 -1 9 3884.55 94.33
    1 -1 9 4009.83 94.46
    1 1 -9 3943.58 92.02
    -1 1 -9 3982.55 87.54
    -1 1 -9 3851.5 91.65
    -1 -3 11 26.41 1.32
    1 -3 11 27.38 1.26
    1 3 -11 26.14 0.88
    -1 3 -11 26.86 0.99
    -1 3 -11 26.77 0.97
    1 3 -11 28.47 1.08
    1 5 -13 63.24 1.87
    -1 5 -13 67.61 1.97
    -1 5 -13 66.58 1.95
    1 -5 13 64.58 2.32
    -1 -5 13 66.09 2.38
    -1 7 -15 78.79 2.36
    1 -7 15 79.5 2.86
    1 -9 17 75.93 3.08
    -1 -9 17 79.7 3.25
    -1 9 -17 74.82 2.43
    -1 11 -19 -0.07 0.58
    1 -11 19 0.37 0.92
    -1 -11 19 -0.17 1.23
    1 -13 21 0.55 1
    -1 -13 21 -1.54 1.22
    -1 -15 23 3.62 1.58
    1 -15 23 3.19 1.25
    1 -17 25 0.57 1.27
    -1 -17 25 -0.11 1.38
    -2 -20 12 1.79 1.13
    2 -20 12 0.82 1.2
    2 -18 10 13.66 1.78
    -2 -18 10 12.89 1.68
    2 -16 8 1.17 0.98
    -2 -16 8 1.63 1.14
    -2 -14 6 41.45 2.4
    2 -14 6 42.3 2.32
    -2 -12 4 0.77 0.73
    2 -12 4 -0.02 0.78
    -2 -12 4 0.07 0.56
    -2 -10 2 46.37 2.13
    -2 -10 2 44.14 1.8
    2 -10 2 44.91 1.95
    -2 10 -2 42.92 1.64
    2 -8 0 0.91 0.47
    -2 -8 0 -0.24 0.4
    -2 -8 0 1.93 0.7
    -2 8 0 -0.53 0.35
    -2 6 2 95.05 2.49
    2 -6 -2 96.38 2.84
    -2 -6 -2 97.89 2.88
    -2 -6 -2 96.64 2.8
    -2 -4 -4 99.36 2.69
    -2 -4 -4 97.3 2.65
    -2 4 4 97.24 2.37
    2 -4 -4 93.3 2.69
    -2 -2 -6 62.41 1.63
    2 -2 -6 62.36 1.7
    -2 -2 -6 63.58 1.81
    2 -2 -6 62.21 1.83
    2 0 8 -4.79 0.23
    2 0 -8 -4.2 0.32
    2 0 -8 -4.4 0.41
    2 2 -10 5587.21 129.72
    -2 -2 10 5709.21 133.33
    -2 2 -10 5497.95 123.3
    -2 2 -10 5408.91 128.67
    2 -2 10 5530.79 132.65
    -2 4 -12 102.66 2.68
    -2 4 -12 100.38 2.67
    2 -4 12 100.13 2.96
    -2 -4 12 98.59 3.13
    -2 6 -14 247.44 6.04
    -2 -6 14 246.55 6.83
    2 -6 14 244.63 6.64
    -2 6 -14 251.72 6.16
    2 -8 16 61.01 2.47
    -2 8 -16 62.38 2.09
    -2 -8 16 61.74 2.76
    2 -10 18 15.31 1.44
    -2 10 -18 16.96 1.16
    -2 -10 18 19.44 1.87
    -2 12 -20 -0.64 0.65
    2 -12 20 -0.92 0.79
    -2 -12 20 1.26 1.13
    -2 -14 22 1.91 1.39
    2 -14 22 3.74 1.32
    -2 14 -22 0.02 0.94
    -2 -16 24 0 1.43
    2 -16 24 1.39 1.33
    2 -18 26 1.32 1.38
    -2 -18 26 0.89 1.42
    -3 -19 11 2.22 1.28
    3 -19 11 2.76 1.27
    -3 -17 9 18.41 1.87
    3 -17 9 19.56 1.96
    3 -15 7 69.86 3.16
    -3 -15 7 70.05 3.26
    -3 13 -5 10.15 1.02
    -3 -13 5 10.02 1.09
    -3 -13 5 8.62 1.42
    3 -13 5 9.26 1.18
    -3 11 -3 1.59 0.58
    -3 -11 3 1.54 0.92
    3 -11 3 1.05 0.71
    -3 9 -1 700.66 15.96
    3 -9 1 698.6 17.38
    -3 -9 1 723.99 17.01
    -3 -9 1 679.65 17.41
    -3 -7 -1 -0.07 0.57
    3 -7 -1 -0.11 0.41
    -3 -7 -1 -0.4 0.34
    -3 7 1 0.15 0.3
    -3 5 3 29.3 0.98
    -3 -5 -3 29.33 1.25
    3 -5 -3 29.42 1.19
    -3 -5 -3 27.03 1.23
    3 -3 -5 17.13 0.84
    -3 3 5 18.37 0.61
    3 -3 -5 17.31 0.69
    -3 -3 -5 16.64 0.78
    -3 -1 -7 9468.64 213.19
    3 -1 -7 8491.25 212.87
    3 -1 -7 9645.45 219.43
    -3 1 -9 34.01 1.17
    3 -1 9 32.31 1.03
    -3 1 -9 35.29 1.19
    -3 -1 9 33.07 1.35
    3 -3 11 362.41 9.06
    -3 -3 11 364.97 9.32
    -3 3 -11 370.33 8.73
    -3 3 -11 371.28 8.51
    -3 -5 13 28.75 1.64
    3 -5 13 29.48 1.35
    -3 5 -13 29.92 1.06
    -3 5 -13 30.16 1.19
    -3 -7 15 38.4 2.13
    3 -7 15 35.05 1.7
    -3 7 -15 38.39 1.49
    -3 7 -15 38.23 1.34
    -3 -9 17 5.47 1.3
    3 -9 17 7.29 1.06
    -3 9 -17 8.15 0.88
    3 -11 19 1.14 0.91
    -3 11 -19 -0.25 0.69
    -3 -11 19 -0.09 1.19
    -3 13 -21 4.94 0.98
    -3 -13 21 5.51 1.67
    3 -13 21 5.24 1.11
    -3 15 -23 -0.39 0.89
    3 -15 23 1.58 1.22
    -3 -15 23 -0.15 1.53
    -3 -17 25 1.68 1.43
    3 -17 25 3.05 1.35
    4 -20 12 1.65 1.36
    -4 -20 12 1.79 1.33
    -4 -18 10 4.04 1.4
    4 -18 10 4.17 1.33
    -4 -16 8 0.82 1.21
    4 -16 8 -0.05 1.04
    4 -14 6 0.38 0.89
    -4 14 -6 1.42 0.81
    -4 -14 6 1.36 1.22
    -4 -14 6 0.94 0.85
    -4 -12 4 -0.29 0.62
    -4 -12 4 0.44 1.03
    4 -12 4 1.05 0.78
    -4 12 -4 0.53 0.54
    -4 -10 2 33.47 1.98
    -4 10 -2 36.39 1.51
    4 -10 2 35.22 1.71
    -4 -10 2 37.14 1.8
    -4 -8 0 923.1 21.77
    4 -8 0 895.99 22.15
    -4 -8 0 905.47 22.19
    -4 8 0 903.08 20.4
    4 -6 -2 251.87 6.5
    -4 -6 -2 241.77 6.46
    -4 -6 -2 247.09 6.49
    -4 6 2 248.48 5.87
    4 -4 -4 327.59 8.3
    -4 -4 -4 324.26 8.17
    -4 -4 -4 332.56 8.23
    -4 4 4 332.42 7.53
    4 -2 -6 -0.05 0.32
    -4 -2 -6 0.47 0.32
    -4 -2 -6 -0.22 0.28
    -4 2 6 0.02 0.21
    -4 0 -8 30.91 1.15
    4 0 -8 29.97 1.23
    -4 2 -10 2072.04 48.72
    4 -2 10 2117.05 49.88
    -4 -2 10 2110.78 50.02
    -4 2 -10 2105.82 46.37
    -4 4 -12 45.94 1.58
    4 -4 12 46.38 1.6
    -4 4 -12 48.51 1.44
    -4 -4 12 48.36 2.02
    -4 -6 14 0.94 0.87
    -4 6 -14 0.23 0.41
    -4 6 -14 0.71 0.29
    4 -6 14 -0.42 0.43
    4 -8 16 65.64 2.41
    -4 8 -16 66.86 1.98
    -4 -8 16 63.06 2.83
    -4 8 -16 61.87 2.18
    -4 10 -18 24.6 1.4
    4 -10 18 25.74 1.63
    -4 -10 18 26.45 2.13
    -4 -12 20 8.21 1.82
    -4 12 -20 10.47 1.17
    4 -12 20 10.64 1.36
    -4 -14 22 1.55 1.61
    4 -14 22 2.12 1.07
    -4 14 -22 2.4 0.98
    -4 -16 24 6.32 1.91
    4 -16 24 3.54 1.28
    -4 16 -24 4.92 1.14
    4 -18 26 2.65 1.45
    5 -19 11 3.07 1.32
    -5 -19 11 1.62 1.11
    -5 -17 9 1.32 1.31
    5 -17 9 0.68 1.08
    5 -15 7 2.03 0.98
    -5 -15 7 1.86 0.97
    -5 15 -7 0.34 0.73
    -5 -15 7 -0.15 0.98
    -5 -13 5 28.03 2.19
    5 -13 5 29.86 1.9
    -5 13 -5 27.36 1.5
    -5 -13 5 25.67 1.85
    -5 -11 3 37.94 1.98
    5 -11 3 38.96 1.93
    -5 -11 3 35 2.2
    -5 11 -3 35.77 1.57
    -5 9 -1 35.82 1.43
    -5 -9 1 32.62 1.77
    5 -9 1 38.4 1.76
    -5 -9 1 32.93 1.81
    5 -7 -1 36.82 1.69
    -5 -7 -1 40.64 1.92
    -5 7 1 39.11 1.42
    -5 -7 -1 41.74 1.82
    -5 -5 -3 410.91 10.25
    -5 5 3 412.35 9.39
    -5 -5 -3 408.29 10.21
    5 -5 -3 404.18 10.28
    -5 3 5 130.99 3.17
    -5 -3 -5 129.06 3.67
    5 -3 -5 124.9 3.6
    -5 -3 -5 128.63 3.4
    -5 -1 -7 84.36 2.21
    -5 -1 -7 88.44 2.54
    5 -1 -7 82.57 2.56
    5 -1 9 214.54 5.3
    -5 1 -9 214.35 5.4
    5 1 -9 215.8 5.71
    -5 3 -11 89.34 2.49
    5 -3 11 92.14 2.55
    -5 -3 11 92.05 2.95
    -5 3 -11 90.73 2.61
    -5 5 -13 9.94 0.59
    -5 5 -13 9.11 0.75
    5 -5 13 9.78 0.79
    -5 -5 13 10.54 1.16
    -5 7 -15 0.96 0.49
    -5 -7 15 1.3 0.95
    5 -7 15 1.4 0.53
    -5 7 -15 1.51 0.35
    -5 -9 17 82.53 3.48
    5 -9 17 81.98 2.93
    -5 9 -17 83.18 2.74
    -5 -11 19 2.59 1.56
    -5 11 -19 2.96 0.95
    5 -11 19 5.12 1.04
    5 -13 21 1.07 0.94
    -5 -13 21 0.71 1.54
    -5 13 -21 1 0.89
    5 -15 23 -0.59 0.83
    -5 -15 23 -0.1 1.55
    -5 15 -23 0.3 0.86
    5 -17 25 2.34 1.21
    -5 17 -25 0.45 1.1
    -5 -17 25 1.83 1.85
    -6 -18 10 2.74 1.37
    6 -18 10 3.11 1.24
    -6 16 -8 17.65 1.42
    -6 -16 8 15.26 1.7
    6 -16 8 17.13 1.8
    -6 -16 8 16.68 1.92
    6 -14 6 1.38 0.85
    -6 -14 6 0.74 1.2
    -6 -14 6 1.45 0.93
    -6 14 -6 1.92 0.84
    6 -12 4 0.38 0.7
    -6 12 -4 -0.63 0.63
    -6 -12 4 0.4 0.7
    -6 -12 4 0.38 0.99
    -6 -10 2 46.56 2.3
    -6 10 -2 47.72 1.84
    -6 -10 2 47.49 2.4
    6 -10 2 44.79 2.09
    -6 8 0 0.07 0.39
    -6 -8 0 -0.1 0.8
    6 -8 0 -0.67 0.48
    -6 -8 0 -1.07 0.54
    6 -6 -2 63.52 2.25
    -6 -6 -2 64.48 2.45
    -6 6 2 65.03 1.96
    -6 -6 -2 63.48 2.3
    6 -4 -4 115.18 3.4
    -6 -4 -4 114.75 3.5
    -6 4 4 116.75 2.99
    -6 -4 -4 113.35 3.26
    -6 -2 -6 434.29 10.8
    -6 2 6 441.05 9.98
    -6 -2 -6 439.33 10.66
    6 -2 -6 437.47 10.97
    6 0 8 -0.28 0.22
    -6 0 -8 0 0.32
    6 0 -8 0.27 0.47
    -6 2 -10 544.3 12.92
    -6 2 -10 529.68 12.48
    6 -2 10 547.08 13.08
    -6 -2 10 544.99 13.54
    6 -4 12 11.59 0.76
    -6 -4 12 10.67 1.05
    -6 4 -12 9.74 0.79
    -6 4 -12 10.55 0.68
    -6 6 -14 27.24 1.02
    -6 6 -14 26.55 1.32
    -6 -6 14 27.93 1.88
    6 -6 14 27.81 1.29
    -6 -8 16 6.61 1.32
    6 -8 16 4.94 0.77
    -6 8 -16 4.16 0.76
    -6 10 -18 27.79 1.61
    -6 -10 18 30.73 2.39
    6 -10 18 31.82 1.85
    -6 -12 20 8.06 1.71
    -6 12 -20 8.83 1.14
    6 -12 20 9.81 1.22
    -6 -14 22 3.14 1.56
    6 -14 22 1.39 0.94
    -6 14 -22 3.47 1.1
    6 -16 24 4.15 1.2
    -6 -16 24 3.38 1.55
    -6 16 -24 1.56 0.95
    -6 18 -26 0.2 1.01
    7 -19 11 0.24 1.1
    -7 -19 11 2.38 1.44
    -7 17 -9 0.08 0.89
    -7 -17 9 2.73 1.39
    7 -17 9 -0.52 1.01
    -7 -17 9 -0.02 1
    -7 -15 7 -0.17 0.89
    -7 -15 7 1.75 1.31
    -7 15 -7 -0.38 0.77
    7 -15 7 -0.62 0.89
    -7 -13 5 5.54 1.18
    7 -13 5 6.93 1.13
    -7 13 -5 5.93 0.94
    -7 -13 5 7.21 1.56
    -7 -11 3 7.8 1.39
    -7 11 -3 7.75 0.95
    -7 -11 3 5.12 1.07
    7 -11 3 5.62 1.01
    7 -9 1 2.79 0.76
    -7 -9 1 2.87 0.82
    -7 -9 1 3.5 1.08
    -7 9 -1 2.94 0.64
    -7 -7 -1 17.95 1.4
    7 -7 -1 16.5 1.12
    -7 -7 -1 14.58 1.26
    -7 7 1 15.87 0.95
    -7 -5 -3 225.21 6.22
    -7 -5 -3 221.16 5.95
    -7 5 3 222.9 5.46
    7 -5 -3 220.86 6.04
    -7 3 5 144.68 3.66
    -7 -3 -5 141.99 4.21
    7 -3 -5 139.28 4.09
    -7 -3 -5 146.05 3.89
    7 -1 -7 320.7 8.42
    -7 -1 -7 332.68 8.04
    -7 -1 -7 326.87 8.3
    -7 1 -9 36.05 1.47
    7 -1 9 36.7 1.23
    7 1 -9 38.12 1.69
    -7 -1 9 36.37 1.68
    -7 3 -11 33.81 1.46
    7 -3 11 34.37 1.26
    -7 -3 11 34.03 1.74
    -7 3 -11 34.2 1.32
    -7 5 -13 2.08 0.41
    7 -5 13 1.53 0.48
    -7 -5 13 1.55 0.85
    -7 5 -13 1.38 0.52
    7 -7 15 11.13 1.01
    -7 -7 15 12.9 1.5
    -7 7 -15 12.32 1.09
    7 -9 17 63.1 2.45
    -7 9 -17 56.22 2.3
    -7 -9 17 56.89 3.02
    7 -11 19 21.02 1.54
    -7 -11 19 20.96 2.12
    -7 11 -19 18.97 1.41
    7 -13 21 2.81 0.93
    -7 -13 21 2.7 1.73
    -7 13 -21 3.26 1.01
    -7 15 -23 2.5 1.12
    -7 -15 23 2.36 1.58
    -7 17 -25 -0.5 0.91
    8 -18 10 -0.5 1.04
    -8 -18 10 1.27 1.31
    -8 -18 10 -1.19 1.05
    -8 18 -10 -0.76 0.85
    -8 -16 8 0.64 1.15
    -8 -16 8 -0.21 0.96
    -8 16 -8 0.63 0.91
    8 -16 8 0.67 1.03
    -8 -14 6 12.87 1.59
    -8 14 -6 10.24 1.24
    8 -14 6 10.72 1.5
    -8 -14 6 11.93 1.76
    -8 -12 4 9.72 1.66
    -8 -12 4 9.62 1.4
    8 -12 4 10.23 1.27
    -8 12 -4 9.06 1.15
    -8 10 -2 3.81 0.77
    8 -10 2 3.55 0.83
    -8 -10 2 4.93 1.31
    -8 -10 2 4.48 1.1
    -8 -8 0 28.71 1.82
    -8 8 0 29.06 1.34
    8 -8 0 25.7 1.54
    -8 -8 0 28.05 1.78
    -8 -6 -2 75.7 2.96
    8 -6 -2 77.02 2.69
    -8 -6 -2 74.92 2.74
    -8 6 2 74.95 2.33
    -8 -4 -4 53.74 2.01
    8 -4 -4 55.27 2.1
    -8 4 4 57.32 1.82
    -8 -4 -4 53.58 2.26
    -8 -2 -6 89.98 2.58
    -8 -2 -6 88.63 3.01
    8 -2 -6 86.44 2.87
    -8 2 6 86.57 2.49
    8 0 8 14.05 0.75
    8 0 -8 12.94 1.01
    -8 0 -8 13.13 1
    8 -2 10 83.96 2.4
    -8 2 -10 82.63 2.57
    -8 -2 10 83.24 2.9
    -8 2 -10 79.05 2.58
    8 -4 12 80.48 2.45
    -8 4 -12 78.04 2.4
    -8 -4 12 79.82 3.02
    -8 4 -12 80.31 2.59
    -8 6 -14 174.07 4.85
    8 -6 14 183.87 4.96
    -8 -6 14 173.6 5.53
    8 -8 16 305.15 8.01
    -8 -8 16 295.61 8.71
    -8 8 -16 294.29 7.64
    -8 -10 18 6.78 1.58
    -8 10 -18 6.63 1
    -8 -12 20 -0.38 1.55
    -8 12 -20 0.86 0.79
    -8 -14 22 1.14 1.72
    -8 14 -22 -0.05 0.85
    -8 -16 24 3.02 1.93
    -8 16 -24 0.8 1.03
    -9 19 -11 0.17 0.89
    -9 -17 9 0.14 1.28
    9 -17 9 -1.38 0.97
    -9 -17 9 -1.25 1.14
    -9 17 -9 -1.42 0.83
    9 -15 7 0.29 0.99
    -9 -15 7 -1.3 1.29
    -9 15 -7 -1.4 0.78
    -9 -15 7 -0.51 1.03
    9 -13 5 55.36 2.71
    -9 -13 5 54.76 2.98
    -9 13 -5 55.05 2.38
    -9 -13 5 54.78 3.02
    -9 -11 3 1.4 1.07
    -9 -11 3 1.31 1.25
    -9 11 -3 1.27 0.89
    9 -11 3 0.9 0.83
    -9 -9 1 4.37 1.24
    -9 9 -1 5.16 0.81
    9 -9 1 4.39 0.94
    -9 -9 1 3.31 0.98
    -9 -7 -1 8.45 1.19
    -9 -7 -1 9.86 1.29
    -9 7 1 9.53 0.9
    9 -7 -1 8.16 1
    9 -5 -3 68.17 2.51
    -9 5 3 66.65 2.18
    -9 -5 -3 69.02 2.5
    -9 -5 -3 64.57 2.71
    9 -3 -5 21.7 1.32
    -9 -3 -5 22.19 1.26
    -9 3 5 23.6 1.11
    -9 -3 -5 23.24 1.46
    -9 -1 -7 18.26 0.98
    9 -1 -7 16.27 1.21
    -9 -1 -7 16.45 1.27
    -9 -1 9 1.56 0.7
    -9 1 -9 3.23 0.65
    -9 -3 11 48.22 2.15
    -9 3 -11 47.8 1.94
    -9 3 -11 44.42 1.73
    -9 -5 13 49 2.39
    -9 5 -13 45.55 1.95
    -9 -7 15 92.68 3.84
    -9 7 -15 95.88 3.2
    -9 9 -17 0.74 0.73
    -9 -9 17 -0.14 1.2
    -9 -11 19 -0.38 1.34
    -9 11 -19 1.54 0.83
    -9 -13 21 1.4 1.57
    -9 13 -21 0.57 0.96
    -9 -15 23 -1.11 1.77
    -9 15 -23 0.28 0.89
    -10 -18 10 -0.37 1.34
    -10 -18 10 -0.3 1.21
    -10 18 -10 -1.26 0.93
    10 -18 10 -0.69 1.12
    -10 -16 8 4.81 1.65
    -10 16 -8 2.21 1.1
    -10 -16 8 2.85 1.36
    10 -16 8 4.11 1.23
    -10 -14 6 -1.27 0.95
    -10 14 -6 -0.42 0.84
    -10 -14 6 0.88 1.35
    10 -14 6 0.93 0.99
    -10 -12 4 10.52 1.75
    -10 -12 4 11.76 1.72
    -10 12 -4 11.92 1.26
    10 -12 4 12.5 1.46
    10 -10 2 71.81 2.97
    -10 10 -2 67.63 2.56
    -10 -10 2 66.26 3.3
    -10 -10 2 66.99 3.12
    -10 8 0 -0.44 0.53
    -10 -8 0 -0.74 0.7
    10 -8 0 -0.79 0.6
    -10 -8 0 -1.66 0.94
    -10 -6 -2 -0.04 0.72
    -10 6 2 -0.18 0.5
    10 -6 -2 -0.23 0.62
    -10 -6 -2 -0.72 0.91
    -10 -4 -4 39.84 2.05
    -10 4 4 39.64 1.6
    10 -4 -4 38.94 1.85
    -10 -4 -4 39.51 1.86
    10 -2 -6 74.01 2.7
    -10 2 6 72.52 2.32
    -10 -2 -6 75.41 2.86
    -10 -2 -6 72.66 2.4
    -10 0 -8 -0.18 0.62
    10 0 -8 0.42 0.74
    -10 2 -10 4.27 0.72
    -10 2 -10 4.64 0.8
    -10 -2 10 3.77 0.96
    -10 4 -12 114.49 3.62
    -10 -4 12 119.32 4.09
    -10 6 -14 -0.37 0.65
    -10 -6 14 1.01 1.21
    -10 -8 16 9.68 1.6
    -10 8 -16 12.26 1.24
    -10 -10 18 1.55 1.52
    -10 10 -18 1.26 0.88
    -10 12 -20 5.34 1.16
    -10 -12 20 3.27 1.77
    -10 14 -22 -0.36 1.03
    -10 -14 22 1.06 1.86
    -11 17 -9 0.68 1.08
    -11 -17 9 4.1 1.71
    -11 -17 9 0.51 1.24
    11 -17 9 0.84 1.16
    -11 -15 7 -0.79 1.14
    -11 15 -7 0.69 0.96
    11 -15 7 -0.89 0.83
    -11 -15 7 2.66 1.59
    -11 -13 5 17.73 2.02
    -11 -13 5 16.59 2.16
    -11 13 -5 16.07 1.4
    11 -13 5 15.77 1.68
    11 -11 3 48.78 2.52
    -11 -11 3 49.08 2.79
    -11 11 -3 48.5 2.22
    -11 -11 3 51.15 2.96
    -11 -9 1 24.63 2.23
    11 -9 1 22.05 1.78
    -11 9 -1 23.93 1.53
    -11 -9 1 22.81 2.02
    11 -7 -1 1.06 0.82
    -11 7 1 1.19 0.67
    -11 -7 -1 1.36 0.97
    -11 -7 -1 1.19 1.12
    -11 -5 -3 91.79 3.6
    -11 5 3 93.55 2.96
    11 -5 -3 96.51 3.33
    -11 3 5 33.91 1.53
    -11 -3 -5 35.46 2
    11 -3 -5 32.24 1.79
    -11 -1 -7 -0.29 0.65
    11 -1 -7 -1.19 0.68
    -11 1 -9 46.03 2.04
    -11 1 -9 42.7 1.95
    -11 -1 9 46.6 2.18
    -11 -3 11 8.64 1.3
    -11 3 -11 10.35 1.11
    -11 3 -11 9.31 0.96
    -11 5 -13 6.07 1.07
    -11 -5 13 7.22 1.44
    -11 -7 15 19.88 1.91
    -11 7 -15 19.81 1.54
    -11 -9 17 3.79 1.6
    -11 9 -17 1.94 0.83
    -11 -11 19 -1.14 1.59
    -11 11 -19 -1.52 0.8
    -11 13 -21 2.25 1.03
    -11 -13 21 -0.21 1.61
    -11 15 -23 -0.47 1.02
    -12 -16 8 -0.74 1.23
    -12 16 -8 -0.32 0.99
    -12 -14 6 5.5 1.7
    -12 14 -6 3.14 1.15
    12 -14 6 4.77 1.27
    12 -12 4 0.65 1.05
    -12 12 -4 3.57 1.09
    -12 -12 4 -0.08 1.14
    12 -10 2 0.99 1.02
    -12 -10 2 -0.38 1.1
    -12 10 -2 0.67 0.9
    12 -8 0 92.18 3.48
    -12 -8 0 92.26 3.98
    -12 8 0 87.69 3.06
    12 -6 -2 0.05 0.85
    -12 -6 -2 0.16 0.91
    -12 6 2 -0.48 0.6
    -12 4 4 1.34 0.68
    -12 -4 -4 -0.14 0.89
    12 -4 -4 1.32 0.87
    -12 -2 -6 0.4 0.73
    -12 2 6 -0.38 0.61
    12 -2 -6 -0.85 0.73
    12 0 -8 6.27 1.1
    -12 0 8 5.09 1.07
    -12 0 -8 8.04 1.07
    -12 2 -10 32.34 1.71
    -12 -2 10 34.83 2.02
    -12 2 -10 33.96 1.79
    -12 -4 12 22.31 1.85
    -12 4 -12 22.91 1.52
    -12 -6 14 2.94 1.33
    -12 6 -14 3.82 0.93
    -12 8 -16 -0.29 0.81
    -12 -8 16 -0.06 1.33
    -12 -10 18 -0.53 1.56
    -12 10 -18 -0.05 0.88
    -12 12 -20 2.58 1.02
    -12 -12 20 0.75 1.79
    -12 14 -22 -2.05 0.85
    -13 15 -7 0.8 1
    -13 -15 7 -1.18 1.33
    -13 -13 5 0.63 1.27
    -13 13 -5 0.36 1
    -13 11 -3 0.94 0.93
    -13 -11 3 2.35 1.27
    13 -11 3 1.75 1.12
    -13 9 -1 18.6 1.47
    13 -9 1 16.64 1.69
    -13 -9 1 17.75 1.98
    13 -7 -1 46.18 2.46
    -13 -7 -1 46.84 2.78
    -13 7 1 49.09 2.16
    -13 5 3 13.31 1.22
    -13 -5 -3 14.65 1.74
    13 -5 -3 14.83 1.52
    13 -3 -5 19.16 1.59
    -13 -3 -5 18.63 1.75
    -13 3 5 19.53 1.58
    -13 3 5 20.49 1.35
    13 -1 -7 12.86 1.39
    -13 -1 -7 11.78 1.36
    -13 1 -9 5.93 1.11
    -13 1 -9 6.11 1.05
    -13 -1 9 7.22 1.21
    -13 -3 11 2.15 1.13
    -13 3 -11 3.87 1.05
    -13 -5 13 2.85 1.29
    -13 5 -13 1 0.82
    -13 7 -15 1.44 0.95
    -13 -7 15 2.34 1.47
    -13 -9 17 -2.52 1.38
    -13 9 -17 -1.11 0.85
    -13 -11 19 -1.03 1.65
    -13 11 -19 1.16 1.11
    -13 13 -21 0.89 1.2
    -14 14 -6 -0.69 0.94
    -14 -14 6 -0.18 1.53
    -14 12 -4 -0.39 0.91
    -14 -12 4 -1.6 1.23
    -14 -10 2 0.64 1.16
    -14 10 -2 2.28 0.93
    -14 -8 0 -0.56 1.17
    -14 8 0 1.07 0.89
    -14 6 2 0.35 0.81
    -14 -6 -2 0.4 1.1
    14 -6 -2 -0.12 0.99
    -14 -4 -4 9.88 1.63
    14 -4 -4 14.93 1.53
    -14 4 4 14 1.25
    -14 -2 -6 5.45 1.27
    -14 2 6 7.21 1.02
    -14 2 6 6.58 1.27
    14 -2 -6 5.44 1.27
    -14 0 8 -0.91 0.87
    -14 0 8 0.27 0.95
    -14 0 -8 -0.74 0.85
    -14 -2 10 6.22 1.32
    -14 2 -10 6.46 1.22
    -14 -4 12 3.18 1.28
    -14 4 -12 6.5 1.18
    -14 -6 14 7.88 1.67
    -14 6 -14 9.63 1.36
    -14 -8 16 2.07 1.61
    -14 8 -16 0.19 0.96
    -14 -10 18 -1.69 1.62
    -14 10 -18 0.39 1.04
    -14 12 -20 2.21 1.26
    -14 -12 20 3.17 1.55
    -15 13 -5 -0.47 1.03
    -15 -13 5 -0.19 1.45
    -15 -11 3 -0.89 1.13
    -15 11 -3 0.28 0.91
    -15 -9 1 -1.2 1.01
    -15 9 -1 -0.55 0.81
    -15 7 1 8.77 1.2
    -15 -7 -1 9.07 1.68
    -15 -5 -3 7.88 1.54
    -15 5 3 7.49 1.11
    -15 3 5 1.82 0.87
    -15 -3 -5 2.07 1.09
    -15 -1 -7 3.77 1.2
    -15 1 7 4.37 1.29
    -15 1 7 5.99 1.28
    -15 -1 9 4.06 1.22
    -15 -1 9 4.62 1.32
    -15 1 -9 2.85 1.11
    -15 3 -11 0.17 0.94
    -15 -3 11 -0.41 1
    -15 -3 11 -0.87 1.08
    -15 5 -13 7.94 1.37
    -15 -5 13 7.08 1.68
    -15 7 -15 3.02 1.04
    -15 -7 15 0.65 1.58
    -15 -9 17 -0.15 1.7
    -15 -9 17 -0.4 1.19
    -15 9 -17 0.11 1.05
    -16 10 -2 -0.86 0.83
    -16 -10 2 0.84 1.28
    -16 -8 0 -2.53 0.94
    -16 8 0 0.12 0.81
    -16 6 2 0.53 0.8
    -16 -6 -2 0.27 1.15
    -16 -4 -4 -1.61 0.95
    -16 -2 -6 -1.04 1.06
    -16 0 8 2.98 1.24
    -16 0 -8 3.24 1.23
    -16 -2 10 -0.11 1.03
    -16 2 -10 1.69 1.07
    -16 -4 12 -1.11 1.22
    -16 -4 12 0.13 1.16
    -16 4 -12 -0.43 0.83
    -16 -6 14 1.91 1.38
    -16 6 -14 2.72 1.07
    -16 -6 14 1.09 1.55
    -16 -8 16 -1.82 1.55
    -16 8 -16 -0.6 1.01
    -16 -8 16 0.24 1.23
    -17 -9 1 0.74 1.39
    -17 -7 -1 1.08 1.26
    -17 -5 -3 1.16 1.2
    -17 -3 -5 -0.66 1.09
    -17 -1 -7 0.42 1.1
    -17 -1 9 0.46 1.18
    -17 1 -9 0.5 1.13
    -17 3 -11 -0.3 1.01
    -17 -3 11 1.76 1.26
    -17 5 -13 0.09 1.02
    -17 -5 13 0.9 1.33
    -18 -6 -2 -0.37 1.15
    -18 -4 -4 0.43 1.25
    -18 0 -8 -0.46 1.11
    -18 2 -10 3.82 1.31
    -18 -2 10 2.24 1.39
    0 -20 10 0.5 1.04
    0 -18 8 0.56 1.08
    0 -16 6 0.86 1.06
    0 -14 4 -0.68 0.98
    0 -12 2 -0.82 0.38
    0 -12 2 0.56 0.74
    0 -10 0 -1.14 0.33
    0 -10 0 -0.61 0.46
    0 -8 -2 -0.35 0.38
    0 -6 -4 -0.11 0.22
    0 -6 -4 -0.49 0.3
    0 -4 -6 0.02 0.18
    0 -4 -6 -0.06 0.18
    0 -2 -8 -0.31 0.19
    0 -2 -8 -0.31 0.21
    0 0 10 -0.87 0.24
    0 0 -10 -0.67 0.2
    0 2 -12 1.67 0.27
    0 -2 12 0.28 0.43
    0 2 -12 -0.45 0.22
    0 -4 14 0.08 0.59
    0 4 -14 -0.33 0.2
    0 4 -14 -0.49 0.28
    0 6 -16 0.1 0.34
    0 -6 16 0.29 0.72
    0 6 -16 -0.29 0.33
    0 8 -18 0.2 0.43
    0 -8 18 0.74 1.04
    0 -10 20 -1.2 0.88
    0 10 -20 -0.68 0.5
    0 -12 22 -1.01 0.95
    0 -14 24 -0.84 1.05
    0 -16 26 -0.18 1.15
    0 -18 28 1.25 1.44
    1 -19 9 2.63 1.19
    -1 -19 9 3.8 1.22
    1 -17 7 24.73 2.11
    -1 -17 7 23.44 2.04
    -1 -15 5 6.9 1.31
    1 -15 5 6.94 1.18
    1 -13 3 -0.14 0.8
    -1 -13 3 -0.11 0.63
    1 -11 1 141.77 3.61
    -1 -11 1 135.25 4.26
    -1 -11 1 135.24 3.85
    1 -11 1 126.85 4.19
    1 -9 -1 4.03 0.71
    -1 -9 -1 2.47 0.7
    1 -9 -1 3.92 0.43
    -1 -9 -1 3.03 0.52
    -1 -7 -3 136.93 3.66
    1 -7 -3 137.93 3.46
    1 -7 -3 134.76 3.88
    -1 -7 -3 136.19 3.85
    -1 -5 -5 0.71 0.27
    1 -5 -5 0 0.22
    -1 -5 -5 -0.42 0.23
    1 -5 -5 0.31 0.19
    -1 -3 -7 489.8 12
    1 -3 -7 489.35 11.68
    1 -3 -7 522.17 12.11
    -1 -3 -7 491.87 11.77
    1 -1 -9 3765.41 89.96
    -1 -1 -9 3976.32 92.18
    1 -1 -9 3746.54 91.72
    -1 -1 -9 3891.98 89.94
    1 -1 11 942.78 21.93
    -1 -1 11 876.59 21.96
    1 1 -11 920.19 21.4
    -1 1 -11 916.51 20.31
    -1 1 -11 925.88 21.33
    1 3 -13 34.18 1.32
    -1 3 -13 35.52 1.24
    -1 3 -13 35.46 1.17
    -1 -3 13 33.86 1.47
    1 3 -13 35.69 1.08
    1 -3 13 36.31 1.47
    -1 5 -15 7.22 0.64
    1 5 -15 8.17 0.6
    -1 5 -15 8.34 0.67
    1 5 -15 8.23 0.74
    1 -5 15 9.77 0.96
    -1 -5 15 8.46 1.02
    1 -7 17 66.05 2.57
    -1 7 -17 66.7 2.18
    -1 7 -17 66.62 2.11
    -1 -9 19 5.31 1.17
    -1 9 -19 4.66 0.72
    1 -9 19 3.33 1.13
    -1 -11 21 16.47 1.87
    -1 11 -21 16.38 1.16
    1 -11 21 17.44 1.79
    1 -13 23 7.11 1.34
    -1 -13 23 6.72 1.71
    -1 -15 25 7.06 1.6
    1 -15 25 5.76 1.54
    -1 -17 27 1.68 1.55
    1 -17 27 2.16 1.33
    2 -20 10 0.25 1.06
    -2 -20 10 0.74 1.04
    2 -18 8 7.28 1.51
    -2 -18 8 6 1.43
    -2 -16 6 -0.25 0.93
    2 -16 6 0.12 0.82
    -2 -14 4 18.08 1.84
    2 -14 4 19.71 1.8
    -2 -12 2 104.92 3.65
    -2 -12 2 98.64 3.23
    2 -12 2 102.53 3.55
    -2 -10 0 75.23 2.93
    2 -10 0 89.51 3
    -2 -10 0 90.12 2.82
    2 -10 0 92.23 2.33
    -2 -8 -2 1.46 0.55
    2 -8 -2 1.54 0.48
    -2 -8 -2 0.62 0.46
    -2 8 2 1.01 0.43
    2 -8 -2 0.95 0.25
    2 -6 -4 151.83 3.68
    -2 -6 -4 149.85 4.09
    -2 6 4 150.23 3.68
    2 -6 -4 151 4.14
    -2 -6 -4 150.39 4.02
    -2 -4 -6 61.25 1.72
    -2 -4 -6 57.95 1.79
    -2 4 6 58.9 1.51
    2 -4 -6 57.64 1.58
    2 -4 -6 57.39 1.83
    -2 -2 -8 22.17 0.71
    2 -2 -8 23.16 0.98
    2 -2 -8 23.52 0.86
    -2 0 -10 4667.67 109.77
    2 0 -10 4753.34 113.19
    2 0 10 4830.03 113.16
    2 0 -10 4588.12 109.77
    2 -2 12 3.43 0.54
    -2 -2 12 2.72 0.56
    2 2 -12 3.4 0.5
    -2 2 -12 2.27 0.37
    -2 2 -12 2.69 0.39
    -2 4 -14 64.5 1.91
    -2 4 -14 64.69 1.9
    -2 -4 14 65.09 2.31
    2 -4 14 63.37 2.16
    2 -6 16 33.03 1.66
    -2 6 -16 33.81 1.28
    -2 -6 16 29.66 1.83
    -2 6 -16 33.13 1.32
    2 -8 18 14.28 1.33
    -2 8 -18 14.75 0.95
    -2 -8 18 15.59 1.61
    -2 8 -18 13.55 0.9
    2 -10 20 9.84 1.34
    -2 10 -20 9.73 0.97
    -2 -10 20 8.14 1.56
    2 -12 22 -0.07 1.01
    -2 -12 22 -0.33 1.18
    -2 12 -22 -0.19 0.64
    -2 14 -24 14.81 1.53
    -2 -14 24 16.94 2.21
    2 -14 24 16.08 1.85
    2 -16 26 1.77 1.16
    -2 -16 26 2.45 1.45
    2 -18 28 0.86 1.28
    -3 -19 9 -1.12 1.05
    3 -19 9 -0.11 1.05
    -3 -17 7 2.06 1.21
    3 -17 7 -0.29 1.13
    3 -15 5 -0.18 1.07
    -3 -15 5 0.64 0.92
    -3 -13 3 2.87 0.79
    -3 -13 3 2.39 1.08
    3 -13 3 2.27 0.81
    -3 -11 1 13.17 1.08
    3 -11 1 13.28 1.22
    -3 11 -1 12.33 0.9
    -3 -11 1 13.95 1.28
    -3 9 1 714.46 16.42
    3 -9 -1 727.21 17.9
    -3 -9 -1 720.7 17.46
    -3 -9 -1 729.17 17.93
    -3 -7 -3 331.75 8.62
    -3 7 3 339.2 7.86
    3 -7 -3 342.94 8.69
    -3 -7 -3 337.57 8.5
    3 -5 -5 39.93 1.49
    -3 5 5 41.73 1.21
    -3 -5 -5 40.9 1.51
    -3 -5 -5 39.85 1.45
    3 -5 -5 41.85 1.19
    3 -3 -7 2527.36 61.53
    -3 -3 -7 2614.06 59.41
    3 -3 -7 2517.12 59.23
    -3 -3 -7 2561.93 61.22
    3 -1 -9 34.02 1.33
    -3 -1 -9 35.89 1.3
    3 -1 -9 33.17 1.32
    3 -1 11 2236.84 53.94
    -3 -1 11 2240.64 53.65
    -3 1 -11 2260.4 49.51
    3 1 -11 2239.79 52.29
    -3 1 -11 2263.49 52.1
    -3 -3 13 363.02 9.41
    -3 3 -13 369.62 8.58
    -3 3 -13 374.3 8.83
    3 -3 13 368.39 9.14
    -3 5 -15 37.75 1.41
    3 -5 15 39.63 1.58
    -3 5 -15 39.12 1.34
    -3 -5 15 36.45 1.84
    -3 7 -17 117.85 3.21
    3 -7 17 112.11 3.6
    -3 -7 17 115.5 4
    -3 7 -17 115.21 3.28
    3 -9 19 1.64 0.86
    -3 9 -19 1.19 0.57
    -3 -9 19 2.1 1.1
    -3 -11 21 0.94 1.27
    3 -11 21 1.65 0.98
    -3 11 -21 -0.98 0.57
    -3 13 -23 40.45 2.06
    -3 -13 23 45.04 3
    3 -13 23 40.32 2.41
    -3 15 -25 4.57 1.17
    3 -15 25 2.14 1.04
    -3 -15 25 4.4 1.62
    3 -17 27 2.3 1.22
    -3 -17 27 0.55 1.42
    4 -20 10 -0.15 1.12
    -4 -20 10 1.54 1.19
    -4 -18 8 1.5 1.2
    4 -18 8 0.29 1.13
    4 -16 6 4.38 1.21
    -4 -16 6 3.02 1.32
    -4 -14 4 38.96 2.4
    4 -14 4 39.47 2.32
    -4 14 -4 39.54 1.88
    -4 -14 4 40.25 2.12
    -4 12 -2 0.29 0.52
    -4 -12 2 0.78 0.88
    -4 -12 2 0.1 0.61
    4 -12 2 0.66 0.63
    -4 10 0 -0.03 0.4
    4 -10 0 3.19 0.74
    -4 -10 0 -0.68 0.8
    -4 -10 0 -0.43 0.51
    -4 -8 -2 213.77 5.99
    -4 8 2 214 5.39
    -4 -8 -2 231.81 6.09
    4 -8 -2 221.68 6.08
    4 -6 -4 724.88 16.95
    -4 6 4 728.74 16.32
    4 -6 -4 714.36 17.8
    -4 -6 -4 734.62 17.49
    -4 -6 -4 734.69 17.72
    -4 4 6 92.12 2.34
    4 -4 -6 93.76 2.79
    -4 -4 -6 91.72 2.79
    -4 -4 -6 96.04 2.61
    4 -4 -6 92.25 2.5
    -4 -2 -8 202.42 5.07
    4 -2 -8 205.89 5.38
    -4 -2 -8 208.91 5.25
    -4 2 8 206.64 4.69
    4 -2 -8 198.59 5.15
    -4 0 -10 0.24 0.29
    4 0 -10 -0.37 0.4
    -4 2 -12 245.91 6.06
    -4 2 -12 245.61 5.92
    -4 -2 12 247.35 6.51
    4 -2 12 245.08 6.1
    4 -4 14 98.29 2.91
    -4 -4 14 104.03 3.34
    -4 4 -14 100.04 2.84
    -4 4 -14 106 2.76
    -4 6 -16 0.42 0.43
    -4 -6 16 0.51 0.77
    4 -6 16 1.05 0.53
    -4 6 -16 0.87 0.36
    -4 8 -18 46.27 1.8
    -4 -8 18 43.62 2.42
    4 -8 18 46.27 1.99
    -4 8 -18 46.17 1.62
    -4 10 -20 7.81 0.99
    -4 -10 20 7.18 1.56
    4 -10 20 8.31 1.16
    -4 12 -22 38.23 1.91
    -4 -12 22 38.85 2.81
    4 -12 22 36.08 2.14
    -4 14 -24 4.94 1.12
    4 -14 24 8 1.32
    -4 -14 24 5.02 1.67
    -4 16 -26 0.37 0.89
    -4 -16 26 1.78 1.77
    4 -16 26 2.73 1.22
    4 -18 28 1.79 1.37
    -5 -19 9 0.63 1.03
    5 -19 9 0.8 1.08
    5 -17 7 -0.6 1.04
    -5 -17 7 1.44 1.1
    5 -15 5 8.63 1.3
    -5 -15 5 10.26 1.33
    -5 -15 5 12.1 1.65
    -5 15 -5 11.44 1.25
    -5 -13 3 25.62 1.97
    5 -13 3 25.76 1.73
    -5 13 -3 24.71 1.4
    -5 -13 3 22.03 1.64
    5 -11 1 12.27 1.24
    -5 -11 1 12.88 1.44
    -5 11 -1 13.43 1.04
    -5 -11 1 13.45 1.31
    -5 9 1 34.07 1.37
    -5 -9 -1 32.75 1.75
    5 -9 -1 35.95 1.68
    -5 -9 -1 36.31 1.9
    -5 -7 -3 65.29 2.38
    -5 -7 -3 60.84 2.22
    5 -7 -3 59.17 2.23
    -5 7 3 62.38 1.9
    -5 5 5 33.92 1.13
    -5 -5 -5 33.25 1.39
    -5 -5 -5 31.64 1.5
    5 -5 -5 32.52 1.47
    5 -3 -7 18.92 1.01
    -5 3 7 22.17 0.78
    -5 -3 -7 20.88 1.08
    -5 -3 -7 21.55 0.89
    5 -1 -9 208.13 5.61
    -5 -1 -9 215.46 5.46
    5 -1 11 1044.63 24.44
    -5 1 -11 1009.58 22.95
    5 1 -11 1012.65 24.76
    -5 1 -11 1012.35 23.94
    -5 -1 11 1042.27 24.82
    5 -3 13 4.55 0.47
    -5 3 -13 4.86 0.59
    -5 3 -13 4.98 0.5
    -5 -3 13 3.57 0.8
    -5 5 -15 39.95 1.34
    -5 5 -15 40.19 1.54
    5 -5 15 39.33 1.52
    -5 -5 15 39.55 2.03
    -5 7 -17 5.33 0.54
    -5 7 -17 5.7 0.79
    -5 -7 17 6.88 1.36
    5 -7 17 6.16 0.77
    -5 9 -19 2.95 0.73
    -5 -9 19 3.33 1.47
    5 -9 19 1.22 0.71
    -5 -11 21 -0.98 1.48
    5 -11 21 0.65 0.82
    -5 11 -21 0.07 0.78
    -5 -13 23 -0.64 1.35
    -5 13 -23 0.01 0.86
    5 -13 23 0.92 1.03
    -5 15 -25 -0.39 0.82
    5 -15 25 0.87 0.97
    -5 -15 25 0.56 1.45
    -5 17 -27 0.84 1.04
    6 -20 10 -0.53 1.3
    -6 -20 10 1.83 1.33
    -6 -18 8 0.46 1.2
    6 -18 8 -0.43 1.03
    -6 -16 6 4.16 1.14
    -6 -16 6 3.97 1.24
    6 -16 6 3.63 1.13
    -6 16 -6 5.52 1.02
    6 -14 4 0.63 0.77
    -6 14 -4 1.86 0.76
    -6 -14 4 1.59 1.23
    -6 -14 4 0.47 0.82
    -6 -12 2 -0.95 0.69
    -6 -12 2 0.77 1.04
    6 -12 2 -0.22 0.59
    -6 12 -2 1.02 0.58
    6 -10 0 19.65 1.35
    -6 10 0 20.22 1.16
    -6 -10 0 18.39 1.47
    -6 -10 0 19.46 1.66
    -6 -8 -2 7.33 1.04
    -6 8 2 6.65 0.69
    -6 -8 -2 4.04 0.93
    6 -8 -2 7.03 0.88
    6 -6 -4 53.28 2.04
    -6 6 4 53.2 1.68
    -6 -6 -4 55.37 2.03
    -6 -6 -4 52.83 2.16
    6 -4 -6 62.25 2.18
    -6 -4 -6 60.63 2.22
    -6 -4 -6 59.26 1.96
    -6 4 6 63.24 1.79
    -6 2 8 163.29 3.87
    -6 -2 -8 157.48 4.04
    -6 -2 -8 157.97 4.39
    6 -2 -8 158.71 4.46
    -6 0 -10 1.35 0.41
    6 0 -10 0.72 0.49
    -6 -2 12 5.68 0.84
    6 -2 12 6.38 0.52
    -6 2 -12 6.85 0.72
    -6 2 -12 6.5 0.61
    -6 4 -14 186.38 4.84
    6 -4 14 186.25 4.89
    -6 4 -14 183.55 4.73
    -6 -4 14 186.82 5.45
    -6 6 -16 1.14 0.54
    -6 6 -16 1.24 0.37
    6 -6 16 1.71 0.49
    -6 -6 16 1.78 0.96
    6 -8 18 4.07 0.75
    -6 8 -18 4.75 0.86
    -6 -8 18 3.65 1.39
    6 -10 20 44.83 2.16
    -6 10 -20 47.11 2.12
    -6 -10 20 48.15 3.02
    -6 -12 22 7.37 1.72
    -6 12 -22 9.63 1.24
    6 -12 22 8.85 1.24
    -6 14 -24 0.57 0.86
    -6 -14 24 -0.43 1.65
    -6 -16 26 2.58 1.9
    -6 16 -26 4.4 1.26
    7 -19 9 0.65 1.25
    -7 -19 9 0.64 1.27
    7 -17 7 0.26 1.06
    -7 17 -7 -0.25 0.85
    -7 -17 7 0.38 1.28
    -7 -17 7 -1.31 0.92
    -7 -15 5 2.13 1.24
    -7 15 -5 1.17 0.86
    -7 -15 5 -0.48 0.87
    7 -15 5 0.69 1.05
    -7 13 -3 16.53 1.33
    -7 -13 3 17.18 1.82
    -7 -13 3 19.04 1.8
    7 -13 3 17.08 1.49
    -7 11 -1 -0.31 0.49
    7 -11 1 -0.67 0.56
    -7 -11 1 -0.89 0.7
    -7 -11 1 -0.13 1.08
    -7 -9 -1 1.75 0.82
    7 -9 -1 1.49 0.73
    -7 -9 -1 1.79 1.01
    -7 9 1 2.62 0.61
    -7 7 3 64.26 2.05
    7 -7 -3 67.17 2.47
    -7 -7 -3 66.11 2.48
    -7 -7 -3 67.6 2.64
    -7 -5 -5 87.9 3.08
    -7 -5 -5 88.21 2.77
    -7 5 5 89.31 2.48
    7 -5 -5 85.23 2.86
    -7 -3 -7 48.8 2
    7 -3 -7 52.36 1.98
    -7 3 7 50.7 1.58
    -7 -3 -7 52.78 1.71
    -7 -1 -9 33.32 1.55
    -7 -1 -9 36.03 1.15
    7 -1 -9 34.37 1.54
    -7 -1 11 46.18 1.98
    7 -1 11 47.24 1.41
    -7 1 -11 45.66 1.71
    7 1 -11 47.06 1.92
    -7 3 -13 4.51 0.69
    -7 3 -13 3.97 0.54
    -7 -3 13 3.6 0.87
    7 -3 13 3.64 0.47
    -7 -5 15 -0.82 0.74
    -7 5 -15 -0.42 0.47
    7 -5 15 -0.45 0.41
    -7 5 -15 0.38 0.37
    -7 -7 17 20.38 1.98
    -7 7 -17 19.15 1.33
    7 -7 17 20.06 1.23
    7 -9 19 10.33 1.18
    -7 9 -19 11.17 1.25
    -7 -9 19 12.48 1.9
    -7 11 -21 20.63 1.47
    -7 -11 21 20.95 2.31
    -7 13 -23 10.76 1.37
    -7 -13 23 13.28 2.19
    -7 -15 25 4.93 1.79
    -7 15 -25 7.41 1.26
    -7 17 -27 1.33 1.13
    8 -18 8 0.47 1.09
    -8 18 -8 0.31 0.94
    -8 -18 8 0.72 1.29
    -8 -18 8 -0.65 1.09
    -8 -16 6 1.3 1.16
    -8 16 -6 1.66 0.96
    8 -16 6 3.87 1.25
    -8 -16 6 4.09 1.4
    -8 -14 4 10.76 1.53
    8 -14 4 11.09 1.45
    -8 14 -4 12.13 1.33
    -8 -14 4 10.18 1.69
    8 -12 2 1.93 0.93
    -8 -12 2 1.64 1.16
    -8 -12 2 4.07 1.37
    -8 12 -2 2.29 0.88
    8 -10 0 0.19 0.71
    -8 -10 0 -0.2 0.99
    -8 10 0 -0.37 0.53
    -8 -10 0 -0.28 0.74
    8 -8 -2 1.21 0.67
    -8 8 2 2.06 0.57
    -8 -8 -2 0.69 0.73
    -8 -8 -2 0.32 0.87
    -8 6 4 77.33 2.35
    -8 -6 -4 78.68 2.73
    -8 -6 -4 80.79 3.02
    8 -6 -4 76 2.75
    -8 4 6 0.34 0.37
    8 -4 -6 -0.12 0.54
    -8 -4 -6 0.98 0.61
    -8 -4 -6 0.42 0.6
    8 -2 -8 45.65 1.87
    -8 -2 -8 42.22 1.89
    -8 2 8 43.5 1.47
    -8 -2 -8 43.29 1.49
    -8 0 -10 -0.29 0.42
    8 0 -10 -0.61 0.55
    8 0 10 -0.33 0.3
    -8 -2 12 17.23 1.28
    -8 2 -12 16.95 1.08
    -8 2 -12 17.01 1.03
    -8 -4 14 1.88 0.86
    -8 4 -14 1.69 0.6
    -8 4 -14 0.93 0.48
    -8 6 -16 5.82 0.86
    -8 -6 16 4.51 1.19
    -8 -8 18 23.09 2.15
    -8 8 -18 25.96 1.63
    -8 -10 20 8.32 1.84
    -8 10 -20 9.67 1.21
    -8 12 -22 1.05 0.95
    -8 -12 22 -1.54 1.35
    -8 -14 24 -0.83 1.68
    -8 14 -24 0.78 0.99
    -8 16 -26 -0.2 1.05
    -9 -19 9 2.83 1.3
    -9 19 -9 0.55 1.05
    -9 -17 7 2.1 1.39
    9 -17 7 2.29 1.15
    -9 -17 7 -1.13 1.15
    -9 17 -7 -0.06 0.9
    -9 -15 5 -1.04 1.22
    -9 15 -5 -0.03 0.85
    -9 -15 5 -0.89 1.03
    9 -15 5 -1.17 0.89
    -9 -13 3 11.47 1.75
    9 -13 3 12.33 1.43
    -9 13 -3 12.71 1.33
    -9 -13 3 15.28 1.88
    -9 11 -1 13.68 1.27
    -9 -11 1 11.95 1.58
    9 -11 1 12.5 1.34
    -9 -11 1 13.17 1.68
    -9 -9 -1 3.94 1.16
    -9 -9 -1 4.3 1.1
    -9 9 1 5.66 0.8
    9 -9 -1 2.98 0.8
    9 -7 -3 6.48 0.93
    -9 7 3 5.19 0.71
    -9 -7 -3 7.29 1.13
    -9 -7 -3 6.98 1.15
    9 -5 -5 9.59 1.02
    -9 -5 -5 8.92 1.11
    -9 5 5 8.8 0.79
    -9 -5 -5 9.7 1.02
    -9 3 7 8.97 0.74
    -9 -3 -7 9.42 0.86
    9 -3 -7 9.29 0.93
    -9 -3 -7 8.7 1.03
    9 -1 -9 2.75 0.77
    -9 -1 -9 2.34 0.64
    -9 -1 11 9.97 1.08
    -9 1 -11 11.61 0.98
    -9 -3 13 38.04 1.97
    -9 3 -13 38.38 1.71
    -9 3 -13 36.65 1.58
    -9 5 -15 12.32 1.14
    -9 -5 15 9.69 1.46
    -9 7 -17 36.82 1.92
    -9 -7 17 37.43 2.55
    -9 -9 19 2.11 1.34
    -9 9 -19 0.89 0.74
    -9 -11 21 0.39 1.43
    -9 11 -21 1.03 0.89
    -9 13 -23 0.29 0.9
    -9 -13 23 1.42 1.61
    -9 15 -25 0.42 1.09
    -10 -18 8 3.79 1.45
    -10 18 -8 0.65 1.01
    10 -18 8 0.33 1.12
    -10 -18 8 0.72 1.27
    -10 16 -6 0.82 0.87
    -10 -16 6 -1.34 1.18
    -10 -16 6 -1.42 1.33
    10 -16 6 0.23 0.93
    -10 14 -4 2.9 1.01
    10 -14 4 2.9 1.14
    -10 -14 4 1.91 1.39
    -10 -14 4 3.06 1.36
    10 -12 2 7.28 1.34
    -10 -12 2 7.37 1.71
    -10 -12 2 6.15 1.5
    -10 12 -2 6.76 1.09
    -10 -10 0 96.28 3.72
    -10 -10 0 95.73 4.03
    -10 10 0 97.2 3.18
    10 -10 0 101.82 3.7
    -10 8 2 5.68 0.84
    -10 -8 -2 5.57 1.26
    10 -8 -2 6.97 1.08
    -10 -8 -2 6.13 1.15
    -10 -6 -4 7.97 1.14
    -10 6 4 10.35 0.91
    -10 -6 -4 6.83 1.11
    10 -6 -4 10.26 1.12
    10 -4 -6 33.76 1.76
    -10 -4 -6 33.64 1.96
    -10 4 6 33.41 1.45
    -10 2 8 0.49 0.53
    10 -2 -8 -0.52 0.65
    -10 -2 -8 0.83 0.65
    10 0 -10 36.56 1.91
    -10 0 -10 36.12 1.77
    -10 2 -12 87.68 2.95
    -10 2 -12 92.14 2.94
    -10 -2 12 87.9 3.24
    -10 4 -14 99.38 3.23
    -10 -4 14 94.34 3.64
    -10 6 -16 8.97 1.12
    -10 -6 16 8.47 1.43
    -10 -8 18 3.8 1.33
    -10 8 -18 4.33 1
    -10 -10 20 -1.2 1.26
    -10 10 -20 1.21 0.83
    -10 -12 22 1.49 1.75
    -10 12 -22 1.3 0.93
    -10 -14 24 2.33 2
    -10 14 -24 -1.18 0.85
    -11 -17 7 3.11 1.67
    -11 -17 7 0.05 1.35
    11 -17 7 0.98 1.22
    -11 17 -7 -1.4 0.83
    -11 -15 5 4.45 1.59
    11 -15 5 4.23 1.26
    -11 -15 5 3.19 1.51
    -11 15 -5 3.91 1.11
    -11 -13 3 -2.46 0.98
    -11 13 -3 1.11 0.94
    11 -13 3 0.03 0.95
    -11 -13 3 1.15 1.26
    -11 -11 1 4.85 1.5
    11 -11 1 5.28 1.13
    -11 11 -1 5.08 1.05
    -11 -11 1 4.21 1.35
    11 -9 -1 22 1.83
    -11 9 1 25.22 1.52
    -11 -9 -1 21.57 2.01
    -11 -7 -3 0.05 0.87
    -11 7 3 0.67 0.64
    11 -7 -3 -0.26 0.78
    11 -5 -5 3.04 0.84
    -11 -5 -5 1 0.92
    -11 5 5 2.78 0.72
    -11 -3 -7 4.64 1.06
    11 -3 -7 6.77 1.05
    -11 3 7 6.23 0.8
    11 -1 -9 43.83 2.07
    -11 -1 -9 44.95 2.09
    -11 1 -11 21.17 1.51
    -11 -1 11 19.24 1.58
    -11 1 -11 22.18 1.4
    -11 3 -13 6.31 0.87
    -11 -3 13 6.76 1.25
    -11 3 -13 4.59 0.96
    -11 -5 15 3.39 1.18
    -11 5 -15 7.37 1.1
    -11 7 -17 11.09 1.27
    -11 -7 17 10.79 1.63
    -11 -9 19 -1.5 1.19
    -11 9 -19 0.18 0.74
    -11 11 -21 2 1.04
    -11 -11 21 2.6 1.81
    -11 13 -23 0.9 1.09
    -11 -13 23 2.81 1.99
    12 -16 6 -0.81 1.04
    -12 16 -6 -0.89 0.92
    -12 -16 6 0.28 1.27
    -12 14 -4 3.42 1.1
    12 -14 4 4.79 1.3
    -12 -14 4 2.66 1.4
    -12 12 -2 1.32 0.94
    12 -12 2 2.62 1.13
    -12 -12 2 1.68 1.31
    -12 10 0 -0.62 0.79
    12 -10 0 -0.01 0.99
    -12 -10 0 -1.4 1.01
    -12 -8 -2 -0.86 1.02
    12 -8 -2 0.27 1.03
    -12 8 2 1.28 0.79
    -12 -6 -4 33.29 2.29
    -12 6 4 34.92 1.68
    12 -6 -4 33.51 2.01
    -12 4 6 99.76 3.11
    12 -4 -6 97.88 3.57
    -12 -4 -6 106.06 3.92
    -12 2 8 9.09 0.97
    -12 -2 -8 9.54 1.18
    12 -2 -8 7.48 1.19
    -12 0 10 -0.71 0.83
    12 0 -10 -0.31 0.75
    -12 0 -10 0.73 0.71
    -12 -2 12 16.22 1.57
    -12 2 -12 14.92 1.4
    -12 2 -12 14.34 1.29
    -12 4 -14 3.83 0.93
    -12 -4 14 1.94 1.16
    -12 6 -16 2.48 0.88
    -12 -6 16 2.85 1.22
    -12 -8 18 2.74 1.39
    -12 8 -18 0.89 0.9
    -12 -10 20 -0.62 1.61
    -12 10 -20 2.93 0.97
    -12 -12 22 -0.45 1.82
    -12 12 -22 -0.39 0.98
    -13 -15 5 1.76 1.56
    -13 15 -5 -0.31 0.96
    -13 13 -3 1.02 0.96
    13 -13 3 -1.13 1.04
    -13 -13 3 -1.7 1.25
    -13 -11 1 1.43 1.29
    -13 11 -1 0.08 0.79
    13 -11 1 -0.5 0.97
    -13 9 1 18.59 1.44
    -13 -9 -1 17.31 2.06
    13 -9 -1 18.3 1.76
    -13 -7 -3 30.82 2.42
    -13 7 3 31.69 1.7
    13 -7 -3 34.91 2.13
    -13 -5 -5 3.2 1.14
    -13 5 5 2.74 0.82
    13 -5 -5 4.35 1.14
    -13 3 7 0.11 0.71
    13 -3 -7 -0.25 0.87
    -13 -3 -7 0.49 0.84
    -13 -1 -9 5.16 1.09
    -13 1 9 6.22 0.96
    13 -1 -9 6.06 1.2
    -13 1 -11 14.15 1.34
    -13 -1 11 15.75 1.6
    -13 1 -11 15.06 1.41
    -13 3 -13 13.96 1.41
    -13 -3 13 16.49 1.73
    -13 -5 15 -1.02 1.18
    -13 5 -15 -0.21 0.75
    -13 -7 17 6.41 1.71
    -13 7 -17 6.74 1.21
    -13 9 -19 4.49 1.11
    -13 -9 19 3.45 1.76
    -13 11 -21 1.91 1.04
    -13 -11 21 -1.37 1.73
    -14 14 -4 0.56 1.04
    -14 -14 4 1.36 1.45
    -14 -12 2 2.59 1.49
    -14 12 -2 2.37 1
    -14 10 0 0.96 0.88
    -14 -10 0 0.63 1.17
    -14 8 2 25.23 1.63
    -14 -8 -2 26.74 2.29
    14 -8 -2 30.36 2.09
    -14 6 4 1.48 0.85
    -14 -6 -4 1.24 1.18
    14 -6 -4 0.52 1.04
    -14 -4 -6 -0.8 0.94
    -14 4 6 0.14 0.75
    14 -4 -6 1.93 1.02
    14 -2 -8 22.66 1.83
    -14 -2 -8 20.47 1.83
    -14 0 -10 47.91 2.4
    -14 0 10 47.86 2.5
    -14 0 -10 46.17 2.28
    -14 2 -12 0.16 0.85
    -14 -2 12 0.65 1.05
    -14 4 -14 -0.33 0.85
    -14 -4 14 -0.28 1.15
    -14 -6 16 6.72 1.65
    -14 6 -16 4 1.18
    -14 -8 18 1.25 1.58
    -14 8 -18 4.07 1.1
    -14 -10 20 -1.73 1.65
    -14 10 -20 0.37 0.93
    -15 13 -3 0.59 1.05
    -15 -13 3 -0.36 1.41
    -15 -11 1 -1.62 1.04
    -15 11 -1 0.94 0.91
    -15 -9 -1 0.2 1.14
    -15 9 1 0.2 0.78
    -15 7 3 1.26 0.82
    -15 -7 -3 0.87 1.12
    -15 -5 -5 -1.57 1
    -15 -3 -7 5.54 1.38
    15 -3 -7 9.09 1.46
    -15 1 9 4.31 1.21
    -15 1 9 1.97 1.15
    -15 -1 -9 1.91 1.08
    -15 -1 11 1.8 1.18
    -15 1 -11 2.38 1.09
    -15 -3 13 9.87 1.63
    -15 3 -13 14.23 1.55
    -15 -5 15 -0.56 1.33
    -15 5 -15 -0.33 0.95
    -15 -7 17 -2.05 1.42
    -15 7 -17 0.08 1
    -15 9 -19 0.9 1.12
    -15 -9 19 -2.75 1.62
    -16 -10 0 -1.06 1.14
    -16 -8 -2 1.58 1.25
    -16 -6 -4 1.76 1.3
    -16 -4 -6 0.93 1.14
    -16 -2 -8 -1.31 0.95
    -16 0 10 0.39 1.08
    -16 0 10 -1.17 1.02
    -16 0 -10 -0.88 0.94
    -16 -2 12 0.05 1.21
    -16 -2 12 0.02 1.07
    -16 2 -12 0.16 1
    -16 -4 14 0.07 1.33
    -16 -4 14 1.71 1.16
    -16 4 -14 -0.57 0.88
    -16 -6 16 -0.92 1.45
    -16 6 -16 -1.05 0.84
    -16 -8 18 0.31 1.32
    -16 -8 18 -2.72 1.5
    -16 8 -18 -0.39 1.06
    -17 -9 -1 -2.44 1.12
    -17 -7 -3 1.32 1.24
    -17 -5 -5 1.65 1.32
    -17 -3 -7 -0.42 1.01
    -17 -1 -9 -1.68 1.09
    -17 1 -11 1.58 1.15
    -17 -1 11 0.91 1.14
    -17 -3 13 2.59 1.38
    -17 3 -13 1.29 1.15
    -17 5 -15 0.44 1.14
    -17 -5 15 1.54 1.38
    -18 -6 -4 -0.98 1.27
    -18 -4 -6 -0.72 1.01
    -18 -2 -8 2.59 1.26
    -18 0 -10 -0.73 1.1
    -18 2 -12 1.17 1.18
    -18 -2 12 0.96 1.32
    0 -20 8 2.94 1.14
    0 -18 6 3.53 1.14
    0 -16 4 64.5 3.07
    0 -14 2 232.37 6.94
    0 -12 0 34.86 1.39
    0 -12 0 29.61 1.72
    0 -10 -2 105.26 3.54
    0 -10 -2 119.7 3.18
    0 -8 -4 7.71 0.73
    0 -8 -4 7.26 0.63
    0 -6 -6 530.42 12.39
    0 -6 -6 515.82 12.83
    0 -4 -8 134.51 3.41
    0 -4 -8 131.94 3.51
    0 -2 -10 2063.6 48.5
    0 -2 -10 2104.16 50.3
    0 0 12 599.47 14.51
    0 0 -12 603.7 14.17
    0 -2 14 320.88 8.07
    0 2 -14 322.99 7.81
    0 2 -14 314.76 7.29
    0 4 -16 406.71 9.75
    0 4 -16 395.64 9.16
    0 -4 16 393.59 10.13
    0 6 -18 127.34 3.55
    0 -6 18 114.06 3.82
    0 6 -18 123.68 3.27
    0 8 -20 318.14 7.72
    0 -8 20 315.72 8.73
    0 10 -22 22.38 1.28
    0 -10 22 25.5 2.1
    0 -12 24 1.34 1.16
    0 -14 26 4.55 1.54
    0 -16 28 0.52 1.41
    -1 -21 9 0.89 1.19
    1 -21 9 0.14 1.28
    -1 -19 7 0.38 1.12
    1 -19 7 0.41 1.12
    -1 -17 5 1.73 1.07
    1 -17 5 2.51 1.16
    1 -15 3 82.67 3.41
    -1 -15 3 76.29 3.36
    -1 -13 1 30.62 1.49
    -1 -13 1 32.61 1.91
    1 -13 1 26.78 1.74
    -1 -11 -1 138.99 4.32
    1 -11 -1 142.19 4.34
    -1 -11 -1 135.82 3.91
    1 -11 -1 138.76 3.67
    1 -9 -3 1.58 0.5
    -1 -9 -3 -1.04 0.54
    -1 -9 -3 1.36 0.46
    1 -9 -3 0.92 0.35
    1 -7 -5 306.44 7.32
    -1 -7 -5 304.97 7.78
    1 -7 -5 295.61 7.79
    -1 -7 -5 309.57 7.51
    1 -5 -7 123.38 3.38
    -1 -5 -7 118.58 3.29
    -1 -5 -7 124.08 3.26
    1 -5 -7 123.87 3.12
    -1 -3 -9 2009.65 47.23
    -1 -3 -9 1996.65 45.86
    1 -3 -9 1933.76 46.36
    1 -3 -9 2004.05 47.6
    -1 -1 -11 908.48 21.74
    -1 -1 -11 919.43 21.25
    1 -1 -11 904.74 21.82
    1 -1 -11 913.28 21.25
    -1 -1 13 67.45 2.12
    -1 1 -13 69.73 1.82
    1 1 -13 66.5 1.68
    -1 1 -13 68.24 1.99
    1 -1 13 67.92 2.01
    1 1 -13 67.81 2.04
    1 3 -15 64.58 2.12
    -1 3 -15 65.66 2.04
    1 3 -15 78.76 1.88
    -1 3 -15 68 1.93
    1 -3 15 67.86 2.29
    -1 -3 15 65.61 2.32
    1 -5 17 8.84 1
    -1 5 -17 9.98 0.77
    1 5 -17 11.84 0.89
    -1 -5 17 10.82 1.13
    -1 5 -17 8.32 0.69
    1 5 -17 9.06 0.62
    1 -7 19 45.95 2.27
    -1 7 -19 46.13 1.68
    -1 7 -19 46.5 1.75
    -1 -7 19 43.76 2.29
    1 7 -19 43.96 1.63
    1 -9 21 3.24 1.18
    -1 9 -21 2.96 0.62
    -1 -9 21 2.04 1.23
    1 -11 23 5.24 1.33
    -1 -11 23 4.86 1.5
    -1 11 -23 3.85 0.84
    -1 -13 25 -0.63 1.31
    1 -13 25 -1.08 0.96
    1 -15 27 1.11 1.43
    -1 -15 27 2.02 1.57
    1 -17 29 1.08 1.23
    -1 -17 29 1.17 1.37
    2 -20 8 -0.4 0.95
    -2 -20 8 0.74 1.01
    2 -18 6 19.86 1.88
    -2 -18 6 17.94 1.81
    2 -16 4 0.74 0.87
    -2 -16 4 1.68 1.11
    -2 -14 2 33.78 2.16
    2 -14 2 33.61 2.15
    -2 -14 2 32.9 1.8
    2 -12 0 0.83 0.6
    -2 -12 0 -1.37 0.47
    -2 -12 0 -0.71 0.56
    2 -10 -2 45.26 1.36
    2 -10 -2 45.37 1.97
    -2 -10 -2 42.63 1.96
    -2 -10 -2 43.42 1.76
    2 -8 -4 560.45 13.1
    -2 -8 -4 566.37 13.52
    2 -8 -4 555.74 13.95
    -2 -8 -4 555.65 13.88
    -2 -6 -6 -0.24 0.33
    2 -6 -6 0.31 0.2
    -2 -6 -6 0.05 0.32
    2 -6 -6 -0.49 0.27
    -2 -4 -8 128.76 3.38
    -2 -4 -8 133.9 3.5
    2 -4 -8 128.3 3.57
    2 -4 -8 132.01 3.31
    2 -2 -10 4970.65 123.23
    -2 -2 -10 5390.44 123.24
    2 -2 -10 5238.12 126.9
    -2 -2 -10 5648.43 127.24
    -2 0 -12 0.28 0.31
    2 0 -12 -0.38 0.46
    -2 0 -12 -0.06 0.33
    2 0 -12 0.55 0.35
    -2 2 -14 742.18 17.17
    -2 -2 14 732.84 17.83
    2 -2 14 731.49 17.65
    -2 2 -14 730.82 16.39
    2 2 -14 717.61 17.33
    2 -4 16 42.17 1.75
    -2 -4 16 37.67 1.76
    -2 4 -16 38.25 1.39
    2 4 -16 40.18 1.59
    -2 4 -16 39.76 1.41
    -2 -6 18 50.64 2.29
    -2 6 -18 53.39 1.82
    2 -6 18 52.34 2.17
    -2 6 -18 53.06 1.79
    -2 8 -20 -0.02 0.41
    -2 -8 20 -0.43 1.11
    2 -8 20 -0.29 0.9
    -2 8 -20 -0.61 0.43
    -2 -10 22 19.44 1.98
    2 -10 22 18.41 1.64
    -2 10 -22 17.26 1.17
    2 -12 24 2.82 1.13
    -2 -12 24 -0.41 1.43
    -2 12 -24 -0.23 0.7
    2 -14 26 2.36 1.19
    -2 14 -26 2.01 1.05
    -2 -14 26 4.34 1.57
    2 -16 28 1.52 1.32
    -2 -16 28 1.49 1.44
    -3 -19 7 3.03 1.29
    3 -19 7 1.22 1.19
    -3 -17 5 4.34 1.28
    3 -17 5 5.32 1.39
    3 -15 3 63.86 2.95
    -3 -15 3 69.68 3.12
    -3 -13 1 18.45 1.35
    -3 -13 1 19.97 1.65
    3 -13 1 17.41 1.47
    3 -11 -1 13.8 1.15
    -3 -11 -1 14.62 1.11
    -3 11 1 11.97 0.95
    -3 -11 -1 12.33 1.21
    -3 -9 -3 23.65 1.58
    -3 -9 -3 30.91 1.68
    3 -9 -3 33.54 1.68
    3 -9 -3 31.05 0.96
    -3 9 3 29.37 1.31
    3 -7 -5 31.08 1.48
    -3 7 5 31.99 1.16
    -3 -7 -5 33 1.42
    3 -7 -5 31.6 1.01
    -3 -7 -5 32.82 1.44
    3 -5 -7 65.9 1.82
    -3 -5 -7 65.29 2.1
    -3 5 7 66.37 1.74
    -3 -5 -7 66.35 1.95
    3 -5 -7 62.97 2.1
    -3 -3 -9 64 1.77
    3 -3 -9 64.69 2.08
    -3 -3 -9 73.68 2.09
    3 -3 -9 63.99 1.92
    3 -1 -11 2291.09 54.94
    -3 -1 -11 2279.34 52.54
    3 -1 -11 2257.76 53.07
    3 1 -13 5.84 0.61
    3 -3 15 246.99 6.34
    -3 3 -15 248.85 6.13
    -3 3 -15 247.75 5.97
    -3 -3 15 247.42 6.66
    -3 5 -17 74.54 2.29
    -3 5 -17 73.89 2.22
    -3 -5 17 74.21 2.85
    3 -5 17 75.05 2.52
    3 -7 19 4.22 0.86
    -3 7 -19 6.01 0.62
    -3 -7 19 5.33 1.25
    -3 7 -19 4.51 0.65
    3 -9 21 44.19 2.22
    -3 9 -21 48.88 1.94
    -3 -9 21 48.62 2.62
    3 -11 23 2.18 0.91
    -3 11 -23 2.3 0.88
    -3 -11 23 2.13 1.51
    -3 13 -25 -0.37 0.76
    3 -13 25 2.57 1.19
    -3 -13 25 1.06 1.63
    -3 -15 27 1.05 1.46
    3 -15 27 1.07 1.17
    -3 15 -27 0.31 0.96
    3 -17 29 2.5 1.22
    -3 -17 29 2.19 1.59
    4 -20 8 -0.53 1.25
    -4 -20 8 2.06 1.25
    4 -18 6 1.09 1.19
    -4 -18 6 2.72 1.2
    -4 -16 4 12.02 1.65
    4 -16 4 13.24 1.52
    -4 -14 2 38.65 2.08
    4 -14 2 38.07 2.17
    -4 -14 2 38.63 2.35
    -4 12 0 0.12 0.55
    -4 -12 0 -0.2 0.58
    4 -12 0 0.54 0.7
    -4 -12 0 0.74 0.91
    4 -10 -2 34.79 1.7
    -4 10 2 37.28 1.46
    -4 -10 -2 34.99 1.71
    -4 -10 -2 36.57 1.85
    4 -8 -4 505.81 11.92
    -4 8 4 509.95 11.68
    4 -8 -4 504.64 12.84
    -4 -8 -4 519.44 12.77
    -4 -8 -4 504.15 12.6
    4 -6 -6 21.51 0.86
    -4 6 6 23.26 0.9
    -4 -6 -6 20.31 1.19
    -4 -6 -6 22.34 1.16
    4 -6 -6 21.35 1.17
    -4 -4 -8 71.21 2.34
    4 -4 -8 74.05 2.35
    -4 4 8 75.38 1.9
    -4 -4 -8 74.38 2.07
    4 -4 -8 74.55 2.12
    4 -2 -10 2054 48.27
    4 -2 -10 2113.08 49.63
    -4 -2 -10 2092.95 48.32
    -4 0 -12 277.6 6.79
    4 0 -12 268.99 7.08
    4 0 -12 276.88 6.95
    4 -2 14 34.77 1.21
    -4 -2 14 37.76 1.64
    -4 2 -14 35.85 1.31
    -4 2 -14 35.07 1.37
    -4 4 -16 0.27 0.5
    -4 4 -16 2.58 0.44
    -4 -4 16 1.53 0.77
    4 -4 16 1.2 0.52
    4 -6 18 11.9 1.05
    -4 6 -18 12.53 0.8
    -4 -6 18 13.69 1.43
    -4 6 -18 12.84 0.94
    -4 -8 20 8.69 1.55
    -4 8 -20 7.82 0.87
    4 -8 20 6.93 0.95
    4 -10 22 0.02 0.81
    -4 10 -22 -1.91 0.58
    -4 -10 22 -1.56 1.34
    -4 12 -24 16.56 1.38
    -4 -12 24 15.46 2.16
    4 -12 24 18.14 1.69
    4 -14 26 1.18 1.05
    -4 14 -26 0.8 0.89
    -4 -14 26 -0.92 1.38
    -4 16 -28 0.33 1.08
    4 -16 28 1.67 1.12
    -4 -16 28 2.46 1.9
    5 -19 7 1.06 1.09
    -5 -19 7 1.4 1.12
    5 -17 5 0.42 1.08
    -5 -17 5 0.99 0.97
    5 -15 3 7.53 1.21
    -5 -15 3 8.5 1.46
    -5 -15 3 8.05 1.23
    -5 15 -3 8.49 1.09
    -5 13 -1 11.18 1.01
    5 -13 1 11.23 1.36
    -5 -13 1 10.99 1.28
    -5 -13 1 11.78 1.49
    -5 -11 -1 11.65 1.15
    -5 11 1 13.22 0.96
    -5 -11 -1 12.91 1.33
    5 -11 -1 13.29 1.2
    -5 9 3 104.72 2.94
    5 -9 -3 107.23 3.46
    -5 -9 -3 105.29 3.41
    -5 -9 -3 101.09 3.45
    -5 -7 -5 31.93 1.51
    5 -7 -5 28.33 1.46
    -5 7 5 31.67 1.2
    -5 -7 -5 31.29 1.59
    -5 5 7 752.91 16.86
    -5 -5 -7 757.41 18.13
    5 -5 -7 746.86 18.48
    -5 -5 -7 760.35 18.22
    -5 3 9 210.85 4.85
    -5 -3 -9 207.06 5.16
    -5 -3 -9 208.17 5.5
    5 -3 -9 208.92 5.59
    5 -1 -11 1012.54 24.37
    -5 -1 -11 1002.99 23.68
    5 -1 13 97.78 2.68
    -5 -1 13 109.69 3.3
    -5 1 -13 107.97 2.93
    -5 1 -13 108.03 2.97
    5 -3 15 0.79 0.38
    -5 3 -15 1.28 0.51
    -5 3 -15 1.28 0.39
    -5 -3 15 0.58 0.73
    5 -5 17 0.92 0.41
    -5 5 -17 -0.1 0.3
    -5 -5 17 -0.07 0.86
    -5 5 -17 0.34 0.5
    -5 -7 19 0.39 1.13
    -5 7 -19 -0.32 0.35
    -5 7 -19 -0.17 0.49
    5 -7 19 -0.35 0.52
    5 -9 21 21.82 1.55
    -5 -9 21 27.48 2.39
    -5 9 -21 22.39 1.44
    -5 -11 23 5.91 1.77
    -5 11 -23 5.79 1.01
    5 -11 23 6.95 1.22
    -5 13 -25 0.91 0.94
    5 -13 25 3.82 1.17
    -5 -13 25 3.18 1.53
    -5 15 -27 0.56 0.98
    -5 -15 27 -0.15 1.49
    -5 17 -29 -2.16 0.99
    -6 -20 8 1.4 1.28
    6 -20 8 0.16 1.24
    -6 -18 6 1.36 1.08
    6 -18 6 0.91 1.09
    -6 -16 4 5.96 1.3
    6 -16 4 10.25 1.53
    -6 16 -4 9.16 1.15
    -6 -16 4 10.88 1.6
    -6 -14 2 15.13 1.68
    -6 -14 2 15.44 1.49
    -6 14 -2 14.31 1.26
    6 -14 2 13.49 1.42
    6 -12 0 -0.5 0.73
    -6 12 0 -0.94 0.5
    -6 -12 0 -0.37 0.86
    -6 -12 0 -0.16 0.63
    -6 -10 -2 47.24 2.24
    6 -10 -2 48.43 2.17
    -6 -10 -2 47.56 2.29
    -6 10 2 47.65 1.78
    -6 8 4 353.39 8.41
    -6 -8 -4 360.23 9.25
    6 -8 -4 355.65 9.36
    -6 -8 -4 351.87 9.33
    6 -6 -6 55.31 2.12
    -6 6 6 53.16 1.67
    -6 -6 -6 55.56 2.23
    -6 -6 -6 54.56 1.99
    -6 -4 -8 120.63 3.66
    -6 -4 -8 122.1 3.31
    6 -4 -8 120.68 3.65
    -6 4 8 127.75 3.1
    -6 2 10 545.63 12.24
    -6 -2 -10 539.13 13.18
    -6 -2 -10 553.99 13.25
    6 -2 -10 540.67 13.57
    -6 0 -12 0.17 0.44
    6 0 -12 0.26 0.56
    -6 2 -14 12.76 0.9
    -6 -2 14 13.31 1.24
    6 -2 14 12.21 0.65
    -6 2 -14 13.68 0.86
    -6 -4 16 0.4 0.72
    6 -4 16 0.05 0.34
    -6 4 -16 0.07 0.33
    -6 4 -16 -0.19 0.45
    -6 -6 18 33.04 2.05
    6 -6 18 32.49 1.44
    -6 6 -18 30.71 1.52
    -6 6 -18 32.05 1.26
    6 -8 20 22.5 1.42
    -6 8 -20 21.96 1.41
    -6 -8 20 22.9 2.21
    -6 10 -22 35.82 1.82
    -6 -10 22 35.8 2.59
    6 -10 22 36.94 1.93
    -6 12 -24 16.94 1.46
    -6 -12 24 19.36 2.38
    -6 -14 26 2.16 1.84
    -6 14 -26 5.35 1.11
    -6 -16 28 -1.58 1.46
    -6 16 -28 0.17 1.04
    7 -19 7 0.23 1.22
    -7 -19 7 2.67 1.17
    -7 -17 5 2.88 1.14
    7 -17 5 1.14 1.14
    -7 -17 5 -0.44 1.01
    -7 17 -5 0.07 0.87
    -7 15 -3 6.89 1.1
    -7 -15 3 8 1.5
    -7 -15 3 8.9 1.33
    7 -15 3 7.44 1.33
    -7 13 -1 4.74 0.86
    -7 -13 1 4.78 1.28
    7 -13 1 4.65 1.08
    -7 -13 1 2.95 1.12
    7 -11 -1 -0.03 0.59
    -7 -11 -1 0.98 0.96
    -7 11 1 -0.07 0.52
    -7 -11 -1 -0.3 0.69
    -7 9 3 14.73 0.99
    -7 -9 -3 14.92 1.32
    -7 -9 -3 15.95 1.45
    7 -9 -3 14.61 1.2
    -7 7 5 0.3 0.44
    -7 -7 -5 -0.7 0.6
    -7 -7 -5 -1.37 0.7
    7 -7 -5 -0.41 0.55
    -7 5 7 107.72 2.83
    7 -5 -7 103.28 3.34
    -7 -5 -7 106.04 3.45
    -7 -5 -7 105.26 3.08
    7 -3 -9 39.04 1.69
    -7 3 9 40.22 1.3
    -7 -3 -9 39.48 1.37
    -7 -3 -9 41.28 1.74
    -7 -1 -11 47.56 1.85
    -7 -1 -11 46.89 1.34
    7 -1 -11 47.06 1.9
    -7 1 -13 87.89 2.72
    -7 1 -13 89.21 2.74
    7 -1 13 92.17 2.37
    7 1 -13 88.71 3
    -7 3 -15 14.1 1.05
    -7 -3 15 13.97 1.27
    -7 3 -15 14.61 0.89
    -7 5 -17 1.25 0.45
    -7 5 -17 0.48 0.54
    -7 -5 17 0.74 1.06
    -7 -7 19 9.81 1.5
    -7 7 -19 12.36 1.19
    -7 9 -21 5.66 0.99
    -7 -9 21 6.85 1.71
    -7 -11 23 0.88 1.56
    -7 11 -23 0.27 0.77
    -7 13 -25 4.44 1.05
    -7 -13 25 4.09 1.9
    -7 15 -27 -0.27 1.01
    -7 -15 27 0.99 1.71
    -8 -18 6 1.17 1.19
    -8 18 -6 1.06 1
    -8 -18 6 -0.39 1.12
    8 -18 6 0.38 1.1
    -8 16 -4 5.57 1.13
    -8 -16 4 5.85 1.33
    -8 -16 4 6.95 1.51
    8 -16 4 6.02 1.35
    -8 14 -2 17.4 1.45
    -8 -14 2 21.99 1.99
    8 -14 2 21.44 1.71
    -8 -14 2 19.02 1.82
    -8 12 0 27.05 1.55
    -8 -12 0 29.33 2.13
    -8 -12 0 28.55 2.03
    8 -12 0 31.91 1.95
    -8 -10 -2 3.12 0.93
    8 -10 -2 4.08 0.85
    -8 -10 -2 4.49 1.07
    -8 10 2 3.43 0.73
    -8 -8 -4 41.18 2.08
    8 -8 -4 39.59 1.89
    -8 -8 -4 38.35 2.06
    -8 8 4 39.63 1.56
    -8 6 6 10.84 0.82
    -8 -6 -6 10.66 1.03
    8 -6 -6 10.14 1.02
    -8 -6 -6 11.79 1.14
    -8 -4 -8 24.4 1.46
    -8 -4 -8 26.12 1.27
    8 -4 -8 23.21 1.4
    -8 4 8 25.26 1.08
    8 -2 -10 82.63 2.83
    -8 2 10 84.27 2.32
    -8 -2 -10 82.79 2.81
    -8 -2 -10 82.67 2.34
    8 0 -12 32.77 1.72
    -8 0 -12 33.17 1.52
    -8 -2 14 5.86 1
    -8 2 -14 7.94 0.76
    -8 2 -14 8.01 0.89
    -8 4 -16 5.62 0.68
    -8 4 -16 6.01 0.88
    -8 -4 16 5.14 1.07
    -8 -6 18 53.4 2.77
    -8 6 -18 45.88 2.01
    -8 8 -20 7.43 1.09
    -8 -8 20 6.15 1.54
    -8 -10 22 16.1 2.15
    -8 10 -22 13.95 1.26
    -8 12 -24 5.84 1.12
    -8 -12 24 6.1 1.77
    -8 14 -26 0.02 0.91
    -8 -14 26 -2.76 1.68
    -8 16 -28 -0.46 0.95
    -9 19 -7 -0.78 0.88
    -9 -19 7 1.77 1.25
    9 -17 5 1.01 1.07
    -9 -17 5 0.09 1.14
    -9 -17 5 2.12 1.28
    -9 17 -5 0.98 0.85
    -9 -15 3 5.23 1.46
    -9 -15 3 4.45 1.27
    -9 15 -3 3.26 1.01
    9 -15 3 4.23 1.09
    -9 -13 1 3.93 1.41
    -9 -13 1 6.12 1.47
    -9 13 -1 6.32 0.99
    9 -13 1 7.58 1.33
    -9 -11 -1 13.75 1.58
    -9 11 1 11.28 1.19
    9 -11 -1 14.19 1.38
    -9 -11 -1 12.72 1.57
    9 -9 -3 1.34 0.72
    -9 -9 -3 0.18 0.76
    -9 -9 -3 1.74 1.08
    -9 9 3 -0.04 0.56
    -9 -7 -5 0.93 0.81
    9 -7 -5 1.48 0.77
    -9 7 5 1.7 0.55
    -9 -7 -5 1.36 0.91
    -9 5 7 22.36 1.09
    -9 -5 -7 22.35 1.54
    -9 -5 -7 23.97 1.41
    9 -5 -7 23.65 1.48
    -9 -3 -9 46.33 2.06
    9 -3 -9 46.21 2
    -9 3 9 46.06 1.61
    9 -1 -11 11.66 1.09
    -9 -1 -11 12.35 1.05
    -9 1 -13 90.2 2.93
    -9 -1 13 85.74 3.15
    -9 1 -13 91.81 2.89
    -9 3 -15 -0.45 0.49
    -9 -3 15 -0.31 0.78
    -9 3 -15 0.35 0.6
    -9 5 -17 10.65 1.18
    -9 -5 17 9.94 1.41
    -9 7 -19 56.2 2.38
    -9 9 -21 12.98 1.34
    -9 -9 21 13.94 2
    -9 -11 23 -1.22 1.39
    -9 11 -23 0 0.74
    -9 13 -25 0.53 1.03
    -9 -13 25 0.09 1.63
    -9 15 -27 -0.48 0.88
    10 -18 6 -0.48 1.15
    -10 -18 6 4.12 1.5
    -10 18 -6 -2.1 0.84
    -10 -18 6 0.41 1.34
    -10 -16 4 3.84 1.51
    10 -16 4 2.89 1.23
    -10 -16 4 3.25 1.47
    -10 16 -4 1.72 0.97
    -10 -14 2 -0.23 1.26
    10 -14 2 0.23 0.88
    -10 -14 2 0.86 1.09
    -10 14 -2 -1.22 0.77
    -10 -12 0 0.9 1.11
    -10 12 0 -0.64 0.81
    10 -12 0 -1.21 0.8
    -10 -12 0 -0.93 1.09
    -10 -10 -2 64.08 3.25
    10 -10 -2 70.43 3.02
    -10 -10 -2 71.01 3.16
    -10 10 2 68.56 2.5
    -10 8 4 1.09 0.62
    -10 -8 -4 1.02 0.87
    10 -8 -4 0.14 0.8
    -10 -6 -6 10.06 1.32
    10 -6 -6 11.35 1.12
    -10 6 6 10.34 0.89
    -10 -4 -8 28.09 1.74
    -10 4 8 28.98 1.32
    10 -4 -8 28.59 1.68
    10 -2 -10 4.47 0.86
    -10 -2 -10 3.36 0.81
    -10 2 10 3.46 0.61
    -10 0 -12 -0.37 0.58
    10 0 -12 0.27 0.81
    -10 -2 14 4.13 1.07
    -10 2 -14 2.21 0.69
    -10 2 -14 2.11 0.74
    -10 4 -16 0.45 0.66
    -10 -4 16 0.11 1.03
    -10 6 -18 13.25 1.27
    -10 -6 18 13.59 1.76
    -10 -8 20 -0.51 1.14
    -10 8 -20 0.39 0.82
    -10 -10 22 11.37 2.03
    -10 10 -22 12.12 1.39
    -10 -12 24 5.86 2.05
    -10 12 -24 5.26 1.28
    -10 14 -26 -1.48 0.94
    -11 -17 5 1.46 1.44
    11 -17 5 0.84 1.15
    -11 17 -5 -0.48 0.94
    11 -15 3 0.43 1.07
    -11 -15 3 0.15 1.33
    -11 15 -3 0.35 0.88
    -11 13 -1 4.65 1.06
    -11 -13 1 3.15 1.47
    11 -13 1 3.39 1.18
    11 -11 -1 4.4 1.23
    -11 -11 -1 2.65 1.42
    -11 11 1 5.61 1.07
    -11 -9 -3 -1.91 0.85
    11 -9 -3 -0.7 0.98
    -11 9 3 0.81 0.72
    -11 7 5 42.65 1.83
    -11 -7 -5 43.07 2.44
    11 -7 -5 43.35 2.22
    -11 -5 -7 80.89 3.27
    -11 5 7 74.02 2.47
    11 -5 -7 75.84 2.93
    11 -3 -9 1.91 0.91
    -11 -3 -9 1.64 0.89
    -11 3 9 1.52 0.6
    11 -1 -11 24.93 1.73
    -11 -1 -11 25.78 1.62
    -11 1 -13 0.88 0.78
    -11 -1 13 1.94 0.89
    -11 1 -13 1.83 0.71
    -11 3 -15 5.41 0.93
    -11 -3 15 5.35 1.22
    -11 3 -15 3.97 0.77
    -11 -5 17 2.73 1.27
    -11 5 -17 0.83 0.79
    -11 -7 19 -0.69 1.33
    -11 7 -19 1.02 0.83
    -11 9 -21 0.07 0.8
    -11 -9 21 0.15 1.37
    -11 -11 23 1.42 1.84
    -11 11 -23 3.86 1.1
    -11 13 -25 0.18 1.08
    -11 -13 25 -3.2 1.52
    -12 16 -4 -1.57 0.87
    12 -16 4 -0.25 1.02
    -12 -16 4 2.2 1.54
    12 -14 2 1.85 1.21
    -12 -14 2 2.96 1.41
    -12 14 -2 -0.21 0.87
    -12 -12 0 6.97 1.64
    12 -12 0 6.81 1.3
    -12 12 0 7.16 1.15
    12 -10 -2 3.02 1.17
    -12 10 2 0.77 0.86
    -12 -10 -2 1.94 1.35
    12 -8 -4 7.67 1.36
    -12 8 4 9.08 1.1
    -12 -8 -4 8.38 1.5
    12 -6 -6 3.74 1.01
    -12 -6 -6 3.65 1.26
    -12 6 6 4.43 0.84
    -12 -4 -8 56.65 2.72
    -12 4 8 59.45 2.15
    12 -4 -8 58.84 2.58
    12 -2 -10 32.65 1.97
    -12 -2 -10 32.31 1.89
    -12 2 10 34.64 1.58
    -12 0 -12 -0.11 0.67
    12 0 -12 -0.38 0.93
    -12 0 12 0.11 0.9
    -12 -2 14 29.34 2.01
    -12 2 -14 30.55 1.66
    -12 2 -14 32.5 1.84
    -12 4 -16 11.11 1.28
    -12 -4 16 7.95 1.47
    -12 6 -18 0.1 0.77
    -12 -6 18 0.93 1.35
    -12 8 -20 2.41 0.99
    -12 -8 20 2.51 1.56
    -12 -10 22 1.12 1.53
    -12 10 -22 2.57 1.02
    -12 12 -24 -1.13 0.99
    -12 -12 24 -3.34 1.79
    -13 -15 3 2.29 1.51
    13 -15 3 2.22 1.33
    -13 15 -3 2.57 1.07
    -13 13 -1 2.66 1.01
    -13 -13 1 2.6 1.41
    13 -13 1 4.13 1.31
    13 -11 -1 -1.54 0.98
    -13 11 1 -0.78 0.72
    -13 -11 -1 0.44 1.2
    13 -9 -3 0.85 1.09
    -13 -9 -3 1.37 1.18
    -13 9 3 1.45 0.81
    -13 -7 -5 -1.15 1.05
    -13 7 5 0.53 0.76
    13 -7 -5 -1.13 0.89
    13 -5 -7 43.02 2.36
    -13 5 7 45.8 1.91
    -13 -5 -7 46.06 2.54
    -13 -3 -9 -0.21 0.79
    13 -3 -9 -0.37 0.88
    13 -1 -11 14.41 1.57
    -13 -1 -11 14.39 1.37
    -13 -1 13 17.04 1.6
    -13 1 -13 20.76 1.55
    -13 1 -13 19.24 1.49
    -13 -3 15 1.54 1.15
    -13 3 -15 1.44 0.92
    -13 5 -17 4.54 1.1
    -13 -5 17 6.12 1.51
    -13 7 -19 1.89 0.99
    -13 -7 19 -0.34 1.25
    -13 9 -21 -0.73 0.88
    -13 -9 21 0.85 1.69
    -13 11 -23 0.09 0.96
    -13 -11 23 1.15 1.89
    -14 -14 2 4.29 1.76
    -14 14 -2 2.52 1.1
    -14 12 0 0.56 0.88
    14 -12 0 -0.03 1.07
    -14 -12 0 -1.9 1.1
    -14 10 2 2.3 0.91
    14 -10 -2 0.71 1.09
    -14 -10 -2 1.55 1.21
    14 -8 -4 8.92 1.45
    -14 -8 -4 8.97 1.71
    -14 8 4 8.8 1.13
    -14 -6 -6 -0.94 1
    14 -6 -6 -1.75 0.79
    -14 -4 -8 -1.39 0.95
    14 -4 -8 -1.43 0.89
    -14 -2 -10 7.14 1.22
    14 -2 -10 6.57 1.33
    -14 0 -12 -1.64 0.74
    -14 0 -12 -0.06 0.88
    -14 0 12 -0.56 0.93
    -14 -2 14 1.8 1.16
    -14 2 -14 2.81 0.94
    -14 4 -16 -0.4 0.87
    -14 -4 16 -0.1 1.21
    -14 -6 18 -0.68 1.33
    -14 6 -18 0.09 0.93
    -14 8 -20 -0.63 0.83
    -14 -8 20 -0.47 1.52
    -14 -10 22 -0.83 1.69
    -14 10 -22 0.99 1.06
    -15 -13 1 -0.54 1.31
    -15 -11 -1 -0.84 1.24
    -15 -9 -3 1.2 1.17
    15 -7 -5 4.16 1.26
    -15 -7 -5 3.18 1.38
    15 -5 -7 13.65 1.64
    -15 -5 -7 15.09 1.84
    -15 -3 -9 2.46 1.08
    15 -3 -9 1.02 1.09
    -15 1 11 4.37 1.27
    -15 -1 -11 1.59 1.02
    -15 1 -13 3.3 1.08
    -15 -1 13 5.76 1.35
    -15 -3 15 0.69 1.26
    -15 3 -15 0.6 0.88
    -15 -5 17 0.66 1.39
    -15 5 -17 0 0.99
    -15 7 -19 0.39 1.01
    -15 -7 19 -3.17 1.24
    -15 -9 21 0.15 1.6
    -15 9 -21 -0.74 0.9
    -16 -10 -2 0.76 1.39
    -16 -8 -4 -1.12 1.06
    -16 -6 -6 3.28 1.26
    -16 -4 -8 1.46 1.17
    -16 2 10 0.5 1.15
    -16 -2 -10 1.05 1.04
    -16 0 12 2.78 1.23
    -16 0 -12 1.77 1.04
    -16 0 12 2.03 1.26
    -16 2 -14 3.03 1.11
    -16 -2 14 1.92 1.33
    -16 -4 16 -0.68 1.36
    -16 4 -16 1.89 1.02
    -16 -6 18 -0.99 1.52
    -16 6 -18 -1.79 0.94
    -17 -9 -3 0.98 1.31
    -17 -7 -5 0.06 1.12
    -17 -5 -7 -1.33 0.95
    -17 -3 -9 -1.42 0.97
    -17 -1 -11 0.49 1.16
    -17 1 -13 2.27 1.1
    -17 -1 13 -0.65 1.02
    -17 -3 15 0.39 1.24
    -17 -3 15 -0.94 1.3
    -17 3 -15 0.66 1.07
    -17 -5 17 1.05 1.36
    -17 5 -17 -0.47 1.05
    -17 -5 17 -3.64 1.4
    -18 -4 -8 0.32 1.17
    -18 -2 -10 4.33 1.53
    -18 0 -12 -0.47 1.14
    0 -20 6 -0.05 1.01
    0 -18 4 -1.24 1.05
    0 -16 2 0.43 0.9
    0 -14 0 2.88 1.19
    0 -12 -2 0.6 0.69
    0 -12 -2 0.36 0.42
    0 -10 -4 -0.58 0.44
    0 -10 -4 -0.23 0.43
    0 -8 -6 -0.56 0.38
    0 -8 -6 -0.06 0.3
    0 -6 -8 0.07 0.28
    0 -6 -8 0.16 0.3
    0 -4 -10 -0.22 0.24
    0 -4 -10 -0.22 0.22
    0 -2 -12 0.01 0.26
    0 -2 -12 -0.24 0.23
    0 0 -14 -0.47 0.18
    0 0 -14 -0.43 0.26
    0 0 14 -0.13 0.36
    0 -2 16 -0.15 0.44
    0 2 -16 -0.02 0.31
    0 2 -16 -0.36 0.22
    0 -4 18 -0.63 0.58
    0 4 -18 -0.09 0.35
    0 4 -18 0.6 0.31
    0 6 -20 0.22 0.45
    0 6 -20 -0.13 0.39
    0 -6 20 0.38 0.76
    0 8 -22 -0.91 0.4
    0 -8 22 -0.52 1.06
    0 -10 24 -0.91 1.24
    0 10 -24 0.33 0.58
    0 -12 26 0.55 1.36
    0 -14 28 0.38 1.34
    0 -16 30 1.66 1.5
    1 -21 7 0.72 1.13
    -1 -21 7 2.83 1.29
    -1 -19 5 0.12 0.95
    1 -19 5 1.08 0.99
    1 -17 3 0.53 1.06
    -1 -17 3 1.88 1.12
    -1 -15 1 50.56 2.67
    1 -15 1 50.43 2.59
    -1 -13 -1 33.51 1.95
    1 -13 -1 34.86 2
    -1 -13 -1 33.42 1.56
    1 -11 -3 11.52 0.78
    -1 -11 -3 12.64 0.93
    -1 -11 -3 12.23 1.11
    1 -11 -3 13.2 1.24
    -1 -9 -5 223.4 6.05
    1 -9 -5 221.47 6.09
    -1 -9 -5 220.95 5.74
    1 -9 -5 224.04 5.54
    1 -7 -7 169.52 4.27
    -1 -7 -7 171.15 4.6
    -1 -7 -7 169.57 4.43
    1 -7 -7 166.23 4.63
    1 -5 -9 8.85 0.54
    1 -5 -9 9.35 0.64
    -1 -5 -9 9.61 0.61
    -1 -5 -9 9.25 0.59
    -1 -3 -11 27.61 1.06
    -1 -3 -11 28.17 0.98
    1 -3 -11 27.39 1.01
    1 -3 -11 28.13 1.1
    -1 -1 -13 67.97 2
    -1 -1 -13 66.88 1.92
    1 -1 -13 68 2.05
    1 -1 -13 70.9 2.03
    1 -1 15 209.13 5.39
    1 1 -15 207.19 5.35
    1 1 -15 206.11 4.8
    -1 -1 15 210.62 5.5
    -1 1 -15 212.39 4.93
    -1 1 -15 211.76 5.29
    1 3 -17 49.18 1.77
    1 -3 17 54.9 1.94
    -1 -3 17 49.91 1.96
    -1 3 -17 50.76 1.56
    -1 3 -17 48.08 1.67
    1 3 -17 47.96 1.45
    1 5 -19 16.08 0.83
    -1 5 -19 14.02 0.96
    1 -5 19 16.99 1.31
    1 5 -19 17.4 1.09
    -1 5 -19 16.31 0.9
    -1 -5 19 15.67 1.4
    -1 7 -21 195.94 5.34
    -1 -7 21 198.98 5.97
    1 7 -21 192.76 5.02
    1 -7 21 197.74 5.86
    -1 7 -21 202.73 5.09
    1 -9 23 4.63 1.21
    -1 -9 23 3.68 1.35
    -1 9 -23 4.6 0.74
    -1 11 -25 0.22 0.67
    1 -11 25 0.23 1.16
    -1 -11 25 0.78 1.18
    1 -13 27 1.65 1.35
    -1 -13 27 -0.09 1.5
    1 -15 29 6.38 1.67
    -1 -15 29 12.56 2.05
    -1 -17 31 0.43 1.55
    1 -17 31 3.73 1.48
    -2 -20 6 -0.44 1.02
    2 -20 6 -0.02 1.03
    -2 -18 4 -0.66 1.05
    2 -18 4 -0.9 1.03
    2 -16 2 0.82 0.95
    -2 -16 2 -0.92 0.76
    -2 -14 0 27.39 1.86
    -2 -14 0 28.74 1.61
    2 -14 0 30.55 2.07
    2 -12 -2 99.8 3.47
    -2 -12 -2 101.57 3.19
    -2 -12 -2 100.34 3.48
    -2 -10 -4 5.69 0.81
    2 -10 -4 4.94 0.45
    2 -10 -4 6.3 0.79
    -2 -10 -4 5.75 0.69
    2 -8 -6 4.07 0.62
    -2 -8 -6 2.82 0.6
    -2 -8 -6 4.02 0.63
    2 -8 -6 4.68 0.41
    -2 -6 -8 4.38 0.5
    2 -6 -8 4.19 0.59
    2 -6 -8 5.06 0.47
    -2 -6 -8 3.81 0.5
    2 -4 -10 698.7 16.84
    -2 -4 -10 698.54 16.39
    -2 -4 -10 689.1 16.62
    2 -4 -10 685.5 16.24
    2 -2 -12 3.45 0.43
    -2 -2 -12 3.54 0.32
    2 -2 -12 3.05 0.52
    -2 -2 -12 2.55 0.43
    2 0 -14 136.16 3.75
    -2 0 -14 138.99 3.66
    -2 0 -14 141 3.45
    2 0 14 143.05 3.62
    2 0 -14 139.09 3.84
    -2 2 -16 111.48 3.08
    -2 -2 16 113.89 3.37
    -2 2 -16 114.19 2.94
    2 -2 16 112.83 3.19
    2 2 -16 109.22 3.22
    -2 -4 18 8.2 1
    -2 4 -18 8.04 0.72
    2 4 -18 9.25 0.84
    -2 4 -18 8.44 0.71
    2 -4 18 9.72 0.9
    -2 -6 20 4.99 1.12
    -2 6 -20 4.04 0.58
    -2 6 -20 4.93 0.67
    2 -6 20 4.49 0.98
    -2 8 -22 10.35 0.93
    -2 8 -22 11.61 0.9
    -2 -8 22 12.92 1.53
    2 -8 22 10.9 1.36
    -2 -10 24 1.47 1.26
    -2 10 -24 0.15 0.6
    2 -10 24 -1.49 0.97
    -2 12 -26 -0.35 0.83
    2 -12 26 2.33 1.17
    -2 -12 26 -0.64 1.33
    -2 -14 28 0.38 1.38
    -2 14 -28 0.76 0.91
    2 -14 28 2.33 1.37
    2 -16 30 1.27 1.3
    -2 -16 30 1.71 1.52
    -3 -21 7 2.71 1.26
    3 -19 5 1.83 1.26
    -3 -19 5 1.31 1.05
    3 -17 3 8.86 1.5
    -3 -17 3 8.67 1.48
    -3 -15 1 10.22 1.46
    -3 -15 1 7.81 1.16
    3 -15 1 9.11 1.41
    -3 -13 -1 18.73 1.55
    -3 -13 -1 19.15 1.35
    3 -13 -1 17.82 1.55
    -3 -11 -3 1.23 0.74
    -3 -11 -3 1.81 0.55
    3 -11 -3 1.02 0.63
    3 -9 -5 388.48 9.98
    -3 -9 -5 375.32 9.85
    3 -9 -5 383.21 9.09
    -3 -9 -5 383.06 9.67
    -3 9 5 393.82 9.05
    -3 -7 -7 672.17 16.48
    3 -7 -7 675.84 15.8
    -3 -7 -7 678.57 16.24
    -3 7 7 678.68 15.21
    3 -7 -7 675.52 16.65
    3 -5 -9 279.02 7.1
    3 -5 -9 272.66 6.65
    -3 -5 -9 268.18 6.9
    -3 -5 -9 272.59 6.82
    -3 5 9 276.24 6.27
    3 -3 -11 373.5 8.95
    -3 -3 -11 370.83 8.95
    -3 -3 -11 367.5 9.04
    3 -3 -11 368.17 9.29
    -3 -1 -13 0.61 0.39
    3 -1 -13 1.15 0.44
    3 -1 -13 0.91 0.44
    -3 1 -15 94.63 2.55
    3 -1 15 93.93 2.56
    -3 1 -15 91.3 2.61
    3 1 -15 92.3 2.8
    -3 -1 15 91.74 2.89
    3 -3 17 169.75 4.6
    -3 3 -17 172.02 4.46
    3 3 -17 171.58 4.75
    -3 -3 17 171.47 4.94
    -3 3 -17 171.43 4.34
    3 -5 19 42.36 1.8
    -3 -5 19 41.01 2.14
    -3 5 -19 42.64 1.59
    -3 5 -19 41.2 1.53
    -3 7 -21 2.5 0.61
    -3 -7 21 1.3 1.1
    -3 7 -21 2.37 0.52
    3 -7 21 1.49 0.81
    -3 -9 23 -0.87 1.29
    -3 9 -23 -0.63 0.59
    3 -9 23 0.15 0.85
    3 -11 25 0.28 1
    -3 11 -25 -0.31 0.78
    -3 -11 25 -0.66 1.39
    -3 -13 27 2.62 1.7
    3 -13 27 4.28 1.34
    -3 13 -27 5.52 1.1
    3 -15 29 2.06 1.16
    -3 15 -29 -0.18 0.84
    -3 -15 29 0.81 1.5
    3 -17 31 3.08 1.37
    4 -20 6 -1.08 1.33
    -4 -20 6 1.88 1.19
    -4 -18 4 4.06 1.18
    4 -18 4 2.58 1.2
    4 -16 2 11.63 1.49
    -4 -16 2 12.27 1.52
    -4 -14 0 -0.26 1.01
    4 -14 0 -0.4 0.98
    -4 -14 0 -0.3 0.8
    -4 12 2 0.56 0.56
    -4 -12 -2 -0.49 0.7
    4 -12 -2 0.06 0.58
    -4 -12 -2 0.28 0.59
    -4 10 4 16.62 1
    4 -10 -4 18.83 1.31
    -4 -10 -4 17.79 1.21
    -4 -10 -4 16.89 1.34
    -4 -8 -6 36.7 1.58
    -4 8 6 37.64 1.32
    4 -8 -6 35.77 1.17
    -4 -8 -6 35.32 1.66
    4 -8 -6 35.18 1.71
    -4 -6 -8 83.62 2.7
    4 -6 -8 85.12 2.74
    -4 6 8 86.18 2.26
    4 -6 -8 87.63 2.38
    -4 -6 -8 84.86 2.51
    -4 4 10 31.2 0.93
    4 -4 -10 31.56 1.18
    -4 -4 -10 30.9 1.31
    -4 -4 -10 31.23 1
    4 -4 -10 30.28 1.37
    4 -2 -12 239.52 6.18
    -4 -2 -12 250.12 6.24
    4 -2 -12 243.84 6.4
    -4 0 -14 1.69 0.5
    4 0 -14 0.72 0.46
    4 0 -14 -0.14 0.46
    -4 -2 16 531.79 13.54
    -4 2 -16 539.07 12.41
    4 -2 16 540.2 13.08
    -4 2 -16 547.46 12.88
    -4 4 -18 118.05 3.2
    4 -4 18 113.2 3.33
    -4 4 -18 114.44 3.21
    -4 -6 20 11.23 1.42
    -4 6 -20 15.76 0.92
    4 -6 20 10.62 1
    -4 6 -20 10.81 0.91
    4 -8 22 3.37 0.87
    -4 8 -22 3.54 0.72
    -4 -8 22 2.62 1.37
    4 -10 24 0.62 0.76
    -4 -10 24 -1.43 1.22
    -4 10 -24 -1.51 0.7
    -4 12 -26 26.72 1.73
    4 -12 26 27.35 1.97
    -4 14 -28 -0.47 0.83
    4 -14 28 2.12 1.13
    -4 -14 28 -0.32 1.48
    -4 -16 30 -1.92 1.76
    -4 16 -30 0.31 0.96
    -5 -19 5 2.42 1.28
    5 -19 5 1.13 1.08
    -5 -17 3 6.9 1.3
    5 -17 3 5.35 1.22
    -5 -15 1 2.54 0.96
    5 -15 1 1.54 0.94
    -5 -15 1 2.25 1.12
    -5 -13 -1 12.6 1.46
    5 -13 -1 11.06 1.35
    -5 13 1 11.27 1.09
    -5 -13 -1 11.44 1.27
    -5 11 3 36.04 1.53
    5 -11 -3 35.04 1.83
    -5 -11 -3 35.51 1.83
    -5 -11 -3 36.56 1.95
    -5 -9 -5 124.11 3.84
    5 -9 -5 123.01 3.88
    -5 -9 -5 123.27 3.91
    -5 9 5 123.35 3.36
    -5 -7 -7 55.42 2.13
    5 -7 -7 53.11 2.08
    5 -7 -7 54.06 1.66
    -5 -7 -7 55.16 1.93
    -5 7 7 54.91 1.69
    5 -5 -9 72.18 2.45
    -5 5 9 73.83 1.96
    5 -5 -9 71.63 2.17
    -5 -5 -9 74.47 2.16
    5 -3 -11 90.15 2.86
    5 -3 -11 91.98 2.72
    -5 3 11 91.65 2.25
    -5 -3 -11 92.7 2.81
    5 -1 -13 106.22 3.26
    -5 -1 -13 107.94 3.1
    -5 1 -15 514.74 12.1
    -5 1 -15 524.96 12.58
    -5 -1 15 531.46 13.18
    -5 -3 17 61.38 2.52
    5 -3 17 65.65 2.01
    -5 3 -17 68.54 2.21
    -5 3 -17 68.36 2.09
    -5 5 -19 8.09 0.81
    -5 5 -19 7.88 0.75
    -5 -5 19 9.15 1.21
    5 -5 19 8.7 0.78
    5 -7 21 10.66 1.04
    -5 7 -21 11.14 0.87
    -5 7 -21 10.5 0.96
    -5 -7 21 9.64 1.59
    -5 -9 23 79.97 3.77
    5 -9 23 80.1 2.98
    -5 9 -23 82.93 2.87
    5 -11 25 8.24 1.23
    -5 11 -25 10.57 1.25
    -5 -11 25 6.58 1.85
    -5 13 -27 0.58 0.92
    -5 -13 27 0.09 1.46
    -5 -15 29 0.8 1.79
    -5 15 -29 -0.33 0.86
    -6 -20 6 1.49 1.08
    6 -20 6 1.91 1.27
    -6 -18 4 1.81 1.21
    6 -18 4 -0.93 1.07
    6 -16 2 7.13 1.35
    -6 -16 2 8.18 1.49
    -6 -16 2 6.1 1.27
    -6 16 -2 7.06 1.16
    -6 14 0 2.62 0.84
    -6 -14 0 2.08 1.06
    6 -14 0 1.21 0.95
    -6 -14 0 2.31 0.9
    -6 -12 -2 0.58 0.69
    6 -12 -2 -0.78 0.72
    -6 -12 -2 0.92 0.97
    -6 12 2 1.26 0.61
    -6 -10 -4 11.34 1.21
    6 -10 -4 11.4 1.16
    -6 10 4 11.46 0.92
    -6 -10 -4 13.13 1.3
    -6 -8 -6 64.99 2.56
    -6 8 6 60.24 1.95
    -6 -8 -6 61.19 2.3
    6 -8 -6 60.74 2.43
    -6 -6 -8 185.63 4.93
    -6 6 8 184.33 4.51
    6 -6 -8 184.26 5.24
    -6 -6 -8 186.46 5.25
    -6 -4 -10 166.76 4.18
    -6 4 10 162.59 3.93
    6 -4 -10 162.94 4.66
    -6 -4 -10 161.55 4.6
    -6 2 12 5.41 0.46
    6 -2 -12 6.06 0.74
    -6 -2 -12 6.23 0.7
    6 0 -14 437.62 11.17
    -6 0 -14 437.47 10.71
    -6 2 -16 99.58 2.99
    -6 -2 16 104.46 3.45
    -6 2 -16 102.5 2.98
    6 -2 16 103.7 2.74
    -6 -4 18 140.75 4.56
    -6 4 -18 144.26 3.89
    6 -4 18 147.01 3.94
    -6 4 -18 146.34 4.02
    -6 6 -20 49.07 2
    -6 6 -20 50.84 1.76
    6 -6 20 48.62 1.87
    -6 -6 20 49.77 2.54
    -6 8 -22 38.03 1.86
    -6 -8 22 39.1 2.69
    -6 -10 24 0.38 1.5
    -6 10 -24 -0.22 0.78
    -6 12 -26 1.8 0.94
    -6 -12 26 0.46 1.51
    -6 -14 28 3.74 1.72
    -6 14 -28 3.63 1.05
    -6 16 -30 2.15 1.17
    -7 -19 5 2.47 1.24
    7 -19 5 0.8 1.25
    -7 -17 3 2.13 1.08
    -7 17 -3 0.06 0.9
    -7 -17 3 1.06 1.12
    7 -17 3 1.82 1
    -7 15 -1 -0.57 0.8
    7 -15 1 -0.05 0.86
    -7 -15 1 1.35 1.17
    -7 -15 1 1.34 1
    7 -13 -1 3.42 1.06
    -7 -13 -1 4.65 1.17
    -7 -13 -1 4.55 1.18
    -7 13 1 3.79 0.87
    -7 -11 -3 4.91 1.07
    7 -11 -3 6.28 1.08
    -7 -11 -3 4.49 1.01
    -7 11 3 4.96 0.75
    -7 9 5 -0.59 0.45
    7 -9 -5 -0.47 0.58
    -7 -9 -5 0.65 0.8
    -7 -9 -5 0.38 0.65
    -7 7 7 274.45 6.76
    -7 -7 -7 285.36 7.72
    -7 -7 -7 290.37 7.44
    7 -7 -7 282.72 7.71
    -7 5 9 158.56 3.99
    -7 -5 -9 164.79 4.31
    -7 -5 -9 162.73 4.73
    7 -5 -9 158.17 4.71
    7 -3 -11 32.89 1.57
    -7 -3 -11 33.15 1.59
    -7 3 11 34.98 1.15
    7 -1 -13 86.88 2.92
    -7 -1 -13 87.82 2.78
    -7 1 -15 61.51 2.1
    -7 1 -15 59.55 2.08
    -7 -1 15 58.22 2.42
    -7 3 -17 115.02 3.36
    -7 3 -17 121.22 3.52
    -7 -3 17 124.42 4.04
    -7 5 -19 128.27 3.54
    -7 5 -19 122.42 3.72
    -7 -5 19 131.57 4.49
    -7 7 -21 45.68 2.04
    -7 -7 21 43.62 2.59
    -7 9 -23 13.3 1.25
    -7 -9 23 11.71 1.76
    -7 11 -25 15.49 1.49
    -7 -11 25 13.25 1.97
    -7 -13 27 1.76 1.81
    -7 13 -27 2.9 1.07
    -7 -15 29 0.72 1.96
    -7 15 -29 0.99 0.99
    -8 -20 6 3.66 1.35
    -8 -18 4 -2.02 1.02
    -8 18 -4 -1.19 0.87
    8 -18 4 0.93 1.16
    -8 -18 4 1.38 1.06
    -8 -16 2 3.96 1.33
    8 -16 2 6.42 1.27
    -8 -16 2 7.42 1.44
    -8 16 -2 4.99 1.04
    8 -14 0 -1.17 0.9
    -8 -14 0 -1.06 0.95
    -8 14 0 -0.6 0.75
    -8 -14 0 -1.31 0.89
    -8 -12 -2 3.9 1.11
    8 -12 -2 2.96 0.92
    -8 12 2 3.22 0.83
    -8 -12 -2 1.24 1.11
    -8 -10 -4 15.63 1.47
    8 -10 -4 9.74 1.22
    -8 -10 -4 10.35 1.28
    -8 10 4 11.88 1.02
    8 -8 -6 -0.3 0.57
    -8 -8 -6 0.05 0.81
    -8 -8 -6 -0.25 0.74
    -8 8 6 0.2 0.49
    -8 -6 -8 7.96 1.04
    -8 -6 -8 8.18 0.92
    8 -6 -8 6.29 0.87
    -8 6 8 7.19 0.66
    -8 -4 -10 119.87 3.81
    -8 4 10 118.65 3.12
    8 -4 -10 119.72 3.77
    -8 2 12 16.17 0.83
    8 -2 -12 15.6 1.2
    -8 -2 -12 16.6 1.15
    -8 0 -14 0.04 0.53
    8 0 -14 0.2 0.74
    -8 -2 16 1.01 0.77
    -8 2 -16 0.94 0.57
    -8 2 -16 0.97 0.51
    -8 4 -18 46.3 1.75
    -8 4 -18 45.22 1.92
    -8 -4 18 47.09 2.36
    -8 -6 20 0.87 1.24
    -8 6 -20 0.81 0.78
    -8 8 -22 1.78 0.84
    -8 -8 22 0.2 1.37
    -8 -10 24 1.3 1.42
    -8 10 -24 0.64 0.75
    -8 12 -26 0.74 0.86
    -8 -12 26 0.24 1.64
    -8 14 -28 -0.3 1
    -8 -14 28 1.78 1.95
    -9 19 -5 -0.6 0.95
    9 -19 5 0.86 1.33
    -9 -19 5 -1.88 1.16
    -9 -19 5 0.95 1.25
    -9 -17 3 1.07 1.22
    -9 -17 3 1.22 1.3
    9 -17 3 0.71 1.1
    -9 17 -3 0.75 0.94
    -9 15 -1 0.12 0.72
    -9 -15 1 -0.12 1.09
    9 -15 1 -0.96 0.89
    -9 -15 1 0.92 1.07
    -9 -13 -1 6.18 1.34
    9 -13 -1 5.75 1.27
    -9 13 1 4.36 0.98
    -9 -13 -1 4.69 1.31
    -9 11 3 0.16 0.76
    9 -11 -3 1.75 0.87
    -9 -11 -3 0.78 1.17
    -9 -11 -3 2.19 1.29
    -9 9 5 3.46 0.68
    -9 -9 -5 3.24 1.09
    -9 -9 -5 1.64 0.89
    9 -9 -5 3.51 0.97
    9 -7 -7 130.66 4.22
    -9 -7 -7 133.71 4.43
    -9 7 7 128.69 3.55
    9 -5 -9 6.01 0.97
    -9 -5 -9 6.34 1.02
    -9 5 9 8.71 0.77
    -9 -3 -11 48.66 2.13
    -9 3 11 45.89 1.58
    9 -3 -11 46.65 2.06
    -9 -1 -13 93.28 3.08
    9 -1 -13 89.89 3.18
    -9 1 -15 40.82 1.82
    -9 1 -15 43.73 1.82
    -9 -1 15 44.26 2.17
    -9 3 -17 14.13 1.03
    -9 3 -17 13.33 1.13
    -9 -3 17 16.16 1.56
    -9 5 -19 31.56 1.67
    -9 -5 19 31.11 2.14
    -9 7 -21 9.43 1.18
    -9 -7 21 9.74 1.72
    -9 9 -23 0.2 0.83
    -9 -9 23 -1.42 1.43
    -9 -11 25 4.87 1.93
    -9 11 -25 8.16 1.22
    -9 13 -27 -1.39 0.98
    -9 -13 27 -2.58 1.66
    -9 15 -29 0.66 1
    10 -18 4 -1.42 1.09
    -10 -18 4 -0.94 1.16
    -10 -18 4 1.03 1.29
    -10 18 -4 0.37 0.94
    10 -16 2 2.11 1.07
    -10 16 -2 1.31 0.85
    -10 -16 2 -0.61 1.25
    -10 -16 2 1.9 1.39
    10 -14 0 1.59 1.05
    -10 14 0 1.22 0.75
    -10 -14 0 1.01 1.2
    -10 -14 0 2.09 1.27
    -10 -12 -2 10.54 1.58
    -10 12 2 7.69 1.15
    10 -12 -2 8.58 1.41
    10 -10 -4 45.01 2.41
    -10 10 4 41.81 1.87
    -10 -10 -4 36.01 2.53
    -10 -8 -6 59.94 2.82
    10 -8 -6 59.15 2.64
    -10 8 6 60.12 2.12
    -10 -6 -8 66.89 2.88
    -10 6 8 62.44 2.12
    10 -6 -8 62.6 2.64
    -10 4 10 9.12 0.82
    -10 -4 -10 7.85 1.09
    10 -4 -10 6.89 1.09
    -10 2 12 84.58 2.51
    -10 -2 -12 87.17 3.06
    10 -2 -12 84.82 3.15
    -10 0 14 135.68 4.47
    10 0 -14 137.23 4.46
    -10 0 -14 135.15 4.11
    -10 -2 16 45.35 2.26
    -10 2 -16 44.91 1.97
    -10 2 -16 43.43 1.85
    -10 4 -18 69.19 2.64
    -10 -4 18 75.2 3.22
    -10 -6 20 1.51 1.31
    -10 6 -20 2.63 0.91
    -10 8 -22 2.28 0.84
    -10 -8 22 2.86 1.39
    -10 10 -24 0.09 0.94
    -10 -10 24 1.86 1.53
    -10 -12 26 -0.42 1.6
    -10 12 -26 -1.12 0.98
    -10 14 -28 0.98 1.14
    11 -17 3 0.96 1.25
    -11 17 -3 -0.7 0.92
    -11 -17 3 -1.48 1.22
    -11 15 -1 2.13 0.97
    -11 -15 1 0.9 1.41
    11 -15 1 2.62 1.18
    -11 13 1 2.66 0.96
    -11 -13 -1 4.39 1.41
    11 -13 -1 3.41 1.23
    -11 11 3 49.57 2.18
    -11 -11 -3 53.07 3.06
    11 -11 -3 49.44 2.65
    -11 -9 -5 70.2 3.31
    11 -9 -5 75.24 3.19
    -11 9 5 69.15 2.51
    -11 -7 -7 4.17 1.14
    -11 7 7 7.63 0.95
    11 -7 -7 5.73 1.1
    11 -5 -9 14.29 1.45
    -11 5 9 15.02 1.03
    -11 -5 -9 12.53 1.4
    -11 -3 -11 9.26 1.21
    11 -3 -11 10.12 1.19
    -11 -1 -13 0.83 0.72
    11 -1 -13 1.6 0.91
    -11 1 -15 3.99 0.87
    -11 1 -15 4.85 0.85
    -11 -1 15 4.31 1.03
    -11 -3 17 7.76 1.28
    -11 3 -17 8.72 1.08
    -11 5 -19 3.98 0.99
    -11 -5 19 2.87 1.28
    -11 -7 21 -2.2 1.21
    -11 7 -21 0.19 0.81
    -11 9 -23 7.51 1.19
    -11 -9 23 4.62 1.81
    -11 -11 25 0.72 1.66
    -11 11 -25 1.67 1.01
    -11 13 -27 -2.16 0.85
    -12 16 -2 -1.01 0.89
    -12 -16 2 -1.15 1.17
    12 -16 2 -0.78 1.1
    12 -14 0 0.05 1.06
    -12 -14 0 -2.31 1.09
    -12 14 0 -0.57 0.82
    12 -12 -2 1.11 1
    -12 -12 -2 1.66 1.25
    -12 12 2 2.55 0.98
    -12 -10 -4 50.36 3.02
    -12 10 4 49.44 2.18
    12 -10 -4 49.93 2.68
    -12 8 6 -1.03 0.63
    -12 -8 -6 -1.77 1.06
    12 -8 -6 0.05 1.01
    -12 6 8 75.54 2.54
    -12 -6 -8 75.96 3.38
    12 -6 -8 78.61 3.2
    -12 -4 -10 -1.14 0.87
    12 -4 -10 -0.61 0.86
    12 -2 -12 18.18 1.53
    -12 -2 -12 15.89 1.41
    -12 0 -14 0.12 0.7
    -12 0 14 -1.13 0.88
    -12 -2 16 24.31 1.92
    -12 2 -16 25.02 1.52
    -12 2 -16 23.5 1.58
    -12 -4 18 8.35 1.41
    -12 4 -18 9 1.16
    -12 6 -20 0.25 0.74
    -12 -6 20 0.31 1.35
    -12 -8 22 0.64 1.39
    -12 8 -22 3.49 1.05
    -12 10 -24 0.75 1.01
    -12 -10 24 3.18 1.85
    -12 12 -26 -0.56 1.02
    -13 -15 1 2.41 1.42
    -13 15 -1 0.42 0.92
    13 -15 1 -0.36 1.09
    -13 -13 -1 2.25 1.4
    -13 13 1 2.86 1.01
    13 -13 -1 5.27 1.4
    13 -11 -3 1.05 1.17
    -13 11 3 1.37 0.85
    -13 -11 -3 1.89 1.21
    13 -9 -5 55.27 2.8
    -13 -9 -5 54.06 3.06
    -13 -7 -7 1.58 1.11
    13 -7 -7 1.54 1.12
    13 -5 -9 2.28 1.07
    -13 -5 -9 1.51 1.12
    13 -3 -11 4.66 1.08
    -13 -3 -11 2.74 1.05
    -13 -1 -13 18.71 1.57
    13 -1 -13 18.25 1.65
    -13 1 13 21.62 1.8
    -13 1 -15 0.23 0.84
    -13 1 -15 -0.01 0.74
    -13 -1 15 0.02 1.05
    -13 -3 17 3.75 1.32
    -13 3 -17 6.5 1.09
    -13 5 -19 2.39 1.02
    -13 -5 19 1.75 1.39
    -13 7 -21 3.47 1.11
    -13 -7 21 1.37 1.58
    -13 9 -23 0.94 0.93
    -13 -9 23 -0.45 1.72
    -13 11 -25 -0.58 1.03
    14 -14 0 4.21 1.4
    -14 -14 0 3.41 1.56
    14 -12 -2 1.75 1.26
    -14 -12 -2 3.77 1.48
    -14 -10 -4 0.4 1.26
    14 -10 -4 0.5 1.13
    14 -8 -6 2.03 1.15
    -14 -8 -6 -0.92 1.1
    -14 -6 -8 -0.51 0.94
    14 -6 -8 0.23 0.97
    14 -4 -10 0.8 1.02
    -14 -4 -10 1.3 1.05
    -14 -2 -12 1.27 0.91
    14 -2 -12 0.63 0.96
    -14 0 -14 1.23 0.9
    -14 0 -14 1.31 1.03
    -14 0 14 2.13 1.03
    -14 -2 16 5.47 1.37
    -14 2 -16 5.49 1.09
    -14 4 -18 -0.09 0.81
    -14 -4 18 -0.75 1.22
    -14 6 -20 0.65 0.92
    -14 -6 20 -1.13 1.35
    -14 -8 22 -1.42 1.54
    -14 8 -22 0.04 0.9
    -14 10 -24 -1.52 0.94
    -15 -13 -1 0.17 1.47
    -15 -11 -3 0.19 1.34
    15 -9 -5 -0.8 1.01
    -15 -9 -5 -0.47 1.2
    -15 -7 -7 3.25 1.25
    15 -7 -7 2.21 1.19
    15 -5 -9 -1.01 1
    -15 -5 -9 0.31 1.14
    15 -3 -11 -0.17 1.02
    -15 -3 -11 -0.78 0.92
    -15 1 13 5.39 1.32
    -15 -1 -13 4.56 1.15
    -15 -1 15 6.13 1.43
    -15 1 -15 7.12 1.35
    -15 -3 17 -1.3 1.16
    -15 3 -17 -0.1 0.89
    -15 -5 19 -0.07 1.45
    -15 5 -19 0.24 1.05
    -15 7 -21 -1.05 1
    -15 -7 21 -1.8 1.53
    -16 -10 -4 -1.02 1.26
    -16 -8 -6 -1.63 1.03
    -16 -6 -8 5.5 1.46
    16 -4 -10 2.22 1.21
    -16 -4 -10 4.16 1.31
    -16 2 12 -0.45 1.08
    -16 -2 -12 -0.14 0.97
    -16 0 14 0.77 1.18
    -16 0 -14 -0.06 1.09
    -16 2 -16 0.2 1
    -16 -2 16 -0.47 1.24
    -16 4 -18 0.69 0.99
    -16 -4 18 -0.19 1.4
    -16 6 -20 0.66 1.03
    -16 -6 20 1 1.61
    -17 -9 -5 -1.48 1.12
    -17 -7 -7 -1.34 1.17
    -17 -5 -9 10.98 1.79
    -17 -3 -11 1.01 1.13
    -17 -1 -13 0.66 1.07
    -17 1 13 -0.35 1.26
    -17 1 -15 -0.64 1.04
    -17 -1 15 0.37 1.33
    -17 -3 17 -1.3 1.29
    -17 3 -17 -0.82 1.05
    -18 -4 -10 0.23 1.16
    -18 -2 -12 -0.05 1.28
    0 -20 4 -0.71 1.07
    0 -18 2 9.08 1.57
    0 -16 0 38.23 2.36
    0 -14 -2 235.6 6.97
    0 -12 -4 -0.26 0.42
    0 -12 -4 -1.11 0.51
    0 -10 -6 359.07 9.43
    0 -10 -6 363.74 8.88
    0 -8 -8 108.87 3.29
    0 -8 -8 110.73 3.04
    0 -6 -10 452.24 11.35
    0 -6 -10 466.27 11.01
    0 -4 -12 25.05 0.99
    0 -4 -12 24.94 1.01
    0 -2 -14 312.51 7.69
    0 -2 -14 306.67 7.56
    0 0 -16 287.04 6.38
    0 0 16 271.88 7.04
    0 0 -16 276.57 6.92
    0 -2 18 91.48 2.91
    0 2 -18 96.93 2.82
    0 2 -18 96.63 2.46
    0 4 -20 20.9 0.93
    0 -4 20 22.77 1.43
    0 4 -20 21.86 1.19
    0 6 -22 73.06 2.24
    0 6 -22 72.22 2.51
    0 -6 22 71.12 2.81
    0 8 -24 50.82 1.86
    0 -8 24 49.77 2.48
    0 10 -26 19.14 1.3
    0 -10 26 17.13 1.89
    0 -12 28 1.77 1.38
    0 -14 30 17.03 2.13
    0 -16 32 2 1.63
    -1 -21 5 2.17 1.29
    1 -21 5 -1.69 1.04
    1 -19 3 4.33 1.34
    -1 -19 3 5.03 1.4
    1 -17 1 0.2 1.03
    -1 -17 1 0.97 1.05
    1 -15 -1 49.66 2.56
    -1 -15 -1 48.28 2.5
    1 -13 -3 0.72 0.81
    -1 -13 -3 -0.6 0.52
    -1 -13 -3 1.31 0.85
    1 -11 -5 7.77 0.67
    -1 -11 -5 7.79 0.75
    -1 -11 -5 7.59 0.96
    1 -11 -5 6.79 0.85
    -1 -9 -7 538.46 13.56
    1 -9 -7 540.41 12.89
    1 -9 -7 543.6 13.63
    -1 -9 -7 548.35 13.09
    -1 -7 -9 72.9 2.23
    1 -7 -9 73.48 2.37
    1 -7 -9 73.56 2.11
    -1 -7 -9 71.75 2.31
    1 -5 -11 170.74 4.29
    -1 -5 -11 167.53 4.37
    1 -5 -11 168.18 4.51
    -1 -5 -11 167.13 4.4
    -1 -3 -13 35.99 1.2
    1 -3 -13 36.41 1.33
    -1 -1 -15 202.99 5.15
    -1 -1 -15 207.2 5.17
    1 -1 -15 200.66 5.28
    1 1 -17 0.03 0.19
    1 1 -17 -0.15 0.3
    -1 1 -17 -0.27 0.31
    1 -1 17 0.36 0.42
    -1 1 -17 0.82 0.3
    -1 -1 17 0.41 0.4
    -1 3 -19 0.79 0.35
    1 3 -19 0.64 0.44
    1 -3 19 1.02 0.66
    -1 3 -19 -0.07 0.41
    -1 -3 19 1.82 0.69
    1 3 -19 1.18 0.3
    -1 5 -21 3.03 0.53
    -1 5 -21 2.83 0.57
    -1 -5 21 2.83 0.94
    1 5 -21 2.71 0.63
    1 5 -21 3.65 0.5
    1 -5 21 3.65 0.87
    -1 -7 23 47.22 2.5
    1 -7 23 49.97 2.53
    -1 7 -23 47.4 1.94
    -1 7 -23 48.36 1.79
    1 7 -23 45.7 1.73
    -1 9 -25 -0.36 0.58
    -1 -9 25 -1.11 1.23
    1 -9 25 -0.28 1.02
    1 -11 27 -1.2 1.14
    -1 11 -27 -0.72 0.68
    -1 -11 27 -0.91 1.36
    -1 -13 29 3.2 1.72
    1 -13 29 3.16 1.41
    -1 -15 31 0.67 1.35
    1 -15 31 0.56 1.42
    -2 -20 4 0.52 1.16
    2 -20 4 0.03 1.14
    2 -18 2 4.61 1.33
    -2 -18 2 3.07 1.32
    2 -16 0 0.7 1.03
    -2 -16 0 -1.4 0.94
    2 -14 -2 27.01 1.9
    -2 -14 -2 32.07 1.67
    -2 -14 -2 34.18 2.07
    -2 -12 -4 -0.18 0.55
    2 -12 -4 0.96 0.7
    -2 -12 -4 1.7 0.8
    2 -10 -6 0.46 0.31
    -2 -10 -6 -0.12 0.42
    2 -10 -6 0.97 0.6
    -2 -10 -6 -0.56 0.51
    -2 -8 -8 21.72 1.11
    2 -8 -8 21.47 0.89
    2 -8 -8 21.69 1.21
    -2 -8 -8 19.66 1.13
    -2 -6 -10 840.48 19.79
    2 -6 -10 840.66 20.35
    2 -6 -10 830.49 19.56
    -2 -6 -10 837.5 20.17
    -2 -4 -12 99.5 2.68
    2 -4 -12 99.13 2.92
    -2 -4 -12 98.25 2.83
    2 -4 -12 101.88 2.74
    2 -2 -14 720.63 17.65
    -2 -2 -14 731.88 17.18
    2 -2 -14 732.69 17.19
    -2 -2 -14 725.09 17.41
    2 0 16 0.45 0.37
    -2 0 -16 -0.04 0.26
    2 0 -16 0.04 0.32
    -2 0 -16 -0.51 0.31
    -2 0 16 -0.6 0.37
    2 0 -16 -0.04 0.44
    -2 2 -18 25.92 1.18
    2 -2 18 28.06 1.35
    -2 -2 18 30.49 1.49
    2 2 -18 29.15 1.32
    -2 2 -18 28.57 1.1
    2 4 -20 54.93 2.06
    -2 4 -20 55.93 1.81
    -2 4 -20 53.33 1.91
    -2 -4 20 54.15 2.32
    2 -4 20 53.88 2.1
    -2 6 -22 1.78 0.5
    -2 -6 22 0.77 1.04
    -2 6 -22 1.66 0.51
    2 -6 22 2.11 0.93
    -2 8 -24 27.89 1.48
    2 -8 24 27.72 1.91
    -2 8 -24 27.72 1.43
    -2 -8 24 32.46 2.15
    2 -10 26 15.19 1.68
    -2 10 -26 15.72 1.25
    -2 -10 26 13.35 1.78
    -2 12 -28 3.75 0.94
    -2 -12 28 1.05 1.46
    2 -12 28 5.47 1.43
    2 -14 30 1.64 1.32
    -2 -14 30 1.68 1.59
    -2 -16 32 3.02 1.87
    2 -16 32 1.64 1.4
    -3 -21 5 0.7 1.3
    3 -21 5 -0.98 1.11
    -3 -19 3 0.87 0.92
    3 -19 3 0.05 0.97
    -3 -17 1 13.14 1.52
    3 -17 1 16.77 1.76
    -3 -15 -1 10.74 1.47
    3 -15 -1 9.31 1.34
    -3 -15 -1 8.06 1.15
    3 -13 -3 3.33 0.87
    -3 -13 -3 2.96 0.96
    -3 -13 -3 2.4 0.74
    -3 -11 -5 0.25 0.51
    -3 -11 -5 0.02 0.61
    3 -11 -5 0.01 0.48
    3 -9 -7 2.3 0.34
    3 -9 -7 1.33 0.56
    -3 -9 -7 1.05 0.6
    -3 -9 -7 0.5 0.58
    -3 -7 -9 73.89 2.32
    3 -7 -9 77.9 2.12
    3 -7 -9 75.45 2.52
    -3 -7 -9 73.2 2.44
    -3 -5 -11 184.97 4.88
    3 -5 -11 182.92 4.66
    3 -5 -11 185.41 5.02
    -3 -5 -11 181.44 4.68
    3 -3 -13 378.69 9.16
    -3 -3 -13 383.76 9.1
    -3 -3 -13 370.49 9.2
    3 -3 -13 370.86 9.48
    3 -1 -15 93.59 2.78
    3 1 15 92.3 2.42
    3 -1 -15 92.63 2.81
    -3 -1 -15 92.66 2.68
    -3 1 -17 114.48 3.3
    -3 -1 17 120.83 3.57
    3 1 -17 117.21 3.46
    -3 1 -17 121.56 3.16
    3 -1 17 120.27 3.23
    -3 -3 19 609.62 15.15
    -3 3 -19 608.51 14.4
    -3 3 -19 603.24 13.79
    3 -3 19 590.65 14.76
    3 3 -19 601.87 14.7
    -3 -5 21 2.62 0.93
    -3 5 -21 2.13 0.53
    -3 5 -21 2.81 0.53
    3 -5 21 2.32 0.78
    -3 7 -23 1.33 0.56
    3 -7 23 1.72 0.86
    -3 7 -23 2.53 0.67
    -3 -7 23 2.1 1.23
    -3 9 -25 10.79 1.11
    3 -9 25 9.87 1.35
    -3 -9 25 9.08 1.59
    3 -11 27 32.68 2.2
    -3 11 -27 29.64 1.75
    3 -13 29 1.67 1.21
    -3 -13 29 1.65 1.78
    -3 13 -29 -0.08 0.76
    -3 15 -31 -0.35 0.95
    -3 -15 31 -1.48 1.65
    3 -15 31 2.88 1.13
    -4 -20 4 0.62 0.98
    4 -20 4 0.49 1.1
    4 -18 2 2.52 1.1
    -4 -18 2 3.06 1.11
    -4 -16 0 25.66 1.76
    4 -16 0 26.85 2.04
    -4 -16 0 25.27 1.89
    4 -14 -2 38.64 2.27
    -4 -14 -2 39.69 2.22
    -4 -14 -2 36.43 2
    -4 -12 -4 0.13 0.69
    4 -12 -4 -0.41 0.68
    -4 -12 -4 0.82 0.57
    -4 10 6 19.8 1.08
    -4 -10 -6 20.45 1.31
    -4 -10 -6 19.97 1.28
    4 -10 -6 20.1 1.31
    4 -8 -8 37.75 1.75
    -4 -8 -8 40.42 1.74
    -4 -8 -8 40.12 1.62
    -4 8 8 42.24 1.42
    4 -8 -8 40.99 1.32
    -4 -6 -10 9.46 0.7
    -4 6 10 9.85 0.56
    4 -6 -10 10.52 0.66
    4 -6 -10 9.44 0.86
    -4 -6 -10 9.75 0.84
    4 -4 -12 46.99 1.64
    -4 4 12 49.2 1.26
    4 -4 -12 46.81 1.79
    -4 -4 -12 46.85 1.74
    -4 -4 -12 48.32 1.37
    4 -2 -14 36.63 1.52
    -4 -2 -14 36.44 1.44
    4 -2 -14 33.92 1.42
    -4 0 -16 3652.03 79.44
    -4 0 -16 3542.04 84.04
    4 0 -16 3592.29 84.79
    4 0 -16 3668.69 86.26
    4 -2 18 1.87 0.52
    4 2 -18 1.05 0.65
    -4 -2 18 0.74 0.79
    -4 2 -18 -0.49 0.6
    -4 2 -18 0.79 0.56
    -4 4 -20 0.93 0.5
    -4 -4 20 1.51 0.85
    -4 4 -20 1.78 0.47
    4 -4 20 0.34 0.56
    -4 6 -22 4.07 0.71
    -4 6 -22 2.5 0.54
    4 -6 22 4.35 0.81
    -4 -6 22 4.31 1.14
    -4 8 -24 26.82 1.42
    4 -8 24 27.17 1.68
    -4 -8 24 26.48 2.14
    -4 10 -26 40.42 1.95
    -4 -10 26 38.96 2.8
    4 -10 26 38.2 2.15
    -4 12 -28 0.62 0.88
    -4 -12 28 -0.13 1.62
    4 -12 28 1.19 0.9
    -4 -14 30 0.04 1.7
    -4 14 -30 -0.71 0.78
    -4 16 -32 1.07 1.14
    -5 -21 5 0.94 1.21
    -5 -19 3 1.68 1.16
    5 -19 3 -0.48 1.09
    -5 -17 1 12.31 1.58
    5 -17 1 10.91 1.63
    5 -15 -1 1.66 1.06
    -5 -15 -1 2.05 0.93
    -5 -15 -1 1.22 0.88
    -5 -13 -3 25.7 1.74
    -5 -13 -3 27.57 1.83
    -5 13 3 28.78 1.5
    5 -13 -3 27.79 1.88
    -5 -11 -5 3.59 0.89
    -5 11 5 2.54 0.62
    -5 -11 -5 2.98 0.82
    5 -11 -5 2.16 0.8
    -5 9 7 15.3 0.92
    -5 -9 -7 13.24 1.13
    -5 -9 -7 15.53 1.22
    5 -9 -7 17.94 1.23
    -5 -7 -9 94.56 3.02
    -5 7 9 90.53 2.45
    5 -7 -9 87.78 2.98
    -5 -7 -9 91.95 2.73
    5 -7 -9 91.78 2.58
    5 -5 -11 0.87 0.36
    5 -5 -11 1.3 0.55
    -5 -5 -11 0.41 0.44
    -5 -5 -11 1.19 0.32
    -5 5 11 0.8 0.29
    -5 -3 -13 3.22 0.63
    5 -3 -13 5.03 0.73
    5 -1 -15 526.89 13.09
    5 -1 -15 514.84 12.76
    -5 -1 -15 523.36 12.62
    -5 1 -17 1434.1 30.59
    -5 -1 17 1438.15 33.1
    -5 1 -17 1423.81 31.95
    5 -1 17 1179.5 32.47
    -5 3 -19 -0.07 0.48
    -5 3 -19 -0.36 0.41
    -5 -3 19 -0.98 0.69
    5 -3 19 -0.4 0.35
    -5 -5 21 2.59 1.02
    -5 5 -21 4.48 0.75
    5 -5 21 3.18 0.58
    -5 5 -21 2.01 0.51
    5 -7 23 3.27 0.74
    -5 7 -23 2.65 0.61
    -5 -7 23 2.61 1.25
    -5 7 -23 3.3 0.82
    -5 -9 25 5.97 1.73
    -5 9 -25 3.79 0.99
    -5 11 -27 0.28 0.82
    -5 -11 27 -0.04 1.57
    -5 13 -29 0.61 0.83
    -5 -13 29 -1.72 1.56
    -5 -15 31 2 1.99
    -5 15 -31 1.05 1.04
    6 -20 4 -0.27 1.11
    -6 -20 4 1.35 1.18
    -6 -18 2 0.82 1.09
    6 -18 2 0.61 0.99
    -6 -16 0 -0.94 0.82
    6 -16 0 0.01 1
    -6 -16 0 1.35 1.08
    6 -14 -2 14.25 1.58
    -6 -14 -2 14.71 1.57
    -6 -14 -2 14.74 1.43
    -6 14 2 13.43 1.23
    -6 -12 -4 0.16 0.72
    -6 -12 -4 0.89 0.88
    6 -12 -4 0.05 0.8
    -6 12 4 0.26 0.56
    -6 -10 -6 150.76 4.73
    -6 -10 -6 152.83 4.57
    6 -10 -6 153.44 4.72
    -6 10 6 147.26 4.02
    -6 8 8 15.88 0.93
    -6 -8 -8 14.9 1.12
    -6 -8 -8 15.88 1.25
    6 -8 -8 15.18 1.27
    -6 -6 -10 1 0.54
    -6 6 10 1.53 0.37
    6 -6 -10 1.83 0.55
    -6 -6 -10 2.9 0.49
    6 -4 -12 10.53 0.93
    -6 -4 -12 10.8 0.93
    -6 -4 -12 11.17 0.51
    -6 4 12 9.63 0.54
    -6 2 14 12.84 0.58
    -6 -2 -14 11.63 0.93
    6 -2 -14 13.92 1.06
    -6 0 -16 0.26 0.48
    6 0 -16 -0.29 0.71
    -6 2 -18 93.71 2.82
    -6 2 -18 92.87 2.79
    -6 -2 18 90.01 3.21
    -6 4 -20 36.76 1.61
    -6 -4 20 40.4 2.19
    -6 4 -20 36.34 1.48
    -6 -6 22 -0.84 1.18
    -6 6 -22 0.29 0.64
    -6 6 -22 0.82 0.49
    -6 8 -24 23.42 1.55
    -6 -8 24 22.19 2.17
    -6 10 -26 13.62 1.35
    -6 -10 26 7.91 1.76
    -6 12 -28 10.1 1.3
    -6 -12 28 5.92 1.98
    -6 14 -30 2.97 1.14
    -6 -14 30 1.39 1.94
    -7 -19 3 1.29 1.1
    7 -19 3 -0.74 1.15
    -7 -17 1 0.79 1.02
    7 -17 1 0.39 1.07
    -7 -17 1 2.92 1.15
    -7 15 1 0.85 0.82
    -7 -15 -1 1.72 1.18
    7 -15 -1 1.46 0.95
    -7 -15 -1 1.83 1.03
    7 -13 -3 16.89 1.52
    -7 13 3 14.56 1.22
    -7 -13 -3 16.89 1.62
    -7 -13 -3 16.92 1.67
    -7 -11 -5 73.4 3.03
    7 -11 -5 75.05 3.01
    -7 -11 -5 75.04 2.88
    -7 11 5 73.55 2.45
    -7 -9 -7 3.02 0.85
    -7 -9 -7 3.08 0.84
    7 -9 -7 1.32 0.77
    -7 9 7 1.86 0.53
    -7 -7 -9 4.71 0.92
    7 -7 -9 5.68 0.87
    -7 7 9 4.85 0.6
    -7 -7 -9 4.92 0.77
    -7 -5 -11 1.3 0.44
    -7 -5 -11 1.83 0.65
    7 -5 -11 1.18 0.63
    -7 5 11 1.81 0.38
    7 -3 -13 3.43 0.72
    -7 -3 -13 3.83 0.71
    -7 3 13 4.14 0.43
    -7 -1 -15 59.46 2.16
    7 -1 -15 60.74 2.33
    -7 1 -17 156.53 4.37
    -7 -1 17 168.27 4.93
    -7 1 -17 158.92 4.44
    -7 -3 19 69.1 2.8
    -7 3 -19 68.39 2.25
    -7 3 -19 66.46 2.34
    -7 5 -21 12.49 1.17
    -7 -5 21 10.93 1.46
    -7 5 -21 9.78 0.95
    -7 -7 23 1.56 1.28
    -7 7 -23 -0.05 0.7
    -7 9 -25 2.57 0.84
    -7 -9 25 1.45 1.53
    -7 11 -27 0.67 0.88
    -7 -11 27 0.54 1.6
    -7 -13 29 3.59 1.93
    -7 13 -29 2.84 1.1
    -7 15 -31 0.47 1.06
    -8 -20 4 2.55 1.22
    -8 -18 2 5.78 1.32
    8 -18 2 4.97 1.4
    -8 18 -2 4.1 1.16
    -8 -18 2 5.09 1.41
    -8 -16 0 13.39 1.72
    -8 16 0 10.75 1.28
    -8 -16 0 7.92 1.51
    8 -16 0 10.31 1.56
    -8 -14 -2 18.33 1.78
    -8 -14 -2 20.82 1.99
    -8 14 2 20.85 1.47
    8 -14 -2 23.46 1.88
    -8 -12 -4 7.12 1.26
    -8 -12 -4 9.48 1.31
    8 -12 -4 8.13 1.22
    -8 12 4 10.28 1.06
    -8 -10 -6 63.17 2.8
    -8 -10 -6 63.03 2.55
    8 -10 -6 62.07 2.7
    -8 10 6 63.38 2.18
    -8 -8 -8 8.15 1.04
    -8 -8 -8 7.48 1.12
    8 -8 -8 7.51 1.05
    -8 8 8 6.33 0.74
    8 -6 -10 6.31 0.96
    -8 -6 -10 3.83 0.83
    -8 6 10 5.85 0.61
    -8 4 12 76.96 2.19
    -8 -4 -12 80.19 2.82
    8 -4 -12 79.34 2.84
    -8 -2 -14 8.92 0.93
    -8 2 14 6.97 0.59
    8 -2 -14 7.86 0.95
    -8 0 -16 154.07 4.44
    8 0 -16 161.13 4.86
    -8 2 -18 48.61 1.88
    -8 -2 18 48.6 2.29
    -8 2 -18 50.25 2.03
    -8 4 -20 37.76 1.56
    -8 4 -20 35.47 1.72
    -8 -4 20 37.98 2.3
    -8 6 -22 7.89 1.04
    -8 -6 22 7.12 1.56
    -8 8 -24 1.16 0.74
    -8 -8 24 1.12 1.43
    -8 10 -26 0.17 0.77
    -8 -10 26 -0.65 1.51
    -8 12 -28 1.14 1.02
    -8 -12 28 -1.74 1.43
    -8 14 -30 0.93 1.11
    -9 19 -3 1 0.94
    -9 -19 3 -1.37 1.17
    -9 -19 3 1.55 1.14
    9 -17 1 4.37 1.33
    -9 17 -1 4.92 1.14
    -9 -17 1 5.92 1.5
    -9 -17 1 6.5 1.56
    -9 -15 -1 -0.72 0.94
    9 -15 -1 -0.17 1.02
    -9 -15 -1 4.05 1.25
    -9 15 1 -2.05 0.64
    -9 -13 -3 13.47 1.51
    9 -13 -3 12.27 1.48
    -9 13 3 13.63 1.27
    -9 -13 -3 13.14 1.69
    -9 -11 -5 13.26 1.6
    9 -11 -5 14.11 1.45
    -9 11 5 13.96 1.2
    9 -9 -7 5.6 1.1
    -9 -9 -7 6.93 1.13
    -9 9 7 5.54 0.84
    -9 7 9 8.36 0.8
    -9 -7 -9 9.17 1.22
    9 -7 -9 8.51 1.07
    -9 -5 -11 13.28 1.26
    -9 5 11 14.52 0.88
    9 -5 -11 13.5 1.3
    9 -3 -13 38.09 1.95
    -9 -3 -13 35.49 1.79
    9 -1 -15 44.75 2.13
    -9 -1 -15 40.35 1.83
    -9 1 -17 -1.15 0.51
    -9 1 -17 0.39 0.62
    -9 -1 17 -0.53 0.74
    -9 3 -19 1.06 0.61
    -9 3 -19 0.8 0.66
    -9 -3 19 0.55 1
    -9 -5 21 1.76 1.26
    -9 5 -21 1.77 0.79
    -9 7 -23 6.91 1.05
    -9 -7 23 5.49 1.59
    -9 9 -25 -0.26 0.8
    -9 -9 25 -0.16 1.5
    -9 -11 27 -1.22 1.47
    -9 11 -27 0.69 0.89
    -9 -13 29 -0.02 1.67
    -9 13 -29 -1.71 0.97
    -10 18 -2 -0.61 0.9
    -10 -18 2 -2.32 0.99
    10 -18 2 0.31 1.2
    -10 16 0 0.28 0.89
    10 -16 0 0.31 0.98
    -10 -16 0 -1.92 0.99
    10 -14 -2 -0.75 0.98
    -10 14 2 -0.2 0.75
    -10 -14 -2 -0.66 1.02
    10 -12 -4 12.25 1.55
    -10 -12 -4 12.89 1.74
    -10 12 4 9.51 1.17
    -10 10 6 56.83 2.21
    -10 -10 -6 56.34 3.04
    10 -10 -6 54.36 2.68
    10 -8 -8 13.83 1.37
    -10 -8 -8 12.79 1.43
    -10 8 8 10.19 0.96
    -10 6 10 55.44 1.88
    -10 -6 -10 53.98 2.52
    10 -6 -10 51.22 2.38
    -10 -4 -12 117.13 3.98
    10 -4 -12 116.5 3.97
    10 -2 -14 2.31 0.96
    -10 -2 -14 3.08 0.86
    10 0 -16 -0.39 0.88
    -10 0 16 -1.06 0.72
    -10 0 -16 -0.16 0.63
    -10 2 -18 5.26 0.98
    -10 -2 18 4.85 1.07
    -10 2 -18 5.04 0.79
    -10 4 -20 2.44 0.83
    -10 -4 20 1.13 1.03
    -10 -6 22 1.01 1.26
    -10 6 -22 1.07 0.77
    -10 -8 24 -0.27 1.41
    -10 8 -24 -1.12 0.66
    -10 -10 26 7.64 2.02
    -10 10 -26 6.91 1.23
    -10 -12 28 -0.98 1.86
    -10 12 -28 0 1.04
    11 -17 1 1.07 1.31
    -11 17 -1 -1.06 0.85
    -11 -17 1 1.97 1.36
    11 -15 -1 3.05 1.27
    -11 -15 -1 2.45 1.43
    -11 15 1 2.22 0.98
    -11 -13 -3 -1.17 1.12
    11 -13 -3 -0.22 0.88
    -11 13 3 -0.51 0.81
    11 -11 -5 8.9 1.47
    -11 11 5 7.87 1.1
    -11 -11 -5 7.14 1.59
    -11 9 7 16.12 1.25
    -11 -9 -7 16.13 1.73
    11 -9 -7 15.52 1.56
    -11 -7 -9 74.48 3.23
    11 -7 -9 75.92 3.15
    11 -5 -11 0.76 0.96
    -11 -5 -11 0.55 0.94
    -11 -3 -13 4.82 1.03
    11 -3 -13 5.09 1.13
    11 -1 -15 4.72 1.06
    -11 -1 -15 3.79 0.88
    -11 -1 17 24.87 1.77
    -11 1 -17 25.03 1.49
    -11 1 -17 23.34 1.54
    -11 -3 19 0.66 1.07
    -11 3 -19 1.69 0.81
    -11 -5 21 -0.44 1.05
    -11 5 -21 1.29 0.8
    -11 7 -23 0.81 0.83
    -11 -7 23 2.94 1.56
    -11 -9 25 -0.75 1.65
    -11 9 -25 0.75 0.88
    -11 11 -27 0.68 0.97
    -11 -11 27 0.06 1.88
    12 -16 0 -0.14 1.16
    -12 16 0 -0.76 0.9
    -12 -16 0 -0.46 1.19
    -12 -14 -2 2.35 1.39
    -12 14 2 2.2 0.93
    12 -14 -2 1.68 1.19
    -12 -12 -4 1.62 1.35
    12 -12 -4 0.47 1.11
    -12 12 4 1.65 0.91
    -12 -10 -6 14.71 1.9
    12 -10 -6 16.04 1.73
    -12 -8 -8 1.67 1.11
    12 -8 -8 -0.67 1.03
    12 -6 -10 -0.6 0.93
    -12 -6 -10 -0.58 0.85
    12 -4 -12 20.91 1.76
    -12 -4 -12 22.21 1.78
    12 -2 -14 30.32 2.03
    -12 -2 -14 32.67 1.93
    -12 0 -16 15.53 1.42
    -12 0 16 15.65 1.54
    -12 0 -16 14.7 1.34
    -12 -2 18 4.51 1.17
    -12 2 -18 3.54 0.87
    -12 2 -18 5.56 0.99
    -12 4 -20 0.93 0.79
    -12 -4 20 2.23 1.29
    -12 -6 22 -0.58 1.36
    -12 6 -22 1.3 0.93
    -12 8 -24 -0.4 0.88
    -12 -8 24 -1.9 1.3
    -12 10 -26 4.11 1.13
    -12 -10 26 4.19 1.96
    -12 12 -28 -0.28 1.16
    13 -15 -1 1.09 1.3
    -13 -15 -1 2.41 1.58
    -13 -13 -3 -0.5 1.22
    13 -13 -3 0.02 1.15
    13 -11 -5 3.72 1.28
    -13 -11 -5 7.07 1.58
    13 -9 -7 -0.14 1.1
    -13 -9 -7 0.81 1.17
    -13 -7 -9 1.77 1.08
    13 -7 -9 0.97 0.98
    -13 -5 -11 0.63 0.9
    13 -5 -11 0.86 0.93
    -13 -3 -13 14.11 1.51
    13 -3 -13 13.4 1.55
    -13 -1 -15 0.06 0.79
    -13 1 15 1.49 1.04
    13 -1 -15 0.84 1.04
    -13 1 -17 1 0.8
    -13 -1 17 3.14 1.2
    -13 1 -17 0.25 0.85
    -13 3 -19 5.24 1.13
    -13 -3 19 5.85 1.45
    -13 5 -21 1.42 0.85
    -13 -5 21 0.34 1.35
    -13 7 -23 -0.11 0.85
    -13 -7 23 0.64 1.53
    -13 9 -25 2.62 1.15
    -13 -9 25 -1.59 1.73
    14 -14 -2 3 1.51
    -14 -14 -2 0.65 1.49
    -14 -12 -4 -1.2 1.06
    14 -12 -4 -1.51 1.03
    -14 -10 -6 1.07 1.19
    14 -10 -6 1.33 1.19
    14 -8 -8 0.24 1.13
    -14 -8 -8 -1.07 0.99
    14 -6 -10 8.12 1.42
    -14 -6 -10 10.82 1.51
    -14 -4 -12 4.53 1.16
    14 -4 -12 4.46 1.23
    14 -2 -14 1.13 1.14
    -14 -2 -14 1.5 0.89
    -14 0 -16 -0.05 0.89
    -14 0 16 0.74 1.08
    -14 0 -16 -0.69 0.78
    -14 -2 18 0.56 1.17
    -14 2 -18 0.94 0.95
    -14 -4 20 1.09 1.22
    -14 4 -20 1.44 0.98
    -14 6 -22 -0.47 0.86
    -14 -6 22 0.97 1.5
    -14 -8 24 0.66 1.67
    -14 8 -24 1.28 1.11
    -15 -13 -3 0.66 1.36
    15 -13 -3 -0.39 1.32
    15 -11 -5 4.23 1.4
    -15 -11 -5 2.74 1.51
    15 -9 -7 1.71 1.2
    -15 -9 -7 2.7 1.3
    -15 -7 -9 1.4 1.1
    15 -7 -9 1.36 1.21
    15 -5 -11 13.81 1.62
    -15 -5 -11 13.54 1.73
    15 -3 -13 12.18 1.7
    -15 -3 -13 13.25 1.51
    -15 1 15 8.14 1.47
    -15 -1 -15 6.92 1.28
    -15 -1 -15 5.22 1.09
    -15 1 -17 0.12 0.97
    -15 -1 17 1.48 1.28
    -15 -3 19 -1.28 1.21
    -15 3 -19 0.14 0.95
    -15 5 -21 -0.87 0.93
    -15 -5 21 1.1 1.5
    -15 -7 23 -2.56 1.54
    -15 7 -23 1.3 1
    -16 -10 -6 1.04 1.38
    16 -8 -8 1.48 1.26
    -16 -8 -8 1.61 1.33
    16 -6 -10 -1.17 1.1
    -16 -6 -10 -1.26 0.9
    -16 -4 -12 0.28 1.01
    16 -4 -12 -0.78 1.15
    -16 2 14 2.56 1.3
    -16 -2 -14 3.62 1.09
    -16 0 -16 0.67 0.99
    -16 0 16 1.97 1.32
    -16 2 -18 1.71 1.03
    -16 -2 18 1.44 1.36
    -16 4 -20 -0.9 1.05
    -16 -4 20 -0.39 1.44
    -16 6 -22 1.25 1.1
    -17 -9 -7 -0.49 1.25
    -17 -7 -9 1.84 1.36
    -17 -5 -11 1.13 1.15
    -17 -3 -13 0.53 1.09
    -17 3 13 4.25 1.42
    -17 1 15 -1.35 1.26
    -17 -1 -15 0.25 1.18
    -17 1 -17 0.97 1.17
    -17 -1 17 -0.12 1.28
    -17 -3 19 -1.16 1.32
    -17 3 -19 -0.71 0.96
    0 -20 2 0.73 1.01
    0 -18 0 0.56 1.11
    0 -16 -2 -1.05 1
    0 -14 -4 1.49 0.97
    0 -12 -6 0.05 0.66
    0 -12 -6 0.15 0.49
    0 -10 -8 0.83 0.51
    0 -10 -8 -0.78 0.38
    0 -8 -10 0.28 0.5
    0 -8 -10 -0.43 0.35
    0 -6 -12 -0.74 0.29
    0 -6 -12 -0.02 0.28
    0 -4 -14 -0.14 0.3
    0 -4 -14 -0.39 0.29
    0 -2 -16 0.05 0.31
    0 -2 -16 -0.06 0.27
    0 0 -18 -0.14 0.29
    0 0 18 -0.16 0.41
    0 0 -18 0.04 0.21
    0 -2 20 0.34 0.6
    0 2 -20 -0.22 0.36
    0 2 -20 -0.09 0.25
    0 4 -22 0.12 0.35
    0 4 -22 -0.03 0.46
    0 -4 22 -0.72 0.75
    0 6 -24 0.08 0.44
    0 -6 24 0.78 1.03
    0 6 -24 -0.4 0.53
    0 8 -26 -0.83 0.52
    0 -8 26 -0.03 1.17
    0 8 -26 -1.08 0.58
    0 -10 28 -1.12 1.19
    0 10 -28 -0.62 0.64
    0 -12 30 2.23 1.48
    0 -14 32 1.07 1.54
    0 -16 34 -0.57 1.25
    -1 -21 3 0.54 1.03
    1 -21 3 1.88 1.39
    1 -19 1 2.04 1.16
    -1 -19 1 3.43 1.31
    -1 -17 -1 -0.78 0.93
    1 -17 -1 -0.44 0.86
    -1 -15 -3 78.93 3.3
    1 -15 -3 78.38 3.34
    1 -13 -5 2.32 0.97
    -1 -13 -5 3.8 0.73
    -1 -13 -5 2.59 0.85
    1 -11 -7 26.27 1.15
    -1 -11 -7 25.91 1.46
    1 -11 -7 26.89 1.52
    -1 -11 -7 27.84 1.34
    -1 -9 -9 2.52 0.62
    1 -9 -9 0 0.59
    1 -9 -9 0.86 0.41
    -1 -9 -9 0.7 0.48
    1 -7 -11 160.46 4.12
    1 -7 -11 159.53 4.43
    -1 -7 -11 157.29 4.23
    -1 -7 -11 156.65 4.33
    -1 -5 -13 65.98 2.09
    1 -5 -13 67.03 2.16
    -1 -5 -13 66.52 2.05
    1 -5 -13 68.8 2.03
    1 -3 -15 65.93 2.1
    1 -3 -15 69.3 2.08
    -1 -3 -15 65.54 2.05
    -1 -3 -15 66.15 1.97
    -1 1 -19 2.72 0.38
    -1 1 -19 2.34 0.5
    1 1 -19 3.17 0.32
    1 1 -19 1.99 0.47
    1 -1 19 2.88 0.6
    -1 -1 19 2 0.59
    -1 -3 21 4.31 0.86
    1 -3 21 4.49 0.84
    1 3 -21 3.96 0.63
    1 3 -21 4.6 0.45
    -1 3 -21 3.78 0.63
    -1 3 -21 4.41 0.52
    1 5 -23 3.5 0.53
    1 5 -23 3.33 0.72
    -1 5 -23 4.17 0.59
    1 -5 23 5.02 1.1
    -1 -5 23 3.68 1.05
    -1 5 -23 4.32 0.68
    -1 7 -25 5.33 0.83
    1 7 -25 5.32 0.72
    -1 -7 25 5.14 1.35
    1 -7 25 4.06 1.16
    -1 7 -25 5.6 0.78
    1 7 -25 4.65 0.85
    1 -9 27 0.14 1.19
    -1 9 -27 -0.76 0.6
    -1 9 -27 -0.3 0.61
    -1 -9 27 -0.56 1.29
    -1 -11 29 -0.39 1.49
    1 -11 29 1.66 1.39
    -1 11 -29 0.5 0.79
    -1 -13 31 1.93 1.45
    1 -13 31 0.36 1.35
    1 -15 33 1.99 1.51
    -1 -15 33 1.55 1.66
    -2 -20 2 2.27 1.2
    2 -20 2 1.62 1.03
    2 -18 0 10.19 1.56
    -2 -18 0 8.26 1.41
    2 -16 -2 -0.59 0.89
    -2 -16 -2 -0.15 1.05
    -2 -14 -4 18.28 1.36
    2 -14 -4 18.52 1.71
    -2 -14 -4 17.83 1.56
    -2 -12 -6 0.6 0.58
    -2 -12 -6 0.36 0.65
    2 -12 -6 0.76 0.59
    -2 -10 -8 0.51 0.58
    2 -10 -8 0.73 0.32
    2 -10 -8 -0.13 0.49
    -2 -10 -8 -0.42 0.41
    -2 -8 -10 89.63 2.76
    2 -8 -10 87.95 2.48
    2 -8 -10 90.21 2.92
    -2 -8 -10 89.91 2.77
    -2 -6 -12 161.44 4.32
    -2 -6 -12 158.93 4.25
    2 -6 -12 161.95 4.46
    2 -6 -12 155.6 4.11
    2 -4 -14 66.41 2.12
    -2 -4 -14 62.62 2.05
    -2 -4 -14 63.81 1.88
    2 -4 -14 65.58 1.99
    2 -2 -16 112.94 3.18
    -2 -2 -16 111.31 3.12
    2 -2 -16 111.54 3.25
    -2 -2 -16 111.38 2.94
    -2 0 -18 73.19 2.05
    2 0 18 73.12 2.15
    2 0 -18 73.21 2.33
    -2 0 -18 70.94 2.23
    -2 0 18 71.05 2.4
    2 0 -18 72.73 2.35
    2 2 -20 4.04 0.64
    -2 -2 20 5.02 0.84
    2 -2 20 4.69 0.71
    -2 2 -20 5.38 0.57
    -2 2 -20 3.38 0.62
    -2 4 -22 0.66 0.53
    2 4 -22 1.25 0.55
    2 -4 22 1.23 0.73
    -2 4 -22 0.1 0.44
    -2 -4 22 0.72 0.78
    2 -6 24 0.52 0.82
    -2 -6 24 2.09 1.16
    -2 6 -24 1.66 0.56
    2 6 -24 1.19 0.62
    -2 6 -24 1.43 0.55
    2 -8 26 30.1 2.02
    -2 8 -26 31.39 1.53
    -2 -8 26 28.86 2.17
    -2 8 -26 28.87 1.64
    2 -10 28 2.48 1.17
    -2 10 -28 1.61 0.84
    -2 -10 28 -0.1 1.26
    2 -12 30 3.21 1.36
    -2 -12 30 3.29 1.79
    -2 12 -30 1.91 0.93
    2 -14 32 1.58 1.35
    -2 -14 32 2.14 1.74
    2 -16 34 2.96 1.37
    3 -21 3 0.93 1.37
    -3 -21 3 2.81 1.21
    -3 -19 1 0.43 0.9
    3 -19 1 -0.25 1.11
    -3 -17 -1 15.69 1.76
    3 -17 -1 15.95 1.79
    -3 -15 -3 69.05 2.75
    3 -15 -3 69.74 3.06
    -3 -15 -3 72.47 3.08
    -3 -13 -5 8.94 1.18
    -3 -13 -5 10.47 1.06
    3 -13 -5 9.04 1.25
    3 -11 -7 7.27 0.96
    -3 -11 -7 8.62 0.95
    -3 -11 -7 7.11 0.83
    -3 -9 -9 0.98 0.57
    3 -9 -9 1.1 0.6
    -3 -9 -9 1.04 0.5
    3 -9 -9 0.97 0.31
    -3 -7 -11 35.53 1.39
    3 -7 -11 36.77 1.28
    3 -7 -11 37.65 1.63
    -3 -7 -11 34.39 1.54
    -3 -5 -13 29.22 1.29
    3 -5 -13 27.99 1.16
    3 -5 -13 29.65 1.33
    -3 -5 -13 29.02 1.05
    3 -3 -15 247.31 6.53
    -3 -3 -15 249.48 6.35
    -3 -3 -15 251.55 6.11
    3 -3 -15 245.24 6.29
    -3 -1 -17 119.54 3.38
    3 -1 -17 121.75 3.57
    3 -1 -17 125.46 3.51
    3 1 17 117.7 3.14
    3 1 -19 140.61 4.06
    -3 -1 19 141.43 4.17
    -3 1 -19 137.74 3.89
    3 -1 19 142.31 3.82
    -3 1 -19 145.32 3.69
    -3 -3 21 181.22 5.31
    -3 3 -21 182.71 4.83
    -3 3 -21 177.91 4.61
    3 3 -21 183.62 5.13
    3 -3 21 177.7 4.94
    -3 5 -23 9.29 0.85
    -3 -5 23 9.24 1.24
    3 -5 23 8.48 0.97
    -3 5 -23 7.97 0.78
    -3 -7 25 0.51 1.06
    -3 7 -25 -0.16 0.6
    3 -7 25 -0.68 0.88
    -3 7 -25 0.17 0.55
    3 -9 27 2.83 1.1
    -3 9 -27 2.39 0.79
    -3 -9 27 2.89 1.37
    -3 11 -29 0.97 0.91
    3 -11 29 3.09 1.13
    -3 -11 29 1.67 1.45
    -3 -13 31 -0.72 1.44
    -3 13 -31 0.73 0.87
    3 -13 31 1.38 1.16
    -3 15 -33 0.38 1.07
    -3 -15 33 0.36 1.62
    -4 -20 2 2.69 1.27
    4 -20 2 -0.54 1.05
    -4 -18 0 0.92 1.05
    4 -18 0 -1.27 1.05
    4 -16 -2 11.61 1.57
    -4 -16 -2 11.98 1.42
    -4 -16 -2 11.27 1.3
    4 -14 -4 41.62 2.32
    -4 -14 -4 38.01 2.04
    -4 -14 -4 40.06 2.19
    4 -12 -6 13.47 1.31
    -4 -12 -6 13.02 1.21
    -4 -12 -6 13.43 1.2
    -4 -10 -8 -0.04 0.53
    -4 -10 -8 -0.02 0.5
    4 -10 -8 -0.22 0.58
    -4 -8 -10 320.09 8.06
    4 -8 -10 312.23 7.66
    -4 -8 -10 313.69 8.12
    4 -8 -10 312.39 8.33
    -4 -6 -12 5.66 0.51
    -4 -6 -12 6.21 0.74
    4 -6 -12 4.61 0.53
    4 -6 -12 5.18 0.69
    4 -4 -14 101.84 3.14
    -4 -4 -14 100.77 3.04
    4 -4 -14 102.05 2.96
    -4 -4 -14 102.95 2.64
    4 -2 -16 543.3 13.24
    4 -2 -16 543.16 13.62
    -4 -2 -16 552.26 13.21
    4 0 -18 0.3 0.75
    4 0 18 0.91 0.41
    4 0 -18 2.49 0.71
    -4 0 -18 0.75 0.7
    4 -2 20 691.58 16.99
    -4 2 -20 706.45 16.04
    -4 2 -20 707.6 16.73
    -4 -2 20 714.08 17.54
    4 2 -20 693.34 17.07
    -4 -4 22 0.44 0.92
    -4 4 -22 0.21 0.46
    -4 4 -22 0.79 0.46
    4 -4 22 0.64 0.6
    -4 6 -24 16.32 1.13
    -4 -6 24 16.53 1.63
    -4 6 -24 15.16 1.07
    4 -6 24 15.29 1.27
    -4 8 -26 6.3 0.93
    4 -8 26 6.08 1.12
    -4 -8 26 8.05 1.67
    -4 10 -28 32.14 1.79
    -4 12 -30 1.55 0.93
    -4 -12 30 3.38 1.61
    -4 14 -32 -2.04 0.77
    -4 -14 32 -1.96 1.45
    -4 16 -34 1.3 1.2
    -5 -21 3 0.31 1.08
    5 -19 1 1.84 1.1
    -5 -19 1 0.72 1.03
    5 -17 -1 8.93 1.53
    -5 -17 -1 12.73 1.53
    5 -15 -3 9.97 1.33
    -5 -15 -3 7.73 1.18
    -5 -15 -3 6.62 1.23
    -5 -13 -5 29.38 1.81
    5 -13 -5 27.79 1.94
    -5 -13 -5 30.34 1.82
    -5 -11 -7 2.15 0.7
    5 -11 -7 1.33 0.72
    -5 11 7 1.32 0.56
    -5 -11 -7 2.62 0.76
    -5 9 9 49.63 1.69
    -5 -9 -9 51.47 1.98
    5 -9 -9 53.93 2.23
    -5 -9 -9 49.28 2.12
    -5 -7 -11 69.09 2.17
    -5 7 11 70.49 1.96
    -5 -7 -11 69.13 2.48
    5 -7 -11 69.7 2.55
    5 -7 -11 69.69 2.14
    -5 5 13 9.2 0.51
    5 -5 -13 8.6 0.86
    -5 -5 -13 9.66 0.86
    5 -5 -13 9.89 0.76
    -5 -5 -13 9.29 0.55
    5 -3 -15 1.18 0.51
    -5 -3 -15 1.39 0.54
    5 -3 -15 1.19 0.49
    5 -1 -17 1405.17 33.65
    -5 -1 -17 1442.49 33.51
    5 -1 -17 1451.1 34.54
    5 1 -19 5.65 0.85
    -5 1 -19 5.37 0.75
    -5 1 -19 4.23 0.73
    -5 -1 19 6.03 1.06
    -5 -3 21 13.18 1.27
    -5 3 -21 8.39 0.78
    -5 5 -23 6.63 0.77
    -5 5 -23 6.69 0.86
    -5 -5 23 4.49 1.16
    -5 7 -25 5.84 0.82
    -5 -7 25 4.46 1.39
    -5 7 -25 7.15 0.99
    -5 9 -27 -0.12 0.81
    -5 -9 27 1.09 1.54
    -5 11 -29 2.51 0.94
    -5 -11 29 2.47 1.56
    -5 -13 31 -0.75 1.48
    -5 13 -31 -0.33 0.78
    -5 15 -33 1.23 1.08
    6 -20 2 -0.22 1.15
    -6 -20 2 0.32 0.99
    6 -18 0 1.03 1.15
    -6 -18 0 1.35 1.1
    -6 -16 -2 7.09 1.32
    6 -16 -2 6.63 1.36
    -6 -16 -2 6.96 1.23
    -6 -14 -4 2.33 0.87
    -6 14 4 1.79 0.72
    6 -14 -4 0.83 0.9
    -6 -14 -4 0.8 0.86
    6 -12 -6 37.35 2.08
    -6 12 6 34.28 1.58
    -6 -12 -6 35.96 1.91
    -6 -12 -6 33.03 1.95
    -6 -10 -8 9.87 1.1
    6 -10 -8 11.35 1.15
    -6 -10 -8 11.68 1.11
    -6 10 8 10.53 0.84
    6 -8 -10 62.66 2.46
    6 -8 -10 61.39 1.97
    -6 8 10 60.2 1.87
    -6 -8 -10 58.98 2.1
    -6 -8 -10 59.71 2.44
    6 -6 -12 24.51 1.46
    -6 -6 -12 26.66 1.43
    -6 -6 -12 26.71 1.07
    6 -6 -12 26.74 1.23
    -6 6 12 26.61 0.98
    -6 4 14 185.13 4.3
    6 -4 -14 183.08 4.98
    -6 -4 -14 182.52 5.09
    6 -4 -14 183.84 5.25
    6 -2 -16 99.4 3.26
    -6 -2 -16 101.14 3.1
    6 0 -18 69.49 2.67
    -6 0 -18 73.69 2.4
    -6 0 -18 71.67 2.38
    -6 2 -20 3.64 0.59
    -6 -2 20 2.12 0.93
    -6 2 -20 4.03 0.68
    -6 4 -22 26.7 1.45
    -6 -4 22 26.24 1.97
    -6 4 -22 26.45 1.31
    -6 -6 24 4.17 1.34
    -6 6 -24 7.33 0.84
    -6 6 -24 6.85 0.96
    -6 8 -26 17.38 1.3
    -6 -8 26 17.42 2.01
    -6 10 -28 2.09 0.82
    -6 -10 28 -0.75 1.6
    -6 -12 30 -2.49 1.39
    -6 12 -30 -1.32 0.77
    -6 14 -32 -1.03 0.91
    -6 -14 32 0.32 1.78
    7 -19 1 0.14 1.25
    -7 -19 1 2.6 1.12
    -7 -17 -1 -0.06 0.93
    -7 -17 -1 1.45 1.06
    7 -17 -1 1.1 0.96
    7 -15 -3 8.12 1.3
    -7 -15 -3 7.67 1.32
    -7 15 3 6.94 1.08
    -7 -15 -3 6.55 1.21
    -7 -13 -5 6.56 1.18
    -7 -13 -5 6.18 1.22
    7 -13 -5 4.63 1.15
    -7 13 5 7.23 0.97
    -7 -11 -7 19.99 1.59
    -7 -11 -7 19.46 1.69
    7 -11 -7 21.49 1.66
    -7 11 7 19.04 1.26
    -7 9 9 3.15 0.57
    7 -9 -9 1.68 0.84
    -7 -9 -9 3.57 0.76
    -7 -9 -9 2.95 0.86
    -7 7 11 59.02 1.81
    -7 -7 -11 56.47 2.36
    -7 -7 -11 58.84 1.97
    7 -7 -11 56.6 2.35
    -7 5 13 1.73 0.36
    -7 -5 -13 1.25 0.63
    7 -5 -13 0.67 0.6
    -7 -3 -15 15.44 1.18
    7 -3 -15 15.94 1.27
    7 -1 -17 158.1 4.73
    -7 -1 -17 157.19 4.46
    -7 1 -19 12.94 1.04
    -7 -1 19 14.47 1.32
    -7 1 -19 14.68 1.01
    -7 3 -21 74.22 2.55
    -7 3 -21 73.9 2.42
    -7 -3 21 67.49 2.91
    -7 5 -23 66.3 2.47
    -7 5 -23 67.9 2.26
    -7 -5 23 60.02 2.97
    -7 -7 25 53.3 2.95
    -7 7 -25 54.21 2.27
    -7 9 -27 -0.28 0.78
    -7 -9 27 0.38 1.48
    -7 -11 29 3.22 1.68
    -7 11 -29 2.57 1.01
    -7 -13 31 -1.96 1.64
    -7 13 -31 0.31 0.99
    -8 -20 2 2.32 1.11
    -8 -18 0 1.72 1.14
    8 -18 0 0.72 1.21
    -8 -18 0 2.47 1.26
    -8 16 2 5.44 1.07
    -8 -16 -2 7.45 1.28
    -8 -16 -2 4.53 1.25
    8 -16 -2 8.21 1.37
    -8 -14 -4 12.07 1.64
    -8 -14 -4 11.96 1.48
    -8 14 4 13.47 1.25
    8 -14 -4 12.53 1.58
    -8 12 6 11.33 1.1
    -8 -12 -6 10.91 1.31
    8 -12 -6 12.16 1.45
    -8 -12 -6 11.04 1.5
    8 -10 -8 14.61 1.46
    -8 -10 -8 19.39 1.76
    -8 10 8 18.73 1.15
    -8 8 10 30.98 1.33
    -8 -8 -10 30.26 1.88
    8 -8 -10 31.04 1.83
    -8 -6 -12 12.21 1.16
    8 -6 -12 11.86 1.16
    -8 6 12 11.45 0.76
    8 -4 -14 0.98 0.63
    -8 -4 -14 0.89 0.69
    -8 -2 -16 1.09 0.64
    8 -2 -16 1.25 0.76
    8 0 -18 0.3 0.72
    -8 0 -18 -0.17 0.56
    -8 0 18 -1.38 0.78
    -8 2 -20 1.48 0.6
    -8 2 -20 0.3 0.67
    -8 -2 20 -0.37 0.89
    -8 4 -22 33.46 1.51
    -8 4 -22 34.88 1.76
    -8 -4 22 32.37 2.24
    -8 -6 24 19.74 2.05
    -8 6 -24 20.21 1.47
    -8 -8 26 4.84 1.67
    -8 8 -26 3.55 0.9
    -8 10 -28 -0.34 0.72
    -8 -10 28 0.32 1.63
    -8 -12 30 -1.34 1.71
    -8 12 -30 -0.35 0.88
    -8 14 -32 -0.24 1.06
    -9 -19 1 -0.63 1.19
    9 -17 -1 5.83 1.48
    -9 17 1 5.09 1.12
    -9 -17 -1 3.5 1.29
    -9 -15 -3 5.01 1.27
    9 -15 -3 3.78 1.26
    -9 15 3 4.11 0.96
    -9 13 5 50.44 2.16
    9 -13 -5 49.5 2.6
    -9 -13 -5 53.22 2.85
    -9 -11 -7 4.49 1.21
    9 -11 -7 4.23 1.1
    -9 11 7 4.44 0.91
    -9 9 9 10.01 0.95
    -9 -9 -9 8.56 1.31
    9 -9 -9 7.77 1.16
    9 -7 -11 0.92 0.77
    -9 -7 -11 0.27 0.73
    9 -5 -13 46.92 2.17
    -9 -5 -13 44.14 2.11
    9 -3 -15 1.25 0.84
    -9 -3 -15 -0.07 0.63
    9 -1 -17 0.89 0.76
    -9 -1 -17 -0.18 0.63
    -9 1 -19 26.63 1.45
    -9 -1 19 28.67 1.9
    -9 1 -19 26.27 1.49
    -9 3 -21 1.73 0.8
    -9 3 -21 0.53 0.58
    -9 -3 21 1.04 1.06
    -9 5 -23 4.1 0.9
    -9 -5 23 1.41 1.14
    -9 -7 25 10.39 1.69
    -9 7 -25 11.32 1.31
    -9 9 -27 -0.22 0.73
    -9 -9 27 0.73 1.56
    -9 11 -29 -1.67 0.89
    -9 -11 29 -3.55 1.38
    -9 13 -31 -0.09 1.08
    -10 18 0 -0.67 0.88
    -10 -18 0 0.43 1.35
    10 -18 0 1.25 1.16
    -10 -16 -2 0.89 1.18
    10 -16 -2 1.08 1.1
    -10 16 2 1.76 0.91
    10 -14 -4 3.05 1.11
    -10 14 4 2.93 0.97
    -10 -14 -4 2.55 1.28
    10 -12 -6 -1.33 0.82
    -10 -12 -6 1.92 1.22
    -10 12 6 -1.1 0.67
    10 -10 -8 0.05 0.87
    -10 10 8 0.27 0.72
    -10 -10 -8 -0.84 1.01
    10 -8 -10 15.41 1.57
    -10 -8 -10 17.03 1.58
    -10 -6 -12 -0.45 0.81
    10 -6 -12 -0.14 0.87
    -10 -4 -14 94.4 3.43
    10 -4 -14 95.14 3.51
    -10 -2 -16 44.72 2.08
    10 -2 -16 47.09 2.26
    -10 0 -18 25.32 1.53
    -10 0 -18 28.46 1.56
    10 0 -18 28.23 1.82
    -10 0 18 23.97 1.76
    -10 -2 20 35.08 2.19
    -10 2 -20 32.82 1.64
    -10 4 -22 8.74 1.13
    -10 -4 22 8.65 1.5
    -10 6 -24 3.3 0.94
    -10 -6 24 2.69 1.32
    -10 8 -26 -0.43 0.83
    -10 -8 26 0.33 1.5
    -10 -10 28 5.5 1.94
    -10 10 -28 4.98 1.16
    -10 12 -30 -0.57 1.04
    11 -17 -1 -0.56 1.17
    -11 -17 -1 0.6 1.25
    -11 17 1 -1.29 0.82
    -11 -15 -3 0.04 1.08
    11 -15 -3 0.58 1.13
    -11 15 3 0.58 0.88
    -11 -13 -5 17.63 1.94
    -11 13 5 14.65 1.3
    11 -13 -5 17.25 1.84
    11 -11 -7 2.34 1.12
    -11 -11 -7 1.75 1.27
    -11 -9 -9 15.22 1.66
    11 -9 -9 15.65 1.65
    11 -7 -11 1.97 1.07
    -11 -7 -11 1.29 0.95
    -11 -5 -13 5.69 1.09
    11 -5 -13 4.26 1.15
    11 -3 -15 5.86 1.1
    -11 -3 -15 4.75 1.03
    -11 -1 -17 22.47 1.55
    11 -1 -17 26.16 1.81
    -11 1 -19 3.1 0.83
    -11 1 -19 3.65 0.96
    -11 -1 19 1.64 1.09
    -11 -3 21 -0.69 1.03
    -11 3 -21 0.44 0.75
    -11 -5 23 13.8 1.87
    -11 5 -23 11.68 1.29
    -11 7 -25 1.3 0.9
    -11 -7 25 1.42 1.51
    -11 -9 27 2.02 1.84
    -11 9 -27 3.31 1.13
    -11 -11 29 -0.34 1.95
    -11 11 -29 0.05 1.05
    -12 -16 -2 -2 1.26
    12 -16 -2 1.26 1.17
    12 -14 -4 3.46 1.23
    -12 -14 -4 1.71 1.34
    12 -12 -6 -0.54 0.93
    -12 -12 -6 -1.5 1.02
    -12 -10 -8 0.21 1.17
    12 -10 -8 0.54 1.1
    -12 -8 -10 1.8 1.06
    12 -8 -10 3.75 1.19
    -12 -6 -12 13.6 1.52
    12 -6 -12 12.91 1.45
    12 -4 -14 4.32 1.06
    -12 -4 -14 3.64 0.99
    -12 -2 -16 23.13 1.62
    12 -2 -16 25.36 1.96
    -12 0 -18 -0.37 0.82
    -12 0 18 0.1 1.01
    -12 0 -18 -0.06 0.65
    -12 2 -20 7.49 1.15
    -12 -2 20 5.95 1.27
    -12 4 -22 0.6 0.88
    -12 -4 22 1.49 1.14
    -12 -6 24 0.13 1.25
    -12 6 -24 0.62 0.94
    -12 8 -26 -0.2 0.87
    -12 -8 26 -2.92 1.25
    -12 10 -28 -0.32 0.9
    -12 -10 28 -0.26 1.79
    13 -15 -3 2.78 1.43
    -13 -15 -3 2.78 1.52
    13 -13 -5 2.29 1.28
    -13 -13 -5 1.25 1.45
    13 -11 -7 1.78 1.07
    -13 -11 -7 3.14 1.29
    -13 -9 -9 -1.39 0.96
    13 -9 -9 -0.04 1.1
    13 -7 -11 2.75 1.22
    -13 -7 -11 3.85 1.24
    -13 -5 -13 1.66 0.94
    13 -5 -13 1.84 1.04
    -13 -3 -15 0.83 0.94
    13 -3 -15 0.66 1.03
    -13 1 17 3.08 1.18
    13 -1 -17 1.23 1.15
    -13 -1 -17 1.55 0.89
    -13 1 -19 -1.55 0.64
    -13 1 -19 -1.09 0.69
    -13 -1 19 -0.19 1.06
    -13 -3 21 -0.44 1.04
    -13 3 -21 -0.6 0.8
    -13 5 -23 0.79 0.9
    -13 -5 23 1 1.4
    -13 7 -25 -0.32 0.97
    -13 -7 25 -1.14 1.33
    -13 9 -27 -0.45 0.98
    -13 -9 27 -1.5 1.7
    14 -14 -4 2.54 1.32
    -14 -14 -4 1.88 1.44
    -14 -12 -6 7.26 1.64
    14 -12 -6 6.51 1.57
    14 -10 -8 -1.1 1.03
    -14 -10 -8 -0.62 1.04
    14 -8 -10 1.9 1.09
    -14 -8 -10 0.54 1.06
    -14 -6 -12 1.12 0.98
    14 -6 -12 0.62 1.11
    14 -4 -14 -0.16 1.04
    -14 -4 -14 -0.1 0.92
    -14 -2 -16 3.96 1.08
    14 -2 -16 4.28 1.33
    -14 0 18 3.58 1.17
    -14 0 -18 1.6 0.91
    -14 0 -18 1.4 1.03
    -14 2 -20 0.18 0.92
    -14 -2 20 1.44 1.13
    -14 4 -22 0.63 0.91
    -14 -4 22 0.7 1.37
    -14 6 -24 -0.59 0.99
    -14 -6 24 -0.85 1.5
    -14 8 -26 0.58 1.12
    -15 -13 -5 1.31 1.4
    15 -13 -5 1.51 1.37
    -15 -11 -7 1 1.38
    15 -11 -7 0.58 1.29
    -15 -9 -9 0.65 1.12
    15 -9 -9 -1.65 1.15
    15 -7 -11 1.11 1.26
    -15 -7 -11 3.84 1.34
    -15 -5 -13 5.85 1.4
    15 -5 -13 7.57 1.5
    -15 -3 -15 -0.08 0.95
    15 -3 -15 -0.06 1.14
    -15 1 17 0.57 1.1
    -15 -1 -17 0.12 0.93
    -15 -1 -17 0.14 0.93
    -15 -1 19 3.73 1.45
    -15 1 -19 4.65 1.15
    -15 -3 21 -2.4 1.22
    -15 3 -21 -0.76 0.96
    -15 5 -23 0.72 1.06
    -15 -5 23 -0.55 1.54
    -15 7 -25 -1.39 0.96
    -16 -10 -8 3.63 1.54
    16 -10 -8 1.44 1.4
    16 -8 -10 3.31 1.42
    -16 -8 -10 3.72 1.44
    -16 -6 -12 4.14 1.36
    16 -6 -12 3.5 1.42
    16 -4 -14 -0.03 1.25
    -16 -4 -14 -0.48 1.04
    -16 2 16 -0.26 1.19
    -16 -2 -16 -1.52 0.87
    -16 0 18 -1.02 1.16
    -16 0 -18 -0.84 0.86
    -16 -2 20 1.77 1.48
    -16 2 -20 1.88 1.2
    -16 4 -22 -0.3 0.92
    -16 -4 22 0.04 1.46
    -17 -7 -11 -1.04 1.03
    17 -5 -13 0.82 1.33
    -17 -5 -13 0.38 1.16
    -17 3 15 1.22 1.29
    -17 -3 -15 -0.6 0.93
    -17 1 17 0.33 1.34
    -17 -1 -17 0.16 1.19
    -17 1 -19 -0.23 1.13
    -17 -1 19 -1.79 1.29
    0 -20 0 2.49 1.14
    0 -18 -2 7.33 1.42
    0 -16 -4 57.77 2.76
    0 -14 -6 6.27 1.21
    0 -12 -8 200.87 5.32
    0 -12 -8 199.21 5.83
    0 -10 -10 9.48 0.92
    0 -10 -10 9.67 0.79
    0 -8 -12 12.57 0.84
    0 -8 -12 12.4 0.95
    0 -6 -14 231.88 6.08
    0 -6 -14 233.91 5.91
    0 -4 -16 392.41 9.65
    0 -4 -16 400.27 9.86
    0 -2 -18 91.82 2.69
    0 -2 -18 91.7 2.7
    0 0 -20 210.12 5.6
    0 0 -20 219.56 5.04
    0 0 20 215.81 5.69
    0 -2 22 70.86 2.5
    0 2 -22 73.31 2.01
    0 2 -22 69.6 2.4
    0 -4 24 1.21 0.83
    0 4 -24 0.47 0.55
    0 4 -24 0.43 0.4
    0 6 -26 1.09 0.51
    0 -6 26 1.15 1.09
    0 6 -26 0.34 0.6
    0 -8 28 2.91 1.36
    0 8 -28 3.99 0.92
    0 8 -28 4.57 0.78
    0 -10 30 0.12 1.31
    0 -12 32 -1.65 1.46
    0 -14 34 2.23 1.66
    -1 -21 1 0.56 1.16
    1 -21 1 -0.04 1.12
    -1 -19 -1 1.26 1.16
    1 -19 -1 0.33 1.07
    -1 -17 -3 0.78 0.97
    1 -17 -3 1.56 1.11
    -1 -15 -5 6.89 1.23
    1 -15 -5 6.52 1.16
    1 -13 -7 90.58 3.34
    -1 -13 -7 90.86 2.92
    -1 -13 -7 88.71 3.27
    1 -11 -9 9.75 0.82
    1 -11 -9 9.4 0.96
    -1 -11 -9 10.92 0.94
    -1 -11 -9 9.93 1.02
    -1 -9 -11 90.92 2.94
    1 -9 -11 94.38 3.03
    1 -9 -11 91.47 2.67
    -1 -9 -11 91.07 2.8
    1 -7 -13 228.64 5.78
    1 -7 -13 224.83 6.1
    -1 -7 -13 234.38 5.92
    -1 -7 -13 228.96 6.01
    -1 -5 -15 8.74 0.72
    1 -5 -15 8.57 0.7
    1 -5 -15 8.07 0.65
    -1 -5 -15 7.52 0.67
    1 -3 -17 47.47 1.72
    1 -3 -17 49.04 1.73
    -1 -3 -17 48.51 1.69
    -1 -3 -17 52.06 1.62
    1 1 19 2.02 0.47
    -1 -1 -19 1.55 0.43
    1 -1 -19 2.94 0.52
    1 -1 -19 2.71 0.55
    -1 -1 -19 2.48 0.36
    -1 1 -21 117.22 2.99
    -1 -1 21 115.88 3.5
    1 1 -21 116.22 2.85
    1 1 -21 116.31 3.42
    -1 1 -21 116.86 3.35
    1 -1 21 112.74 3.37
    -1 3 -23 -0.35 0.32
    1 3 -23 -0.31 0.5
    1 -3 23 0.87 0.76
    -1 -3 23 -0.17 0.76
    -1 3 -23 0.25 0.49
    1 3 -23 -0.03 0.29
    -1 5 -25 37.71 1.47
    1 5 -25 36.85 1.74
    1 -5 25 35.25 1.98
    -1 5 -25 37.32 1.71
    -1 -5 25 37.59 2.14
    1 5 -25 36.53 1.38
    -1 7 -27 6.88 0.88
    1 7 -27 8.06 1.04
    -1 -7 27 7.2 1.38
    1 -7 27 9.75 1.47
    -1 7 -27 6.19 0.94
    1 7 -27 8.39 0.87
    -1 -9 29 -0.15 1.34
    -1 9 -29 1 0.75
    -1 9 -29 2.74 0.77
    1 -9 29 3.89 1.35
    -1 11 -31 3.09 0.95
    -1 -11 31 3.92 1.66
    1 -11 31 3.08 1.53
    -1 -13 33 0.89 1.75
    1 -13 33 3.59 1.61
    1 -15 35 1.74 1.42
    -1 -15 35 1.87 1.53
    2 -20 0 -0.93 1.05
    -2 -20 0 -0.56 1.03
    -2 -18 -2 6.17 1.4
    2 -18 -2 6.48 1.46
    2 -16 -4 1.68 1.03
    -2 -16 -4 0.97 0.97
    -2 -14 -6 43.76 2.33
    -2 -14 -6 42.73 2.03
    2 -14 -6 40.33 2.27
    -2 -12 -8 55.71 2.13
    -2 -12 -8 53.92 2.26
    2 -12 -8 56.84 2.42
    2 -10 -10 47.63 2.02
    -2 -10 -10 49.38 1.95
    -2 -10 -10 48.29 1.88
    2 -10 -10 47.86 1.59
    -2 -8 -12 2.35 0.51
    2 -8 -12 2.05 0.42
    2 -8 -12 1.4 0.61
    -2 -8 -12 2.76 0.51
    2 -6 -14 244.18 6.45
    -2 -6 -14 246.9 6.23
    2 -6 -14 238.44 6.08
    -2 -6 -14 241.21 6.25
    -2 -4 -16 39.8 1.54
    -2 -4 -16 40.92 1.34
    2 -4 -16 38.72 1.57
    2 -4 -16 39.4 1.46
    2 -2 -18 27.62 1.26
    -2 -2 -18 29.21 1.09
    2 -2 -18 29.93 1.29
    -2 -2 -18 26.97 1.23
    -2 0 -20 -0.88 0.4
    2 0 -20 -0.54 0.36
    -2 0 20 1.01 0.52
    -2 0 -20 0.14 0.33
    2 0 20 0.25 0.47
    -2 2 -22 23.92 1.09
    -2 2 -22 21.98 1.25
    2 2 -22 23.52 1.32
    2 -2 22 24.48 1.34
    -2 -2 22 22.01 1.46
    -2 -4 24 6.38 1.14
    -2 4 -24 6.76 0.75
    2 -4 24 7.4 1.09
    -2 4 -24 8.37 0.78
    2 4 -24 5.91 0.82
    -2 -6 26 38.73 2.35
    2 6 -26 38.45 1.91
    2 -6 26 38.31 2.17
    -2 6 -26 36.8 1.59
    -2 6 -26 37.72 1.74
    2 -8 28 9.34 1.39
    -2 8 -28 9.65 1.05
    -2 -8 28 7.43 1.67
    -2 8 -28 9.52 1.03
    2 -10 30 8.34 1.44
    -2 10 -30 10.41 1.18
    -2 -10 30 7.31 1.8
    -2 -12 32 6.67 1.78
    2 -12 32 5.86 1.51
    -2 12 -32 4.92 1.08
    -2 -14 34 1.1 1.7
    3 -21 1 1.31 1.27
    -3 -21 1 0.06 1.14
    3 -19 -1 0.84 1.14
    -3 -19 -1 2.17 1.12
    -3 -17 -3 8.77 1.46
    3 -17 -3 7.97 1.31
    3 -15 -5 1.56 0.96
    -3 -15 -5 -0.56 0.79
    -3 -15 -5 1.08 0.99
    -3 -13 -7 1.82 0.86
    -3 -13 -7 1.06 0.66
    3 -13 -7 0.05 0.87
    -3 -11 -9 20.63 1.31
    -3 -11 -9 22.83 1.39
    3 -11 -9 22.28 1.44
    -3 -9 -11 36.61 1.65
    -3 -9 -11 38.01 1.58
    3 -9 -11 38.03 1.73
    3 -9 -11 36.45 1.3
    -3 -7 -13 125.44 3.5
    3 -7 -13 126.55 3.8
    3 -7 -13 126.9 3.41
    -3 -7 -13 122.8 3.65
    -3 -5 -15 38.97 1.29
    -3 -5 -15 38.19 1.53
    3 -5 -15 37.13 1.45
    3 -5 -15 37.64 1.62
    -3 -3 -17 172.74 4.39
    3 -3 -17 175.3 4.68
    -3 -3 -17 172.57 4.68
    3 -3 -17 175.72 4.85
    3 -1 -19 152.83 4.24
    -3 -1 -19 140.54 4.07
    3 -1 -19 162.26 4.35
    3 1 19 142.17 3.85
    -3 1 -21 188.17 4.82
    -3 1 -21 197.54 5.15
    -3 -1 21 195.18 5.49
    3 1 -21 192.92 5.36
    3 -1 21 192.22 5.11
    -3 3 -23 0.13 0.46
    3 3 -23 1.3 0.58
    3 -3 23 0.96 0.73
    -3 3 -23 0.49 0.48
    -3 -3 23 0.77 0.85
    3 5 -25 1.4 0.65
    -3 5 -25 1.15 0.57
    -3 -5 25 3.09 1.06
    3 -5 25 2.74 0.85
    -3 5 -25 1.21 0.57
    -3 -7 27 51.42 2.85
    3 -7 27 48.37 2.42
    -3 7 -27 48.89 1.99
    -3 7 -27 50.8 2.09
    -3 -9 29 5.05 1.69
    3 -9 29 7.61 1.25
    -3 9 -29 7.52 1.05
    -3 11 -31 3.18 0.99
    -3 -11 31 4.98 1.82
    -3 13 -33 -0.09 0.85
    -3 -13 33 -0.22 1.71
    -3 -15 35 0.1 1.9
    4 -20 0 0.43 1.24
    -4 -20 0 -0.45 1.12
    -4 -18 -2 1.24 1.08
    4 -18 -2 1.73 1.18
    -4 -16 -4 11.69 1.32
    -4 -16 -4 15.53 1.63
    4 -16 -4 13.56 1.53
    -4 -14 -6 0.69 0.88
    -4 -14 -6 1.31 0.83
    4 -14 -6 -0.03 0.8
    -4 -12 -8 59.64 2.39
    -4 -12 -8 60.56 2.46
    4 -12 -8 62.72 2.58
    -4 -10 -10 33.39 1.63
    4 -10 -10 32.96 1.7
    -4 -10 -10 34.32 1.62
    4 -8 -12 12.84 0.79
    4 -8 -12 12.14 1.03
    -4 -8 -12 11.25 1.05
    -4 -8 -12 13.43 0.9
    -4 -6 -14 0.07 0.44
    -4 -6 -14 0.12 0.31
    4 -6 -14 -0.15 0.5
    4 -6 -14 -0.25 0.33
    -4 -4 -16 2.59 0.33
    4 -4 -16 2.89 0.61
    4 -4 -16 3.88 0.58
    -4 -4 -16 2.69 0.58
    -4 -2 -18 2.95 0.6
    4 2 18 0.11 0.16
    4 -2 -18 2.43 0.72
    4 -2 -18 0.92 0.62
    4 0 -20 31.8 1.66
    4 0 -20 30.05 1.64
    -4 0 20 29.87 1.64
    -4 0 -20 27.92 1.51
    -4 0 -20 32.28 1.41
    4 0 20 31.89 1.17
    -4 2 -22 26.91 1.31
    4 2 -22 28.16 1.63
    4 -2 22 28.92 1.32
    -4 -2 22 27.71 1.63
    -4 2 -22 28.35 1.32
    4 -4 24 12.82 1.12
    -4 4 -24 13.95 1.01
    -4 -4 24 12.53 1.35
    -4 4 -24 14.09 0.96
    -4 6 -26 26.85 1.42
    -4 -6 26 25.87 2.02
    -4 6 -26 26.88 1.39
    -4 -8 28 0.58 1.38
    -4 8 -28 1.17 0.78
    -4 -10 30 12.67 2.11
    -4 10 -30 11.9 1.31
    -4 -12 32 0.18 1.45
    -4 12 -32 -1.16 0.8
    -4 14 -34 0.01 0.86
    -4 -14 34 -0.38 1.92
    -5 -21 1 0.27 1.02
    -5 -19 -1 2.34 1.18
    5 -19 -1 1.82 1.23
    -5 -17 -3 4.36 1.09
    -5 -17 -3 6.86 1.25
    5 -17 -3 6.08 1.38
    -5 -15 -5 11.68 1.33
    -5 -15 -5 12.57 1.42
    5 -15 -5 10.33 1.48
    -5 -13 -7 39.32 2.01
    5 -13 -7 36.6 2.07
    -5 -13 -7 37.65 1.98
    -5 -11 -9 15.3 1.23
    -5 -11 -9 15.08 1.24
    5 -11 -9 12.98 1.25
    5 -9 -11 70.3 2.65
    -5 -9 -11 73.17 2.42
    -5 9 11 74.97 2.16
    5 -9 -11 68.17 2.13
    -5 -9 -11 65.97 2.57
    -5 -7 -13 0.13 0.35
    -5 7 13 0.12 0.29
    5 -7 -13 -0.32 0.44
    5 -7 -13 0.03 0.33
    -5 -7 -13 0.79 0.52
    -5 -5 -15 38.71 1.68
    -5 5 15 40.13 1.14
    -5 -5 -15 40.71 1.24
    5 -5 -15 41.87 1.78
    5 -5 -15 42.54 1.61
    5 -3 -17 65.83 2.4
    -5 -3 -17 64.72 2.26
    5 -3 -17 66.34 2.31
    5 -1 -19 4.18 0.9
    -5 -1 -19 3.76 0.73
    5 -1 -19 5.84 0.91
    -5 -1 21 287.4 7.75
    -5 1 -21 278.12 6.93
    5 1 -21 279.3 7.54
    -5 1 -21 284.17 7.22
    -5 3 -23 17.46 1.12
    -5 3 -23 17.48 1.1
    -5 -3 23 18.49 1.53
    -5 5 -25 -0.63 0.51
    -5 -5 25 -1.38 0.93
    -5 5 -25 -1 0.61
    -5 -7 27 2.13 1.35
    -5 7 -27 1.29 0.82
    -5 -9 29 1.55 1.61
    -5 9 -29 0.53 0.75
    -5 -11 31 0.29 1.47
    -5 11 -31 0.33 0.85
    -5 13 -33 -1.2 0.83
    -5 -13 33 -0.63 1.73
    -5 15 -35 -1.76 0.94
    6 -20 0 -1.76 1.12
    -6 -20 0 -0.57 0.94
    -6 -18 -2 2.17 0.96
    6 -18 -2 -0.51 0.92
    -6 -16 -4 7.93 1.3
    6 -16 -4 8.36 1.46
    -6 -16 -4 10.73 1.39
    6 -14 -6 0.86 0.83
    -6 -14 -6 1.79 0.99
    -6 -14 -6 1 0.8
    -6 12 8 17.86 1.19
    -6 -12 -8 18.32 1.48
    6 -12 -8 16.3 1.46
    -6 -12 -8 20.01 1.49
    -6 -10 -10 9.73 0.97
    -6 10 10 8.69 0.78
    -6 -10 -10 8.48 1.05
    6 -10 -10 9.53 1.15
    6 -8 -12 37.14 1.86
    -6 -8 -12 38.28 1.85
    6 -8 -12 40.11 1.51
    -6 8 12 38.87 1.38
    -6 -8 -12 39.09 1.53
    6 -6 -14 26.91 1.48
    -6 -6 -14 25.3 1.43
    6 -6 -14 27.8 1.28
    -6 6 14 27.09 0.96
    -6 -6 -14 27.36 1.02
    -6 -4 -16 0.64 0.52
    6 -4 -16 0.31 0.46
    6 -4 -16 1.19 0.59
    -6 -2 -18 97.05 3.01
    6 -2 -18 92.31 3.16
    6 -2 -18 92.24 3.07
    6 0 -20 -0.42 0.64
    -6 0 -20 0.09 0.59
    -6 0 -20 0.82 0.61
    -6 0 20 0.75 0.78
    -6 2 -22 -0.05 0.49
    -6 -2 22 -0.24 0.76
    -6 2 -22 1.09 0.55
    -6 4 -24 49.24 1.91
    -6 4 -24 47.91 2
    -6 -4 24 51.44 2.54
    -6 -6 26 52.42 2.86
    -6 6 -26 53.7 2.21
    -6 6 -26 54.96 2.12
    -6 8 -28 0.36 0.78
    -6 -8 28 0.35 1.31
    -6 -10 30 -0.8 1.62
    -6 10 -30 0.5 0.83
    -6 12 -32 0.99 0.96
    -6 -12 32 -1.08 1.54
    -6 14 -34 -0.82 0.97
    -7 -21 1 2.01 1.18
    7 -19 -1 -0.51 1.22
    -7 -19 -1 1.84 1.16
    7 -17 -3 3.03 1.21
    -7 -17 -3 3.38 1.13
    -7 -17 -3 1.28 0.97
    -7 -15 -5 0.59 0.93
    -7 15 5 -0.13 0.76
    -7 -15 -5 0.81 0.98
    7 -15 -5 0.07 0.91
    -7 -13 -7 10.13 1.33
    7 -13 -7 11.01 1.38
    -7 13 7 11.83 1.13
    -7 -13 -7 12.29 1.28
    -7 -11 -9 21.33 1.5
    -7 -11 -9 22.74 1.68
    7 -11 -9 24.19 1.76
    -7 11 9 24.06 1.28
    7 -9 -11 44.04 2.14
    -7 9 11 46.9 1.66
    -7 -9 -11 46.62 2.24
    7 -7 -13 36.1 1.87
    -7 7 13 34.22 1.24
    -7 -7 -13 34.36 1.82
    -7 -5 -15 0.25 0.56
    7 -5 -15 0.63 0.57
    -7 -3 -17 119.13 3.7
    7 -3 -17 120.99 3.9
    7 -1 -19 15.64 1.32
    -7 -1 -19 13.68 1.13
    -7 1 -21 1.61 0.7
    -7 1 -21 1.58 0.63
    -7 -1 21 0.72 0.88
    -7 -3 23 102.85 3.82
    -7 3 -23 96.98 3.15
    -7 3 -23 99.82 3.09
    -7 5 -25 60.17 2.23
    -7 5 -25 60.46 2.39
    -7 7 -27 2.37 0.8
    -7 -7 27 1.14 1.42
    -7 -9 29 -0.58 1.53
    -7 9 -29 -0.68 0.68
    -7 -11 31 1.35 1.65
    -7 11 -31 3.62 0.99
    -7 -13 33 -1.93 1.75
    -7 13 -33 -0.05 0.87
    -8 -20 0 6.32 1.31
    -8 -18 -2 5.92 1.3
    -8 -18 -2 4.7 1.38
    8 -18 -2 5.09 1.29
    8 -16 -4 5.59 1.24
    -8 16 4 7.11 1.1
    -8 -16 -4 4.6 1.31
    -8 -16 -4 7.05 1.29
    -8 14 6 12.41 1.23
    -8 -14 -6 9.36 1.4
    8 -14 -6 14.23 1.63
    8 -12 -8 14.1 1.46
    -8 12 8 14.55 1.25
    -8 -12 -8 14.09 1.59
    8 -10 -10 186.42 5.7
    -8 10 10 176.43 4.67
    -8 -10 -10 177.4 5.59
    -8 -8 -12 147.78 4.7
    8 -8 -12 147.09 4.73
    8 -6 -14 175.31 5.36
    -8 -6 -14 178.55 5.26
    8 -4 -16 4.88 0.9
    -8 -4 -16 5.85 0.9
    -8 -2 -18 52.14 2.09
    8 -2 -18 49.12 2.32
    -8 0 -20 10.83 1.08
    8 0 -20 9.8 1.22
    -8 0 -20 10.96 1.04
    -8 0 20 9.39 1.22
    -8 -2 22 47.6 2.41
    -8 2 -22 48.27 2.01
    -8 2 -22 46.83 1.92
    -8 4 -24 61.12 2.45
    -8 4 -24 64.49 2.28
    -8 -4 24 63.62 3.06
    -8 -6 26 7.38 1.49
    -8 6 -26 9.47 1.18
    -8 -8 28 -0.31 1.49
    -8 8 -28 2.95 0.88
    -8 -10 30 -1.73 1.61
    -8 10 -30 0.43 0.91
    -8 12 -32 -1.75 0.93
    -8 -12 32 -1.58 1.87
    -9 -19 -1 -0.18 1.24
    -9 17 3 -0.62 0.85
    9 -17 -3 1.63 1.27
    -9 -17 -3 -0.83 1.02
    -9 15 5 0.66 0.78
    -9 -15 -5 -1.1 1
    9 -15 -5 -0.04 0.9
    -9 -13 -7 10.98 1.59
    9 -13 -7 8.3 1.32
    -9 13 7 7.78 1.06
    -9 11 9 35.62 1.63
    9 -11 -9 35.33 2.21
    -9 -11 -9 32.89 2.3
    -9 -9 -11 27.76 1.96
    9 -9 -11 26.28 1.83
    9 -7 -13 62.62 2.73
    -9 -7 -13 60.12 2.63
    -9 -5 -15 9.64 1.14
    9 -5 -15 10.02 1.2
    -9 -3 -17 13.04 1.2
    9 -3 -17 13.64 1.4
    -9 -1 -19 28.4 1.59
    9 -1 -19 27.65 1.88
    -9 1 -21 0.04 0.54
    -9 1 -21 -0.25 0.69
    -9 -1 21 -1.01 0.87
    -9 3 -23 12.17 1.06
    -9 -3 23 11.34 1.55
    -9 3 -23 12.69 1.2
    -9 -5 25 3.58 1.39
    -9 5 -25 3.97 0.93
    -9 -7 27 -0.52 1.21
    -9 7 -27 -0.39 0.79
    -9 -9 29 1.2 1.66
    -9 9 -29 -0.18 0.9
    -9 -11 31 -0.44 1.65
    -9 11 -31 0.26 1
    -9 13 -33 -0.53 1.06
    10 -18 -2 -0.59 1.11
    -10 18 2 -0.95 0.9
    -10 -18 -2 -0.5 1.24
    10 -16 -4 4.14 1.38
    -10 16 4 3.06 0.97
    -10 -16 -4 3.73 1.4
    10 -14 -6 2.06 1.22
    -10 -14 -6 -0.35 1.02
    -10 -12 -8 -1.03 0.99
    10 -12 -8 0.42 1.09
    10 -10 -10 0.18 0.86
    -10 -10 -10 -2.05 0.94
    10 -8 -12 0.82 0.98
    -10 -8 -12 0.72 0.86
    -10 -6 -14 -0.41 0.74
    10 -6 -14 0.24 0.91
    10 -4 -16 1.37 0.96
    -10 -4 -16 -0.13 0.71
    -10 -2 -18 5.87 0.97
    10 -2 -18 4.75 1.14
    -10 0 -20 -0.48 0.53
    -10 0 -20 -0.7 0.66
    -10 0 20 0.4 0.89
    -10 2 -22 1.41 0.83
    -10 -2 22 1.23 1.07
    -10 2 -22 1.14 0.74
    -10 4 -24 18.69 1.42
    -10 -4 24 20.01 1.99
    -10 6 -26 8.41 1.22
    -10 -6 26 4.93 1.6
    -10 8 -28 0.6 0.82
    -10 -8 28 -0.68 1.33
    -10 -10 30 1.39 1.8
    -10 10 -30 4.05 1.22
    -10 12 -32 -0.59 0.98
    11 -17 -3 1.54 1.21
    -11 -17 -3 -1.29 1.26
    11 -15 -5 3.36 1.38
    -11 -15 -5 3.72 1.35
    11 -13 -7 8.57 1.54
    -11 -13 -7 7.57 1.57
    -11 -11 -9 0.27 1.12
    11 -11 -9 1.42 1.17
    11 -9 -11 -0.92 0.78
    -11 -9 -11 -1.62 0.81
    11 -7 -13 0.03 0.84
    -11 -7 -13 -0.51 0.8
    11 -5 -15 4.34 1.16
    -11 -5 -15 3.32 0.96
    -11 -3 -17 6.88 1.05
    11 -3 -17 8.35 1.32
    11 -1 -19 3.56 1.08
    -11 -1 -19 2.27 0.86
    -11 -1 21 21.16 1.77
    -11 1 -21 22.78 1.52
    -11 1 -21 22.71 1.49
    -11 3 -23 1.55 0.9
    -11 -3 23 0.4 1.19
    -11 5 -25 3.43 1.01
    -11 -5 25 1.59 1.25
    -11 -7 27 0.62 1.4
    -11 7 -27 0.61 0.94
    -11 -9 29 -0.01 1.77
    -11 9 -29 0.65 0.96
    -11 11 -31 2.29 1.16
    12 -16 -4 0.99 1.4
    -12 -16 -4 -1.01 1.32
    12 -14 -6 2.8 1.22
    -12 -14 -6 4.12 1.55
    -12 -12 -8 1.29 1.27
    12 -12 -8 1.41 1.07
    12 -10 -10 1.02 0.98
    -12 -10 -10 1.19 1.19
    12 -8 -12 3.79 1.22
    -12 -8 -12 3.65 1.22
    -12 -6 -14 3.72 1.04
    12 -6 -14 4.98 1.14
    -12 -4 -16 9.15 1.22
    12 -4 -16 9.59 1.42
    -12 -2 -18 4.74 1.04
    12 -2 -18 3.34 1.2
    -12 0 -20 13.33 1.32
    -12 0 -20 14.86 1.4
    -12 0 20 18.5 1.65
    -12 -2 22 0.17 0.95
    -12 2 -22 -0.96 0.74
    -12 4 -24 1.01 0.92
    -12 -4 24 0.47 1.26
    -12 -6 26 0.23 1.51
    -12 6 -26 1.82 0.92
    -12 8 -28 1.22 1.06
    -12 -8 28 0.15 1.65
    -12 10 -30 0.67 1.1
    13 -15 -5 0.93 1.18
    -13 -15 -5 1.53 1.41
    -13 -13 -7 -1.8 1.22
    13 -13 -7 0.77 1.09
    13 -11 -9 0.99 1.23
    -13 -11 -9 0.54 1.22
    -13 -9 -11 0.85 1.08
    13 -9 -11 0.57 1.1
    13 -7 -13 0.38 1.06
    -13 -7 -13 0.76 0.93
    13 -5 -15 -0.16 1.02
    -13 -5 -15 -0.48 0.89
    13 -3 -17 7.08 1.36
    -13 -3 -17 4.44 1.11
    -13 1 19 -0.1 1.01
    -13 -1 -19 -0.55 0.87
    -13 -1 -19 -1.74 0.68
    -13 -1 21 0.37 1.14
    -13 1 -21 -0.01 0.77
    -13 -3 23 2 1.21
    -13 3 -23 2.78 1.08
    -13 -5 25 2.74 1.56
    -13 5 -25 2.58 1.09
    -13 7 -27 -0.18 0.87
    -13 -7 27 -2.61 1.5
    -13 9 -29 -1.95 0.86
    14 -14 -6 -0.08 1.35
    -14 -14 -6 -0.55 1.31
    -14 -12 -8 -0.43 1.17
    14 -12 -8 -0.06 1.19
    14 -10 -10 3.59 1.43
    -14 -10 -10 2.35 1.28
    -14 -8 -12 -0.38 0.97
    14 -8 -12 -1.48 1.07
    -14 -6 -14 9.4 1.5
    14 -6 -14 8.98 1.55
    14 -4 -16 0.43 1.12
    -14 -4 -16 -1.02 0.81
    -14 -2 -18 0.78 0.93
    -14 2 18 0.42 1.1
    14 -2 -18 0.66 1.21
    -14 0 20 1.15 1.16
    -14 0 -20 -0.15 0.81
    -14 0 -20 -0.62 0.86
    -14 -2 22 5.28 1.49
    -14 2 -22 6.63 1.26
    -14 -4 24 -0.88 1.19
    -14 4 -24 1.23 0.98
    -14 6 -26 -1.44 0.99
    -14 -6 26 -0.13 1.41
    -14 8 -28 0.63 1.04
    -15 -13 -7 1.41 1.53
    -15 -11 -9 6.87 1.72
    15 -11 -9 3.61 1.55
    -15 -9 -11 16.25 2.04
    15 -9 -11 15.18 1.96
    15 -7 -13 -1.33 1.16
    -15 -7 -13 0.36 1.12
    15 -5 -15 1.05 1.21
    -15 -5 -15 -2.19 0.96
    15 -3 -17 -1.8 1.09
    -15 -3 -17 0.18 0.96
    -15 -1 -19 3.92 1.1
    -15 1 19 4.99 1.44
    -15 -1 -19 1.98 1.07
    -15 -1 21 2.97 1.43
    -15 1 -21 2.41 1.07
    -15 -3 23 5.29 1.64
    -15 3 -23 3.98 1.14
    -15 5 -25 -0.12 0.92
    -15 -5 25 -0.84 1.4
    -16 -10 -10 0.17 1.32
    16 -10 -10 -0.17 1.36
    16 -8 -12 -1.12 1.24
    -16 -8 -12 1.87 1.2
    -16 -6 -14 1.06 1.2
    16 -6 -14 1.81 1.3
    -16 -4 -16 1.73 1.11
    16 -4 -16 -0.63 1.24
    -16 -2 -18 0.52 1.04
    -16 2 18 3.48 1.41
    -16 -2 -18 0.25 1.18
    -16 0 20 1.61 1.27
    -16 0 -20 0.51 1.08
    -16 2 -22 0.94 1.12
    -16 -2 22 0 1.42
    -16 4 -24 0.06 1.1
    -17 -7 -13 -0.97 1.06
    17 -7 -13 2.44 1.51
    17 -5 -15 1.57 1.49
    -17 -5 -15 0.23 1.07
    -17 -3 -17 1.39 1.16
    -17 3 17 2.53 1.42
    -17 -1 -19 -0.2 1.03
    -17 1 19 -2.57 1.08
    -17 1 -21 0.02 1.08
    0 -20 -2 -0.96 0.9
    0 -18 -4 -0.49 0.84
    0 -16 -6 1.16 0.96
    0 -14 -8 -0.69 0.93
    0 -12 -10 -0.33 0.55
    0 -12 -10 0.12 0.67
    0 -10 -12 0.59 0.6
    0 -10 -12 -0.74 0.41
    0 -8 -14 -0.2 0.38
    0 -8 -14 1.24 0.53
    0 -6 -16 -0.38 0.32
    0 -6 -16 -0.24 0.4
    0 -4 -18 -0.63 0.37
    0 -4 -18 0.48 0.37
    0 -2 -20 -0.03 0.39
    0 -2 -20 -0.26 0.33
    0 0 -22 0.39 0.27
    0 0 -22 -0.64 0.35
    0 0 22 -0.21 0.46
    0 2 -24 -0.65 0.3
    0 2 -24 0.26 0.52
    0 -2 24 0.01 0.74
    0 4 -26 -0.66 0.37
    0 -4 26 0.3 0.93
    0 4 -26 -0.04 0.56
    0 6 -28 -1.12 0.58
    0 -6 28 -0.21 1.09
    0 6 -28 -0.01 0.47
    0 -8 30 -0.12 1.05
    0 8 -30 -0.44 0.59
    0 8 -30 -1.39 0.63
    0 -10 32 1 1.43
    0 -12 34 -1.01 1.39
    0 -14 36 0.42 1.67
    1 -21 -1 2.05 1.14
    -1 -21 -1 0.64 1.21
    1 -19 -3 3.77 1.28
    -1 -19 -3 1.89 1.14
    -1 -17 -5 2.75 1.15
    1 -17 -5 2.62 1.14
    1 -15 -7 1.94 1.13
    -1 -15 -7 3.24 1.02
    1 -13 -9 21.86 1.67
    -1 -13 -9 23.36 1.65
    -1 -13 -9 21.96 1.38
    1 -11 -11 169.98 4.56
    1 -11 -11 170.08 5.08
    -1 -11 -11 174.38 5.03
    -1 -11 -11 169.1 4.72
    -1 -9 -13 67.13 2.34
    -1 -9 -13 64.57 2.21
    1 -9 -13 68.48 2.43
    1 -9 -13 66.8 2.12
    1 -7 -15 79.67 2.39
    -1 -7 -15 75.2 2.46
    1 -7 -15 81.37 2.61
    -1 -7 -15 79.63 2.51
    1 -5 -17 9.71 0.81
    1 -5 -17 9.04 0.72
    -1 -5 -17 9.26 0.76
    -1 -5 -17 8.53 0.71
    -1 -3 -19 1.28 0.41
    1 -3 -19 0.88 0.38
    -1 -3 -19 0.79 0.4
    1 -3 -19 0.52 0.45
    1 -1 -21 117.69 3.44
    1 1 21 115.4 3.31
    -1 -1 -21 116.74 2.98
    -1 1 21 119.36 3.48
    1 -1 -21 117.79 3.43
    1 -1 -21 119.72 2.8
    -1 -1 -21 113.07 3.35
    -1 1 -23 58.73 1.77
    1 -1 23 60.41 2.16
    -1 1 -23 56.09 2.07
    -1 -1 23 58.58 2.22
    1 1 -23 58.08 1.62
    1 1 -23 58.25 2.14
    -1 -3 25 41.47 2.04
    -1 3 -25 43.71 1.5
    1 3 -25 39.32 1.82
    1 -3 25 40.78 1.95
    -1 3 -25 41.25 1.74
    1 3 -25 38.32 1.34
    1 5 -27 2.06 0.69
    1 5 -27 3.38 0.57
    -1 5 -27 2.68 0.6
    1 -5 27 2.11 1.05
    -1 -5 27 3.42 1.18
    -1 5 -27 5.03 0.81
    1 7 -29 2.17 0.78
    1 -7 29 2.47 1.27
    -1 7 -29 1.55 0.72
    -1 7 -29 3.89 0.79
    -1 -7 29 2.91 1.39
    1 -9 31 5.02 1.46
    -1 9 -31 3.25 0.8
    -1 9 -31 3.12 0.88
    -1 -9 31 4.02 1.51
    -1 -11 33 16.8 2.25
    1 -11 33 20.37 2.27
    -1 11 -33 16.06 1.42
    -1 -13 35 2.36 1.78
    1 -13 35 4.41 1.58
    -1 -15 37 3.16 1.96
    2 -20 -2 0.65 1.13
    -2 -20 -2 -0.25 1.08
    2 -18 -4 -0.27 0.92
    -2 -18 -4 0.07 1.04
    -2 -16 -6 0.45 0.82
    2 -16 -6 0.02 0.93
    -2 -14 -8 209.69 5.78
    2 -14 -8 193.36 6.15
    -2 -14 -8 210.74 6.19
    2 -12 -10 1.87 0.76
    -2 -12 -10 1.38 0.7
    -2 -12 -10 2.23 0.67
    2 -10 -12 65.91 2.51
    -2 -10 -12 64.26 2.33
    2 -10 -12 64.84 2.05
    -2 -10 -12 68.2 2.41
    2 -8 -14 84.55 2.53
    2 -8 -14 86.99 2.87
    -2 -8 -14 88.35 2.77
    -2 -8 -14 87.97 2.72
    2 -6 -16 36.46 1.56
    2 -6 -16 31.93 1.32
    -2 -6 -16 33.57 1.48
    -2 -6 -16 34.62 1.33
    2 -4 -18 8.37 0.83
    -2 -4 -18 8.55 0.64
    2 -4 -18 8.89 0.73
    -2 -2 -20 4.34 0.52
    2 2 20 4.26 0.52
    2 -2 -20 4.62 0.62
    -2 -2 -20 3.09 0.6
    2 -2 -20 5.47 0.72
    -2 0 22 444.77 11.25
    -2 0 -22 435.97 10.17
    -2 0 -22 443.54 10.86
    2 0 22 446.34 10.98
    2 0 -22 440.98 11
    -2 2 -24 0.84 0.57
    2 -2 24 1.5 0.72
    -2 -2 24 1.88 0.85
    -2 2 -24 2.01 0.52
    2 2 -24 3.33 0.69
    -2 4 -26 -0.25 0.44
    -2 -4 26 0.31 0.98
    -2 4 -26 -0.57 0.52
    2 -4 26 -0.21 0.78
    2 4 -26 -0.92 0.51
    -2 6 -28 59.22 2.36
    -2 -6 28 59.92 2.95
    2 -6 28 62.46 2.9
    2 6 -28 60.38 2.58
    -2 6 -28 58.14 2.13
    2 -8 30 13.9 1.55
    -2 8 -30 11.87 1.19
    -2 -8 30 12.48 1.83
    -2 8 -30 12.16 1.14
    2 -10 32 0.91 1.13
    -2 10 -32 1.4 0.87
    -2 -10 32 0.74 1.61
    -2 12 -34 2.31 0.96
    -2 -12 34 4.59 1.89
    -2 -14 36 1.05 1.66
    3 -21 -1 -0.68 1.02
    -3 -21 -1 1.49 1.24
    -3 -19 -3 0.49 1.08
    3 -19 -3 -0.38 1.05
    -3 -17 -5 5.25 1.14
    3 -17 -5 4.03 1.26
    -3 -15 -7 68.26 2.71
    3 -15 -7 65.8 2.99
    -3 -15 -7 74.05 3.06
    3 -13 -9 75.84 3.16
    -3 -13 -9 83.12 2.91
    -3 -13 -9 83.83 3.07
    -3 -11 -11 59.91 2.32
    3 -11 -11 61.36 2.47
    -3 -11 -11 60.21 2.33
    -3 -9 -13 45.75 1.8
    3 -9 -13 45.37 1.57
    -3 -9 -13 44.33 1.84
    3 -9 -13 44.53 1.98
    -3 -7 -15 38.09 1.41
    3 -7 -15 37.6 1.67
    -3 -7 -15 36.93 1.6
    3 -7 -15 36.78 1.42
    3 -5 -17 72.25 2.3
    -3 -5 -17 72.4 2.4
    3 -5 -17 73.36 2.49
    -3 -5 -17 72.89 2.11
    3 -3 -19 615.99 15.04
    -3 -3 -19 603.48 14.59
    -3 -3 -19 601.45 14.57
    3 -3 -19 600.15 14.61
    -3 -1 -21 188.71 5.12
    3 1 21 188.7 4.93
    -3 -1 -21 195.4 4.8
    3 -1 -21 196.04 5.27
    3 -1 -21 188.77 5.35
    -3 -1 23 0.24 0.69
    -3 1 -23 0.54 0.44
    3 1 -23 0.58 0.55
    3 -1 23 0.88 0.6
    -3 1 -23 -0.49 0.43
    3 3 -25 60.66 2.42
    -3 3 -25 62.85 2.2
    -3 3 -25 62.66 2.06
    3 -3 25 58.98 2.29
    -3 -3 25 64.13 2.65
    -3 5 -27 18.93 1.16
    3 -5 27 18.9 1.53
    -3 -5 27 19.01 1.79
    3 5 -27 17.92 1.42
    -3 5 -27 19.13 1.27
    -3 7 -29 2.52 0.79
    3 -7 29 3.39 1.14
    -3 7 -29 2.22 0.78
    -3 -7 29 2.7 1.44
    -3 9 -31 1.53 0.82
    -3 -9 31 1.42 1.6
    -3 11 -33 -0.67 0.83
    -3 -11 33 0.77 1.68
    -3 13 -35 1.04 0.97
    -3 -13 35 -1.16 1.73
    4 -20 -2 0.84 1.15
    -4 -20 -2 2.16 1.07
    4 -18 -4 3.83 1.26
    -4 -18 -4 5.3 1.23
    -4 -16 -6 4.2 1.17
    4 -16 -6 5.14 1.09
    -4 -16 -6 4.38 1.01
    -4 -14 -8 20.34 1.6
    -4 -14 -8 17.43 1.46
    4 -14 -8 18.81 1.61
    4 -12 -10 6.59 1.05
    -4 -12 -10 7.91 0.96
    -4 -12 -10 7.74 0.95
    -4 -10 -12 0.49 0.57
    4 -10 -12 0.25 0.68
    -4 -10 -12 -0.05 0.56
    -4 -8 -14 15.68 0.93
    4 -8 -14 11.88 1.06
    4 -8 -14 15.35 0.9
    -4 -8 -14 13.88 1.07
    4 -6 -16 3.08 0.53
    -4 -6 -16 0.09 0.5
    -4 -6 -16 1.51 0.37
    4 -6 -16 1 0.59
    -4 -4 -18 119.79 3.54
    -4 -4 -18 120.74 3.1
    4 -4 -18 117.26 3.66
    4 -4 -18 121.53 3.51
    4 -2 -20 678.29 17.16
    -4 -2 -20 697.25 16.66
    4 -2 -20 705.43 16.79
    4 0 -22 0.66 0.58
    -4 0 22 -0.29 0.63
    -4 0 -22 -0.14 0.47
    -4 0 -22 -0.7 0.52
    -4 2 -24 5.1 0.75
    -4 2 -24 6.25 0.75
    4 2 -24 5.47 0.91
    -4 -2 24 4.67 0.94
    4 4 -26 3.34 0.8
    -4 -4 26 4.32 1.1
    -4 4 -26 4.24 0.72
    -4 4 -26 5.65 0.74
    -4 6 -28 -0.83 0.56
    -4 -6 28 0.05 1.31
    -4 6 -28 0.34 0.67
    -4 -8 30 -0.28 1.44
    -4 8 -30 1.73 0.75
    -4 -10 32 14.57 2.24
    -4 10 -32 14.11 1.32
    -4 12 -34 0.26 0.88
    -4 -12 34 0.69 1.73
    -4 14 -36 0.24 1
    -4 -14 36 -0.47 2.02
    -5 -21 -1 0.51 1.02
    5 -19 -3 0.01 1
    -5 -19 -3 1.53 1.13
    -5 -17 -5 3 1.12
    -5 -17 -5 1.23 0.95
    5 -17 -5 2.63 1.18
    5 -15 -7 1.15 0.95
    -5 -15 -7 1.53 0.91
    -5 -15 -7 2.43 0.95
    5 -13 -9 25.27 1.76
    -5 -13 -9 25.48 1.67
    -5 -13 -9 24.69 1.69
    -5 -11 -11 10.73 1.11
    5 -11 -11 11.9 1.21
    -5 -11 -11 11.17 1.13
    -5 -9 -13 4.52 0.8
    5 -9 -13 5.92 0.89
    5 -9 -13 6.31 0.62
    -5 -9 -13 5.42 0.73
    -5 -7 -15 2.1 0.42
    -5 -7 -15 2.14 0.59
    5 -7 -15 1.06 0.58
    5 -7 -15 1.8 0.48
    5 -5 -17 -0.13 0.39
    -5 -5 -17 0.02 0.46
    5 -5 -17 0.35 0.57
    5 -3 -19 0.42 0.54
    -5 -3 -19 0.39 0.56
    5 -3 -19 0.46 0.47
    5 -1 -21 283.45 7.55
    -5 -1 -21 278.7 7.15
    5 -1 -21 265.03 7.3
    -5 -1 23 8.71 1.11
    -5 1 -23 10.16 0.94
    5 1 -23 10.14 1.08
    -5 1 -23 10.31 0.93
    -5 3 -25 -0.55 0.56
    -5 -3 25 0.8 0.97
    -5 3 -25 0.43 0.5
    -5 -5 27 4.82 1.46
    -5 5 -27 5.76 0.93
    -5 5 -27 6.43 0.86
    -5 -7 29 1.61 1.47
    -5 7 -29 0.18 0.76
    -5 -9 31 14.23 2.18
    -5 9 -31 15.62 1.44
    -5 11 -33 0.17 0.88
    -5 -11 33 -0.58 1.51
    -5 13 -35 -0.87 0.9
    -5 -13 35 -2.12 1.8
    -6 -20 -2 0.41 1.17
    6 -20 -2 1.34 1.37
    6 -18 -4 0.27 0.95
    -6 -18 -4 1.53 1
    -6 -16 -6 4.07 1.05
    6 -16 -6 3.82 1.26
    -6 -16 -6 4.79 1.15
    -6 -14 -8 0.31 0.87
    -6 -14 -8 -0.15 0.76
    6 -14 -8 -0.82 0.9
    6 -12 -10 0.5 0.82
    -6 -12 -10 -0.37 0.78
    -6 -12 -10 0.48 0.74
    6 -10 -12 37.3 1.98
    -6 -10 -12 38.6 2.01
    -6 10 12 39.35 1.53
    -6 -10 -12 40.33 1.75
    -6 -8 -14 2.25 0.69
    6 -8 -14 2.81 0.56
    6 -8 -14 2.21 0.69
    6 -6 -16 0.75 0.45
    6 -6 -16 1.63 0.68
    -6 -6 -16 0.69 0.56
    6 -4 -18 144.29 4.42
    -6 -4 -18 145.37 4.27
    6 -4 -18 145 4.2
    6 -2 -20 2.98 0.7
    -6 -2 -20 3.29 0.7
    6 -2 -20 3.52 0.8
    -6 0 22 0.49 0.81
    6 0 -22 -0.37 0.77
    -6 0 -22 0.63 0.61
    -6 0 -22 0.17 0.51
    -6 2 -24 8.28 0.96
    -6 2 -24 8.4 0.91
    -6 -2 24 5.1 1.1
    -6 4 -26 7.07 0.88
    -6 4 -26 6.95 1.01
    -6 -4 26 6.75 1.45
    -6 6 -28 0.65 0.72
    -6 6 -28 1.03 0.8
    -6 -6 28 0.59 1.2
    -6 8 -30 4.38 0.9
    -6 -8 30 1.53 1.59
    -6 10 -32 -0.65 0.82
    -6 -10 32 -1.44 1.62
    -6 -12 34 -0.39 1.64
    -6 12 -34 1.07 0.87
    -6 14 -36 -1.5 0.96
    -7 -21 -1 2.04 1.21
    7 -19 -3 -0.31 1.16
    -7 -19 -3 0.91 1.01
    -7 -17 -5 1.08 1.07
    7 -17 -5 1.51 1.11
    -7 -17 -5 1.45 1.03
    -7 -15 -7 -0.43 0.74
    7 -15 -7 0.6 1.04
    -7 -15 -7 0.25 0.96
    -7 -13 -9 4.71 0.96
    -7 13 9 6.95 0.95
    -7 -13 -9 5.5 1.13
    7 -13 -9 5.47 1.24
    -7 -11 -11 4.95 1.04
    -7 11 11 1.36 0.74
    7 -11 -11 2.46 1.03
    -7 -9 -13 0.28 0.71
    7 -9 -13 -0.32 0.65
    7 -7 -15 13.24 1.02
    -7 -7 -15 12.05 1.19
    7 -7 -15 12.36 1.24
    7 -5 -17 0.54 0.53
    7 -5 -17 0.73 0.74
    -7 -5 -17 0.28 0.6
    7 -3 -19 71.5 2.79
    -7 -3 -19 71.19 2.62
    -7 -1 -21 1.66 0.62
    7 -1 -21 0.45 0.75
    -7 1 -23 104.96 3.26
    -7 -1 23 103.12 3.79
    -7 1 -23 106.97 3.31
    -7 -3 25 5.33 1.27
    -7 3 -25 8.5 1.03
    -7 3 -25 8.81 0.96
    -7 -5 27 2.7 1.28
    -7 5 -27 1.51 0.79
    -7 5 -27 2.72 0.75
    -7 7 -29 -0.78 0.65
    -7 -7 29 0.74 1.3
    -7 9 -31 0.18 0.85
    -7 -9 31 0.08 1.58
    -7 11 -33 -0.29 0.93
    -7 -11 33 -0.84 1.53
    -7 13 -35 0.71 1.05
    -8 -18 -4 -0.4 1.1
    8 -18 -4 1.33 1.22
    8 -16 -6 2.38 1.23
    -8 -16 -6 1.6 1.15
    -8 14 8 0.73 0.72
    8 -14 -8 0.57 0.91
    -8 -14 -8 2.68 1.05
    -8 -12 -10 5.03 1.17
    8 -12 -10 6.03 1.23
    8 -10 -12 16.44 1.53
    -8 -10 -12 13.2 1.47
    8 -8 -14 3.84 0.96
    -8 -8 -14 5.67 1.05
    -8 -6 -16 4.68 1.02
    8 -6 -16 4.97 0.93
    -8 -4 -18 47.59 2.1
    8 -4 -18 46.11 2.26
    8 -2 -20 1.07 0.89
    -8 -2 -20 0.9 0.63
    -8 0 -22 -0.44 0.59
    -8 0 22 -1.84 0.86
    -8 0 -22 -1.33 0.68
    -8 2 -24 19.83 1.22
    -8 2 -24 19.72 1.34
    -8 -2 24 18.6 1.84
    -8 4 -26 0.34 0.65
    -8 4 -26 0.09 0.69
    -8 -4 26 -0.8 1.13
    -8 6 -28 0.8 0.83
    -8 -6 28 1.34 1.25
    -8 -8 30 -0.32 1.36
    -8 8 -30 -0.88 0.8
    -8 -10 32 -1.23 1.52
    -8 10 -32 -0.33 0.91
    -8 12 -34 1.94 1.14
    -8 -12 34 -0.85 1.72
    -9 -19 -3 -2.08 1.09
    -9 -17 -5 0.39 1.17
    9 -17 -5 2.16 1.26
    -9 -15 -7 1.81 1.11
    9 -15 -7 -0.53 1.03
    -9 -13 -9 0.65 1.11
    9 -13 -9 0.37 0.9
    -9 -11 -11 45.63 2.54
    9 -11 -11 48.82 2.55
    9 -9 -13 16.52 1.63
    -9 -9 -13 12.8 1.49
    9 -7 -15 97.11 3.65
    -9 -7 -15 94.74 3.52
    9 -5 -17 8.51 1.31
    -9 -5 -17 10.16 1.21
    9 -3 -19 0.47 0.79
    -9 -3 -19 0.56 0.78
    9 -1 -21 -0.49 0.76
    -9 -1 -21 -0.35 0.58
    -9 -1 23 5.2 1.13
    -9 1 -23 4.33 0.82
    -9 1 -23 4.68 0.96
    -9 3 -25 2.07 0.73
    -9 -3 25 -0.85 0.94
    -9 3 -25 0.85 0.82
    -9 5 -27 -0.24 0.71
    -9 -5 27 -0.84 1.22
    -9 7 -29 -0.59 0.77
    -9 -7 29 -2.73 1.32
    -9 9 -31 -0.76 0.89
    -9 -9 31 0.43 1.52
    -9 -11 33 -1.11 1.88
    -9 11 -33 0.07 1.04
    -10 -18 -4 -0.04 1.23
    10 -18 -4 0.09 1.19
    -10 -16 -6 -0.31 1.15
    10 -16 -6 -0.33 1.13
    10 -14 -8 6.74 1.34
    -10 -14 -8 5.38 1.33
    -10 -12 -10 1.48 0.97
    10 -12 -10 -0.05 1.02
    10 -10 -12 3.41 1.06
    -10 -10 -12 4.36 1.22
    -10 -8 -14 36.53 2.14
    10 -8 -14 36.71 2.22
    10 -6 -16 6.34 1.13
    -10 -6 -16 6.9 1.12
    10 -4 -18 74.17 3.11
    -10 -4 -18 71.91 2.91
    10 -2 -20 32.42 2.08
    -10 -2 -20 32.2 1.73
    -10 0 -22 -0.26 0.67
    -10 0 -22 -0.88 0.66
    -10 0 22 -0.45 0.83
    -10 2 -24 0.09 0.71
    -10 2 -24 -0.52 0.62
    -10 -2 24 0.7 0.96
    -10 4 -26 2.18 0.93
    -10 -4 26 1.51 1.25
    -10 -6 28 -0.6 1.18
    -10 6 -28 -1.12 0.73
    -10 8 -30 -0.55 0.77
    -10 -8 30 -0.68 1.54
    -10 10 -32 5.7 1.3
    -10 -10 32 5.16 1.94
    11 -17 -5 -0.58 1.14
    -11 -17 -5 0 1.33
    -11 -15 -7 -0.9 1.07
    11 -15 -7 0.5 1.26
    -11 -13 -9 0.44 1.12
    11 -13 -9 0.21 1
    11 -11 -11 1.26 1.02
    -11 -11 -11 -0.61 1.05
    11 -9 -13 -1.01 0.9
    -11 -9 -13 -1.81 0.72
    -11 -7 -15 18.25 1.73
    11 -7 -15 19.17 1.75
    -11 -5 -17 -0.14 0.76
    11 -5 -17 1.78 1.07
    -11 -3 -19 1.05 0.76
    11 -3 -19 0.15 0.88
    -11 -1 -21 21.46 1.56
    -11 1 21 22.13 1.77
    11 -1 -21 21.38 1.79
    -11 1 -23 9.06 1.22
    -11 1 -23 6.82 1
    -11 -1 23 8.49 1.45
    -11 3 -25 1.58 0.9
    -11 -3 25 2.18 1.28
    -11 5 -27 1.71 0.89
    -11 -5 27 0.42 1.23
    -11 -7 29 0.71 1.62
    -11 7 -29 0.01 0.85
    -11 9 -31 0.78 1.08
    -11 -9 31 -1.28 1.54
    -12 -16 -6 -0.3 1.34
    12 -16 -6 -0.62 1.27
    -12 -14 -8 -0.78 1.22
    12 -14 -8 -0.46 1.03
    12 -12 -10 2.91 1.28
    -12 -12 -10 3.5 1.27
    12 -10 -12 -0.78 0.96
    -12 -10 -12 -0.76 1
    12 -8 -14 4.1 1.28
    -12 -8 -14 3.39 1.12
    -12 -6 -16 4.34 1.14
    12 -6 -16 2.34 1.13
    -12 -4 -18 6.43 1.12
    12 -4 -18 8.59 1.31
    -12 -2 -20 3.4 0.99
    12 -2 -20 4.35 1.18
    -12 0 -22 -0.72 0.7
    -12 0 -22 0.95 0.86
    -12 0 22 0.4 1.01
    -12 2 -24 0.33 0.78
    -12 -2 24 -1.81 1.04
    -12 -4 26 4.06 1.49
    -12 4 -26 2.46 0.97
    -12 6 -28 0.31 0.88
    -12 -6 28 -3.55 1.2
    -12 -8 30 -1.36 1.68
    -12 8 -30 0.63 1.07
    13 -15 -7 -0.51 1.36
    -13 -15 -7 1.25 1.33
    -13 -13 -9 -0.76 1.28
    13 -13 -9 -0.32 1.06
    -13 -11 -11 2.53 1.27
    13 -11 -11 2.22 1.34
    -13 -9 -13 4.01 1.34
    13 -9 -13 4.22 1.25
    -13 -7 -15 1.77 1.01
    13 -7 -15 1.37 1.06
    -13 -5 -17 4.98 1.1
    13 -5 -17 5.33 1.23
    13 -3 -19 5.49 1.27
    -13 -3 -19 5.8 1.09
    -13 -1 -21 -0.61 0.81
    -13 -1 -21 -0.31 0.8
    -13 1 21 0.1 0.96
    -13 1 -23 -1.48 0.81
    -13 -1 23 0.14 1.01
    -13 -3 25 0.75 1.18
    -13 3 -25 0.23 0.94
    -13 -5 27 -0.39 1.45
    -13 5 -27 -0.22 0.96
    -13 -7 29 -2.89 1.56
    -13 7 -29 0.33 0.95
    -14 -14 -8 0.99 1.37
    -14 -12 -10 1.77 1.36
    14 -12 -10 -0.68 1.09
    -14 -10 -12 0.21 1.14
    14 -10 -12 2.31 1.36
    -14 -8 -14 5.87 1.44
    14 -8 -14 6.09 1.43
    -14 -6 -16 3.27 1.25
    14 -6 -16 5.22 1.28
    14 -4 -18 -2.12 1.04
    -14 -4 -18 0.41 0.97
    -14 -2 -20 1.94 0.89
    14 -2 -20 -0.28 1.13
    -14 2 20 2.4 1.13
    -14 0 -22 0.01 0.91
    -14 0 22 2.29 1.29
    -14 -2 24 0.94 1.23
    -14 2 -24 0.47 1.01
    -14 4 -26 1.06 1.01
    -14 -4 26 0.76 1.34
    -14 6 -28 -0.8 0.92
    -15 -13 -9 0.58 1.42
    -15 -11 -11 -0.57 1.35
    15 -11 -11 1.23 1.39
    15 -9 -13 -2.49 1.16
    -15 -9 -13 0.79 1.17
    15 -7 -15 2.82 1.4
    -15 -7 -15 1.47 1.12
    -15 -5 -17 -0.02 1.02
    15 -5 -17 -1.03 1.12
    -15 3 19 0.08 1.03
    15 -3 -19 -1.13 1.04
    -15 -3 -19 -0.46 0.82
    -15 1 21 5 1.46
    -15 -1 -21 0.98 0.93
    -15 -1 -21 1.66 1.04
    -15 -1 23 -1.51 1.25
    -15 1 -23 1.25 0.99
    -15 -3 25 -0.16 1.42
    -15 3 -25 -0.17 0.95
    -15 5 -27 0.77 1.03
    16 -10 -12 4.73 1.7
    -16 -10 -12 5.83 1.65
    16 -8 -14 -0.91 1.31
    -16 -8 -14 1.59 1.3
    -16 -6 -16 -0.97 0.92
    16 -6 -16 -0.54 1.16
    16 -4 -18 -0.59 1.31
    -16 -4 -18 -0.19 1.01
    -16 2 20 1.38 1.23
    -16 -2 -20 0.91 1.07
    -16 -2 -20 2.24 1.28
    -16 0 -22 -1.75 0.97
    -16 0 22 -1.71 1.19
    -16 2 -24 0.19 1.02
    -17 -5 -17 1.7 1.28
    17 -5 -17 -2.17 1.35
    -17 -3 -19 -1.87 0.98
    -17 -3 -19 -2.49 1.04
    -17 -1 -21 -0.53 1.02
    0 -20 -4 -0.6 1
    0 -18 -6 4.75 1.3
    0 -16 -8 15.63 1.57
    0 -14 -10 2.42 1.02
    0 -12 -12 65.21 2.6
    0 -12 -12 63.14 2.23
    0 -10 -14 137.99 4.16
    0 -10 -14 136.68 3.88
    0 -8 -16 58.64 2
    0 -8 -16 56.7 2.1
    0 -6 -18 126.31 3.66
    0 -6 -18 127.57 3.61
    0 -4 -20 24.97 1.17
    0 -4 -20 22.04 1.15
    0 -2 -22 70.91 2.32
    0 -2 -22 69.33 1.86
    0 -2 -22 68.57 2.28
    0 0 24 0.57 0.55
    0 0 -24 0.8 0.33
    0 0 -24 0.6 0.5
    0 2 -26 133.14 3.38
    0 2 -26 129.25 3.93
    0 -2 26 128.9 4.1
    0 -4 28 0.3 1.07
    0 4 -28 0.65 0.65
    0 4 -28 0.66 0.45
    0 6 -30 0.17 0.55
    0 6 -30 -0.4 0.64
    0 -6 30 0.77 1.2
    0 8 -32 3.5 0.93
    0 -8 32 2.72 1.42
    0 -10 34 6.88 1.81
    0 -12 36 -0.11 1.63
    0 -14 38 0.86 1.63
    1 -21 -3 0.13 1.22
    -1 -21 -3 0.99 1.22
    -1 -19 -5 -0.23 0.88
    1 -19 -5 -0.94 0.85
    1 -17 -7 23.4 1.98
    -1 -17 -7 24.44 2
    -1 -15 -9 28.53 1.97
    1 -15 -9 29.92 2.01
    1 -13 -11 7.7 1.16
    -1 -13 -11 6.64 0.9
    -1 -13 -11 4.87 1.07
    1 -11 -13 8.16 0.76
    -1 -11 -13 7.54 0.96
    1 -11 -13 7.88 1
    -1 -11 -13 11.28 0.99
    -1 -9 -15 -0.23 0.46
    1 -9 -15 0.06 0.51
    -1 -9 -15 -0.1 0.49
    1 -9 -15 0.15 0.41
    1 -7 -17 67.97 2.19
    -1 -7 -17 69.26 2.27
    -1 -7 -17 69.02 2.31
    1 -7 -17 65.33 2.33
    1 -5 -19 16.99 1.04
    -1 -5 -19 16.8 0.94
    1 -5 -19 16.37 0.97
    -1 -5 -19 16.22 0.99
    1 -3 -21 4.7 0.35
    -1 -3 -21 4.56 0.56
    -1 -3 -21 5.46 0.64
    1 -3 -21 4.05 0.59
    1 -3 -21 4.85 0.66
    -1 -1 -23 56.43 1.7
    -1 -1 -23 57.88 2.1
    -1 1 23 56.3 2.12
    1 1 23 59.24 2.03
    1 -1 -23 58.5 2.12
    -1 1 -25 6.57 0.61
    1 1 -25 5.28 0.81
    -1 -1 25 5.58 0.89
    -1 1 -25 5.45 0.79
    1 -1 25 6.44 0.88
    -1 3 -27 27.84 1.17
    -1 3 -27 27.5 1.51
    1 3 -27 25.53 1.53
    -1 -3 27 26.8 1.77
    1 -3 27 24.76 1.76
    1 -5 29 11.01 1.46
    -1 5 -29 8.68 1.02
    1 5 -29 6.44 1
    -1 -5 29 7.51 1.36
    -1 5 -29 8.39 0.83
    -1 7 -31 -0.39 0.65
    1 -7 31 0.71 1.17
    1 7 -31 -0.27 0.66
    -1 7 -31 -1.5 0.61
    -1 -7 31 0.19 1.3
    -1 9 -33 1.99 0.81
    -1 -9 33 1.74 1.46
    1 -9 33 0.81 1.28
    -1 9 -33 0.38 0.83
    1 -11 35 -0.87 1.44
    -1 -11 35 1.45 1.73
    -1 -13 37 1.58 1.79
    2 -20 -4 0.08 1.07
    -2 -20 -4 0.82 0.91
    -2 -18 -6 21.96 1.98
    2 -18 -6 20.58 1.98
    -2 -16 -8 0.94 0.8
    2 -16 -8 0.11 0.97
    2 -14 -10 5.72 1.07
    -2 -14 -10 6.02 1.15
    -2 -14 -10 5.08 1
    2 -12 -12 -0.48 0.62
    -2 -12 -12 1.94 0.7
    -2 -12 -12 2.07 0.77
    -2 -10 -14 80.35 2.74
    -2 -10 -14 83.4 2.74
    2 -10 -14 81.16 2.48
    2 -10 -14 78.71 2.87
    -2 -8 -16 61.07 2.12
    2 -8 -16 63.93 2.06
    -2 -8 -16 63.3 2.24
    2 -8 -16 61.42 2.32
    -2 -6 -18 54.76 1.96
    2 -6 -18 51.03 1.98
    2 -6 -18 53.23 1.86
    -2 -6 -18 53.44 1.8
    2 -4 -20 56.38 2.08
    2 -4 -20 56.77 2.01
    -2 -4 -20 55.93 2
    -2 -4 -20 56.07 1.8
    -2 -2 -22 21.68 1.21
    2 -2 -22 24.83 1.28
    2 -2 -22 24.43 1.31
    2 2 22 21.1 1.06
    -2 0 24 0.49 0.67
    2 0 -24 -0.25 0.46
    2 0 24 0.76 0.59
    -2 0 -24 -0.24 0.52
    -2 0 -24 -0.41 0.41
    2 2 -26 0.53 0.61
    -2 2 -26 1.69 0.49
    -2 2 -26 2.44 0.59
    2 -2 26 2 0.84
    -2 -2 26 0.41 0.78
    2 -4 28 2.98 0.95
    -2 -4 28 3.38 1.18
    -2 4 -28 2.8 0.69
    -2 4 -28 2.95 0.61
    2 4 -28 1.89 0.72
    -2 6 -30 23.85 1.57
    -2 6 -30 24.81 1.4
    2 6 -30 25.14 1.76
    -2 -6 30 25.99 2.18
    2 -6 30 23.59 1.93
    -2 8 -32 1.16 0.75
    -2 8 -32 -0.41 0.72
    2 -8 32 1.9 1.16
    -2 -8 32 0.77 1.43
    -2 -10 34 -1.38 1.6
    -2 10 -34 -0.32 0.87
    -2 12 -36 4.47 1.13
    -2 -12 36 5.17 1.99
    -2 -14 38 -1.6 1.71
    -3 -21 -3 0.5 1.2
    3 -21 -3 0.58 1.29
    3 -19 -5 0.49 1.16
    -3 -19 -5 0.56 1.08
    3 -17 -7 -0.47 0.93
    -3 -17 -7 1.77 1.08
    -3 -15 -9 5.46 1.03
    -3 -15 -9 8.32 1.24
    3 -15 -9 7.94 1.34
    -3 -13 -11 1.52 0.82
    3 -13 -11 -0.96 0.91
    -3 -13 -11 1.22 0.77
    -3 -11 -13 45.32 1.98
    3 -11 -13 44.61 2.12
    3 -11 -13 42.18 1.56
    -3 -11 -13 45.01 1.92
    -3 -9 -15 40.01 1.77
    3 -9 -15 40.37 1.85
    3 -9 -15 40.7 1.54
    -3 -9 -15 41.34 1.68
    -3 -7 -17 118.17 3.28
    -3 -7 -17 115.4 3.48
    3 -7 -17 114.72 3.62
    3 -7 -17 112 3.28
    3 -5 -19 43.1 1.78
    -3 -5 -19 41.09 1.7
    3 -5 -19 41.46 1.63
    -3 -5 -19 42.48 1.43
    3 -3 -21 185.56 5.25
    3 -3 -21 188.75 5.13
    -3 -3 -21 184.8 4.77
    -3 -1 -23 -0.76 0.52
    -3 -1 -23 0.2 0.47
    3 -1 -23 0.58 0.59
    3 -1 -23 0.66 0.49
    3 1 23 0.93 0.52
    3 -1 25 9.66 0.92
    -3 -1 25 8.03 1.08
    -3 1 -25 9.24 0.81
    -3 1 -25 9.91 0.92
    3 1 -25 8.64 1.01
    -3 3 -27 -0.48 0.45
    -3 -3 27 -0.15 0.77
    -3 3 -27 0.34 0.47
    3 3 -27 -0.17 0.64
    -3 -5 29 0.38 1.19
    -3 5 -29 -0.64 0.63
    -3 5 -29 0.39 0.63
    3 5 -29 0.3 0.7
    -3 -7 31 0.11 1.2
    -3 7 -31 1.19 0.8
    -3 7 -31 1.4 0.79
    -3 9 -33 21.99 1.49
    -3 -9 33 19.73 2.33
    -3 11 -35 0.31 0.86
    -3 -11 35 -0.5 1.68
    -3 -13 37 -0.49 1.94
    -3 13 -37 -0.45 0.94
    -4 -20 -4 0.64 1.12
    4 -20 -4 0.3 1.01
    4 -18 -6 1.31 0.98
    -4 -18 -6 1.47 1.06
    -4 -16 -8 1.76 1.02
    -4 -16 -8 -0.41 0.79
    4 -16 -8 1.51 1.1
    -4 -14 -10 2.47 0.82
    -4 -14 -10 3.88 1.04
    4 -14 -10 3.23 1.15
    -4 -12 -12 4.09 0.84
    4 -12 -12 2.57 0.88
    -4 -12 -12 3.74 0.88
    -4 -10 -14 8.92 0.88
    4 -10 -14 7.98 1
    -4 -10 -14 8.96 0.95
    4 -10 -14 7.25 0.69
    4 -8 -16 64.44 2.5
    4 -8 -16 66.44 2.18
    -4 -8 -16 67.47 2.17
    -4 -8 -16 66.21 2.42
    4 -6 -18 12.55 1.03
    -4 -6 -18 12.46 0.71
    -4 -6 -18 12.15 1.03
    4 -6 -18 10.76 0.9
    -4 -4 -20 2.13 0.35
    4 -4 -20 0.15 0.5
    4 -4 -20 1.93 0.58
    -4 -4 -20 1.32 0.55
    4 -2 -22 30.82 1.58
    4 -2 -22 33.2 1.69
    -4 0 -24 -0.3 0.46
    4 0 -24 0.48 0.54
    -4 0 24 -0.12 0.63
    -4 0 -24 0.47 0.47
    -4 2 -26 13.95 0.98
    4 2 -26 12.68 1.2
    -4 -2 26 13.68 1.34
    -4 2 -26 13.38 1.02
    -4 -4 28 14.37 1.66
    4 4 -28 15.15 1.39
    -4 4 -28 13.64 1.2
    -4 4 -28 15.74 1.12
    -4 6 -30 6.13 0.95
    -4 -6 30 7.24 1.48
    -4 6 -30 6.31 0.89
    -4 -8 32 16.21 2.15
    -4 8 -32 15.14 1.32
    -4 10 -34 0.06 0.84
    -4 -10 34 -0.64 1.59
    -4 12 -36 -0.71 0.82
    -4 -12 36 -0.39 1.5
    -4 14 -38 0.14 1.03
    -5 -21 -3 1.47 1.18
    5 -19 -5 1.12 1.01
    -5 -19 -5 0.9 1.02
    -5 -17 -7 0.53 0.95
    5 -17 -7 0.7 0.99
    -5 -17 -7 0.09 0.83
    -5 -15 -9 17.13 1.56
    -5 -15 -9 21.29 1.67
    5 -15 -9 17.67 1.65
    -5 -13 -11 6.68 1.1
    5 -13 -11 5.43 1.17
    -5 -13 -11 6.03 1.07
    5 -11 -13 0.57 0.81
    -5 -11 -13 0.37 0.65
    -5 -11 -13 0.13 0.68
    -5 -9 -15 6.03 0.91
    5 -9 -15 8.72 0.77
    5 -9 -15 8.53 1.04
    -5 -9 -15 8.32 0.83
    5 -7 -17 4.98 0.82
    5 -7 -17 5.98 0.69
    -5 -7 -17 4.13 0.79
    5 -5 -19 8.7 0.95
    -5 -5 -19 8.19 0.91
    5 -5 -19 9.23 0.87
    -5 -3 -21 0.62 0.54
    5 -3 -21 0.85 0.54
    5 -3 -21 1.7 0.73
    5 -1 -23 10.35 1.03
    -5 -1 -23 10.06 0.95
    -5 -1 -23 10.17 0.94
    5 -1 -23 9.76 1.09
    -5 -1 25 5.33 1.09
    -5 1 -25 5.71 0.77
    5 1 -25 5.62 0.95
    -5 1 -25 7.77 0.86
    -5 3 -27 4.65 0.87
    -5 3 -27 5.77 0.92
    -5 -3 27 5.78 1.21
    -5 5 -29 41.93 1.9
    -5 -5 29 42.09 2.63
    -5 5 -29 38.58 1.82
    -5 -7 31 9.53 1.74
    -5 7 -31 10.06 1.16
    -5 -9 33 -2.16 1.54
    -5 9 -33 0.65 0.89
    -5 -11 35 -0.72 1.71
    -5 11 -35 0.04 0.87
    -5 13 -37 -0.12 0.99
    -5 -13 37 -0.19 1.75
    6 -20 -4 0.46 1.25
    -6 -20 -4 1.08 1.08
    -6 -18 -6 -1.63 0.82
    -6 -18 -6 1.13 1.04
    6 -18 -6 0.58 1.11
    6 -16 -8 15.32 1.66
    -6 -16 -8 16.49 1.62
    -6 -16 -8 17.56 1.67
    6 -14 -10 10.07 1.43
    -6 -14 -10 8.84 1.28
    -6 -14 -10 11.08 1.32
    -6 -12 -12 28.88 1.66
    -6 -12 -12 26.46 1.83
    6 -12 -12 25.07 1.79
    -6 -10 -14 68.37 2.75
    6 -10 -14 69.93 2.88
    6 -8 -16 4.76 0.66
    -6 -8 -16 4.95 0.85
    6 -8 -16 3.67 0.88
    6 -6 -18 33.4 1.73
    -6 -6 -18 29.89 1.6
    6 -6 -18 32.88 1.53
    6 -4 -20 37.83 1.92
    -6 -4 -20 36.26 1.72
    6 -4 -20 37.93 1.73
    6 -2 -22 -0.21 0.53
    6 -2 -22 0.15 0.76
    -6 -2 -22 -0.78 0.59
    -6 0 24 2.35 0.87
    -6 0 -24 0.19 0.56
    6 0 -24 -0.73 0.57
    -6 0 -24 0.57 0.63
    -6 2 -26 169.05 4.59
    -6 -2 26 159.34 5.2
    -6 2 -26 161.69 4.62
    -6 4 -28 1.83 0.76
    -6 4 -28 2.06 0.76
    -6 -4 28 1.92 1.33
    -6 6 -30 0.53 0.68
    -6 -6 30 2.78 1.49
    -6 8 -32 9.96 1.17
    -6 -8 32 5.39 1.66
    -6 10 -34 0.07 0.91
    -6 -10 34 -0.92 1.54
    -6 -12 36 -3.23 1.86
    -6 12 -36 -0.95 0.89
    7 -19 -5 0.05 1.33
    7 -17 -7 -0.79 0.98
    -7 -17 -7 -1.18 0.93
    -7 -15 -9 18.24 1.73
    7 -15 -9 16.95 1.82
    -7 -13 -11 2.36 1.06
    7 -13 -11 1.73 1.03
    7 -11 -13 16.96 1.55
    -7 -11 -13 17.85 1.55
    -7 -9 -15 0.33 0.84
    7 -9 -15 0.38 0.79
    7 -7 -17 18.22 1.22
    7 -7 -17 18.78 1.51
    -7 -7 -17 19.59 1.42
    -7 -5 -19 123.09 3.9
    7 -5 -19 120.8 4.04
    7 -5 -19 125.51 3.85
    -7 -3 -21 66.63 2.53
    7 -3 -21 69.92 2.7
    7 -3 -21 70.33 2.77
    7 -1 -23 99.92 3.63
    -7 -1 -23 104.65 3.26
    -7 -1 -23 105.32 3.36
    -7 1 -25 6.14 1.03
    -7 -1 25 7.26 1.33
    -7 1 -25 7.77 0.96
    -7 3 -27 82 2.71
    -7 -3 27 77.98 3.41
    -7 3 -27 73.17 2.7
    -7 -5 29 6.81 1.48
    -7 5 -29 8.84 0.98
    -7 5 -29 10.04 1.2
    -7 -7 31 2.17 1.56
    -7 7 -31 0.94 0.85
    -7 9 -33 -0.35 0.86
    -7 -9 33 0.18 1.42
    -7 -11 35 1.53 2
    -7 11 -35 1.29 1.02
    -8 -18 -6 -0.28 0.94
    8 -18 -6 0.82 1.12
    -8 -16 -8 0.22 1.02
    8 -16 -8 -0.27 1.06
    8 -14 -10 4.96 1.17
    -8 -14 -10 4.24 1.11
    -8 -12 -12 6.85 1.19
    8 -12 -12 6.23 1.31
    8 -10 -14 9.69 1.27
    -8 -10 -14 8.07 1.24
    -8 -8 -16 303.74 8.37
    8 -8 -16 306.44 8.6
    8 -6 -18 47.26 2.31
    -8 -6 -18 48 2.22
    8 -4 -20 37.25 2.12
    -8 -4 -20 37.06 1.94
    8 -2 -22 45.95 2.25
    -8 -2 -22 45.41 2.01
    -8 0 -24 10.3 1.11
    -8 0 24 8.02 1.25
    -8 0 -24 10.25 1
    -8 -2 26 23.08 1.98
    -8 2 -26 19.47 1.37
    -8 2 -26 22.34 1.39
    -8 4 -28 19.01 1.39
    -8 4 -28 21.91 1.44
    -8 -4 28 19.04 1.96
    -8 -6 30 2.53 1.47
    -8 6 -30 2.55 0.87
    -8 -8 32 -0.47 1.61
    -8 8 -32 0.55 0.9
    -8 10 -34 0.09 0.85
    -8 -10 34 -3.3 1.67
    -8 12 -36 -0.42 1.05
    -9 -19 -5 -1.5 1.11
    9 -17 -7 -0.54 1.15
    -9 -17 -7 1.01 1.08
    -9 -15 -9 -1.09 0.88
    9 -15 -9 -1.53 0.99
    -9 -13 -11 1.74 1.16
    9 -13 -11 1.74 1.01
    -9 -11 -13 -1.05 0.82
    9 -11 -13 1.15 1.08
    -9 -9 -15 19.6 1.74
    9 -9 -15 19.14 1.73
    -9 -7 -17 34.89 2.02
    9 -7 -17 35.1 2.17
    -9 -5 -19 31.52 1.81
    9 -5 -19 30.04 1.92
    -9 -3 -21 1.16 0.73
    9 -3 -21 0.73 0.89
    -9 -1 -23 4.62 0.9
    -9 1 23 4.34 1.09
    -9 -1 -23 1.79 0.97
    9 -1 -23 3.73 1.17
    -9 1 -25 0.56 0.72
    -9 1 -25 1.78 0.74
    -9 -1 25 1.99 0.99
    -9 3 -27 21.04 1.39
    -9 -3 27 21 2
    -9 3 -27 20.18 1.44
    -9 5 -29 -0.27 0.76
    -9 -5 29 -1.73 1.24
    -9 -7 31 -0.67 1.51
    -9 7 -31 0.05 0.86
    -9 -9 33 -0.33 1.75
    -9 9 -33 0.63 0.97
    -9 11 -35 0.62 1.02
    -10 -18 -6 -1.65 1.14
    -10 -16 -8 2.83 1.24
    10 -16 -8 3.34 1.27
    10 -14 -10 5.41 1.43
    -10 -14 -10 3.65 1.37
    -10 -12 -12 -0.65 0.86
    10 -12 -12 -1.01 0.86
    -10 -10 -14 4.1 1.22
    10 -10 -14 6.09 1.32
    -10 -8 -16 12.14 1.39
    10 -8 -16 12.41 1.46
    -10 -6 -18 11.34 1.32
    10 -6 -18 14.49 1.57
    10 -4 -20 0.46 0.86
    -10 -4 -20 -0.25 0.82
    10 -2 -22 2.46 1.02
    -10 -2 -22 0.86 0.81
    -10 0 -24 -0.3 0.69
    -10 0 24 -0.31 0.87
    -10 0 -24 0.48 0.73
    -10 -2 26 8.82 1.4
    -10 2 -26 9.49 1.21
    -10 2 -26 8.13 1
    -10 4 -28 10.7 1.28
    -10 -4 28 6.97 1.48
    -10 -6 30 4.26 1.47
    -10 6 -30 0.73 0.86
    -10 8 -32 -0.37 0.84
    -10 -8 32 0.61 1.5
    -10 10 -34 -0.05 0.93
    -11 -17 -7 -1.24 1.24
    11 -15 -9 2.29 1.19
    -11 -15 -9 3.16 1.45
    -11 -13 -11 14.62 1.8
    11 -13 -11 17.94 1.93
    -11 -11 -13 1.19 1.13
    11 -11 -13 1.25 1.13
    -11 -9 -15 2.66 1.05
    11 -9 -15 3.88 1.11
    -11 -7 -17 10.36 1.33
    11 -7 -17 11.16 1.52
    -11 -5 -19 4.5 1.02
    11 -5 -19 2.03 1.12
    11 -3 -21 -1.5 0.94
    -11 -3 -21 -0.21 0.72
    -11 1 23 8.65 1.37
    -11 -1 -23 7.72 1.23
    11 -1 -23 7.26 1.31
    -11 -1 -23 7.99 1.09
    -11 -1 25 0.3 1.07
    -11 1 -25 0 0.68
    -11 1 -25 0.7 0.87
    -11 3 -27 4.36 1.02
    -11 -3 27 3.48 1.28
    -11 5 -29 0.52 0.86
    -11 -5 29 0.97 1.34
    -11 7 -31 0.17 0.88
    -11 -7 31 -1.5 1.51
    -11 9 -33 -0.69 1.04
    -12 -16 -8 -0.2 1.3
    12 -14 -10 0.57 1.3
    -12 -14 -10 -0.2 1.18
    12 -12 -12 1.93 1.32
    -12 -12 -12 1.43 1.15
    -12 -10 -14 0.41 0.93
    12 -10 -14 -0.89 1.06
    12 -8 -16 0.02 0.91
    -12 -8 -16 -0.63 0.89
    -12 -6 -18 -0.17 0.79
    12 -6 -18 -0.62 0.98
    12 -4 -20 -0.12 1.05
    -12 -4 -20 0.42 0.9
    12 -2 -22 -0.28 0.96
    -12 -2 -22 0.22 0.8
    -12 0 -24 -0.58 0.68
    -12 0 -24 -0.95 0.79
    -12 0 24 0 1.03
    -12 -2 26 2.86 1.22
    -12 2 -26 3.91 1.08
    -12 -4 28 1.12 1.41
    -12 4 -28 -0.29 0.83
    -12 6 -30 0.05 0.93
    -12 -6 30 1.72 1.51
    -12 8 -32 2.92 1.18
    -13 -15 -9 0.56 1.45
    -13 -13 -11 6.28 1.56
    13 -13 -11 5.47 1.58
    13 -11 -13 1.8 1.32
    -13 -11 -13 1.82 1.28
    13 -9 -15 -0.32 1.03
    -13 -9 -15 -0.85 1.05
    -13 -7 -17 6.93 1.27
    13 -7 -17 6.6 1.49
    13 -5 -19 2.54 1.23
    -13 -5 -19 2.75 1.07
    -13 -3 -21 -0.32 0.86
    13 -3 -21 1.26 1.09
    -13 -1 -23 -1.12 0.84
    -13 -1 -23 -1.64 0.61
    -13 1 23 -0.53 1.01
    -13 -1 25 -0.35 1.22
    -13 1 -25 0.13 0.79
    -13 -3 27 0.57 1.23
    -13 3 -27 2.06 1.02
    -13 5 -29 -0.8 0.93
    -13 -5 29 1.16 1.41
    -13 7 -31 -1.36 0.87
    -14 -14 -10 -0.56 1.38
    14 -12 -12 1.41 1.51
    -14 -12 -12 0.36 1.33
    -14 -10 -14 1.41 1.34
    14 -10 -14 3.89 1.33
    -14 -8 -16 1.27 1.04
    14 -8 -16 1.18 1.3
    -14 -6 -18 -0.61 1.01
    14 -6 -18 -0.7 1.11
    -14 -4 -20 -0.68 0.91
    14 -4 -20 -0.53 1.02
    -14 2 22 7.75 1.45
    -14 -2 -22 4.65 1.16
    -14 -2 -22 2.53 1.09
    14 -2 -22 2.79 1.24
    -14 0 24 -0.85 1.06
    -14 0 -24 0.17 0.89
    -14 -2 26 -0.24 1.21
    -14 2 -26 0.75 1.02
    -14 -4 28 0.24 1.33
    -14 4 -28 -0.36 0.93
    -14 6 -30 -0.35 0.96
    -15 -11 -13 4.55 1.58
    15 -11 -13 0.68 1.44
    -15 -9 -15 9.4 1.72
    15 -9 -15 7.71 1.71
    15 -7 -17 -0.85 1.04
    -15 -7 -17 -0.63 1.01
    15 -5 -19 0.13 1.28
    -15 -5 -19 0.93 1.13
    -15 -3 -21 -1.74 0.88
    15 -3 -21 -0.27 1.27
    -15 3 21 2.87 1.35
    -15 1 23 -1.05 1.2
    -15 -1 -23 0.46 1.09
    -15 1 -25 0.32 1.08
    -15 -1 25 -2.11 1.09
    -15 3 -27 3.83 1.33
    -16 -10 -14 0.8 1.32
    16 -8 -16 -0.73 1.35
    -16 -8 -16 0.54 1.15
    -16 -6 -18 -1.25 1.05
    16 -6 -18 -0.71 1.17
    16 -4 -20 -1.82 1.37
    -16 -4 -20 -0.81 0.99
    -16 2 22 -0.67 1.24
    -16 -2 -22 -0.58 1.07
    -16 -2 -22 -0.83 0.92
    -16 0 -24 1.92 1.14
    0 -20 -6 -0.25 1.13
    0 -18 -8 0.98 1.12
    0 -16 -10 -0.01 1
    0 -14 -12 0.09 0.8
    0 -12 -14 1.11 0.78
    0 -12 -14 -0.39 0.52
    0 -10 -16 -0.87 0.52
    0 -10 -16 -0.12 0.48
    0 -8 -18 0.99 0.59
    0 -8 -18 0.3 0.48
    0 -6 -20 -0.15 0.47
    0 -6 -20 -0.05 0.46
    0 -4 -22 -0.5 0.39
    0 -4 -22 0.59 0.43
    0 -2 -24 -0.25 0.5
    0 -2 -24 0.03 0.42
    0 0 -26 0.07 0.54
    0 0 26 -0.74 0.64
    0 2 -28 -0.04 0.57
    0 -2 28 -0.36 0.85
    0 -4 30 0.08 1.01
    0 4 -30 -0.14 0.58
    0 -6 32 -0.7 1.18
    0 6 -32 -0.18 0.69
    0 -8 34 0 1.34
    0 8 -34 -0.75 0.76
    0 -10 36 -1.74 1.5
    0 -12 38 -0.29 1.76
    1 -21 -5 -0.4 1.21
    -1 -21 -5 1.54 1.21
    1 -19 -7 -0.58 1.04
    -1 -19 -7 0.66 1.08
    1 -17 -9 1.3 0.92
    -1 -17 -9 0.65 1.01
    1 -15 -11 5.25 1.15
    -1 -15 -11 4.67 1.18
    1 -13 -13 18.18 1.54
    -1 -13 -13 18.57 1.49
    -1 -13 -13 16.94 1.27
    1 -11 -15 22.58 1.48
    -1 -11 -15 25.68 1.36
    -1 -11 -15 24.63 1.45
    1 -11 -15 23.97 1.22
    -1 -9 -17 75.35 2.6
    1 -9 -17 77.71 2.47
    -1 -9 -17 78.42 2.58
    1 -9 -17 75.77 2.71
    1 -7 -19 45.62 1.75
    -1 -7 -19 46.11 1.75
    1 -7 -19 43.85 1.83
    -1 -7 -19 46.74 1.83
    1 -5 -21 3.2 0.66
    -1 -5 -21 3.7 0.64
    1 -5 -21 2.42 0.59
    -1 -5 -21 3.15 0.56
    -1 -3 -23 0.48 0.45
    1 -3 -23 0.84 0.51
    1 -3 -23 0.95 0.46
    -1 -3 -23 0.67 0.46
    -1 -1 -25 6.41 0.57
    1 -1 -25 6.9 0.86
    -1 -1 -25 5.96 0.76
    -1 1 25 5.64 0.88
    1 1 25 7.02 0.81
    1 -1 27 65.73 2.49
    1 1 -27 63.88 2.51
    -1 1 -27 65.16 1.97
    -1 -1 27 63.78 2.53
    -1 1 -27 64.18 2.37
    -1 -3 29 7.9 1.24
    -1 3 -29 5.97 0.85
    1 3 -29 6.36 1
    -1 3 -29 7.36 0.73
    1 -3 29 4.4 1.07
    -1 5 -31 3.47 0.83
    1 -5 31 4.28 1.32
    -1 5 -31 3.8 0.67
    1 5 -31 3.92 0.95
    -1 -5 31 5.1 1.37
    1 -7 33 -0.33 1.11
    1 7 -33 -0.27 0.81
    -1 7 -33 -0.47 0.63
    -1 -7 33 2.47 1.4
    1 -9 35 2.83 1.41
    -1 9 -35 2.73 0.99
    -1 -9 35 -0.81 1.42
    -1 -11 37 5.17 1.95
    -1 -13 39 0.38 1.76
    2 -20 -6 0.44 1.13
    -2 -20 -6 -1.95 1.04
    2 -18 -8 5.45 1.35
    -2 -18 -8 5.84 1.19
    -2 -16 -10 2.6 1
    2 -16 -10 2.34 0.97
    -2 -14 -12 20.04 1.62
    -2 -14 -12 18.53 1.43
    2 -14 -12 16.57 1.51
    2 -12 -14 3.99 0.6
    2 -12 -14 3.15 0.82
    -2 -12 -14 2.02 0.64
    -2 -12 -14 4.05 0.83
    2 -10 -16 56.5 1.96
    -2 -10 -16 56.87 2.17
    -2 -10 -16 56.65 2.2
    2 -10 -16 57.42 2.35
    2 -8 -18 13.23 0.94
    -2 -8 -18 14.44 0.97
    2 -8 -18 12.12 1.08
    -2 -8 -18 12.77 1.07
    -2 -6 -20 3.37 0.62
    2 -6 -20 3.54 0.63
    2 -6 -20 4.24 0.74
    -2 -6 -20 4.68 0.6
    -2 -4 -22 1.44 0.46
    2 -4 -22 1.52 0.55
    2 -4 -22 1.15 0.56
    -2 -4 -22 2.19 0.53
    -2 -2 -24 0.75 0.46
    2 -2 -24 2.18 0.67
    2 2 24 1.26 0.54
    -2 -2 -24 2.93 0.61
    2 -2 -24 1.92 0.6
    -2 0 -26 45.46 1.57
    -2 0 26 45.17 2.01
    2 0 26 44.7 1.86
    -2 0 -26 45.08 1.84
    -2 -2 28 0.97 0.87
    -2 2 -28 1 0.51
    2 -2 28 1.16 0.85
    -2 2 -28 0.55 0.54
    2 2 -28 0.54 0.65
    2 4 -30 21.94 1.52
    -2 4 -30 21.13 1.44
    2 -4 30 19.87 1.7
    -2 -4 30 20.93 1.87
    -2 4 -30 20.08 1.13
    -2 6 -32 8.82 1.01
    2 6 -32 8.12 1.12
    -2 6 -32 6.47 1.04
    -2 -6 32 9.01 1.64
    -2 8 -34 -0.04 0.78
    -2 -8 34 -0.42 1.43
    -2 8 -34 -0.42 0.7
    -2 -10 36 3.77 1.84
    -2 -12 38 -0.31 1.54
    -3 -21 -5 1.56 1.15
    3 -21 -5 0.89 1.28
    -3 -19 -7 2.72 1.17
    3 -19 -7 0.37 0.97
    -3 -17 -9 23.48 1.88
    3 -17 -9 17.99 1.79
    -3 -15 -11 0.64 0.85
    3 -15 -11 -0.39 0.79
    -3 -15 -11 -0.81 0.74
    3 -13 -13 -1.18 0.82
    -3 -13 -13 1.38 0.79
    -3 -13 -13 0.06 0.72
    -3 -11 -15 3.96 0.78
    -3 -11 -15 3.92 0.77
    3 -11 -15 3.57 0.89
    3 -11 -15 3.65 0.55
    3 -9 -17 8 0.96
    3 -9 -17 7.7 0.74
    -3 -9 -17 7.44 0.77
    -3 -9 -17 8.78 0.95
    3 -7 -19 5.86 0.8
    3 -7 -19 8.26 0.76
    -3 -7 -19 5.17 0.63
    -3 -7 -19 4.81 0.73
    3 -5 -21 1.49 0.52
    -3 -5 -21 2.81 0.64
    -3 -5 -21 3.09 0.47
    3 -5 -21 3.29 0.73
    -3 -3 -23 0.95 0.53
    3 -3 -23 0.9 0.64
    3 -3 -23 0.79 0.52
    -3 -1 -25 8.77 0.79
    3 -1 -25 8.5 0.97
    -3 -1 -25 8.74 0.9
    -3 1 25 7.88 1.03
    3 -1 -25 9.36 1.04
    -3 1 -27 0.53 0.45
    -3 1 -27 1.58 0.63
    -3 -1 27 0.51 0.7
    3 1 -27 -0.07 0.55
    -3 3 -29 -0.15 0.54
    3 3 -29 -0.99 0.59
    -3 -3 29 0.59 1
    -3 3 -29 0.07 0.48
    -3 5 -31 7.62 1.06
    -3 5 -31 10.17 1
    -3 -5 31 8.45 1.57
    3 5 -31 9.65 1.19
    -3 7 -33 5.59 1.02
    -3 7 -33 6.72 1.01
    -3 -7 33 4.99 1.63
    -3 9 -35 1.03 0.89
    -3 -9 35 2.01 1.71
    -3 11 -37 -0.73 0.8
    -3 -11 37 -0.84 1.71
    -3 -13 39 0.65 2.08
    4 -20 -6 -0.59 0.98
    -4 -20 -6 0.66 1.02
    4 -18 -8 1.78 1.16
    -4 -18 -8 1.21 1.05
    4 -16 -10 8.62 1.42
    -4 -16 -10 4.83 1.05
    -4 -16 -10 7.9 1.23
    -4 -14 -12 2.49 0.94
    4 -14 -12 2.22 0.95
    -4 -14 -12 1.38 0.74
    -4 -12 -14 1.78 0.78
    -4 -12 -14 0.87 0.66
    4 -12 -14 0.81 0.84
    -4 -10 -16 11.95 0.99
    4 -10 -16 11.12 1.2
    -4 -10 -16 12.57 1.2
    4 -10 -16 11.81 0.89
    -4 -8 -18 46.31 1.68
    -4 -8 -18 45.84 1.97
    4 -8 -18 46.4 1.76
    4 -8 -18 44.73 2.06
    -4 -6 -20 9.58 0.91
    4 -6 -20 9.44 0.86
    4 -6 -20 10.21 1
    4 -4 -22 0.18 0.47
    4 -4 -22 0.64 0.63
    -4 -4 -22 -0.33 0.46
    -4 -2 -24 5.48 0.76
    4 -2 -24 5.93 0.84
    4 -2 -24 6.19 0.93
    -4 0 26 -1.25 0.7
    -4 0 -26 0.16 0.46
    -4 0 -26 -0.52 0.55
    4 0 -26 -0.6 0.55
    -4 2 -28 1.7 0.61
    -4 -2 28 1.86 0.89
    -4 2 -28 1.38 0.64
    4 2 -28 0.81 0.68
    -4 4 -30 9.3 1.08
    -4 -4 30 10.68 1.63
    4 4 -30 9.4 1.21
    -4 4 -30 11.1 1.06
    -4 -6 32 21.15 2.04
    -4 6 -32 22.72 1.54
    -4 6 -32 20.37 1.37
    -4 8 -34 1.34 0.9
    -4 -8 34 4.29 1.78
    -4 10 -36 -0.09 0.86
    -4 -10 36 0.76 1.75
    -4 -12 38 -0.22 1.84
    -4 12 -38 -0.97 0.86
    -5 -21 -5 0.67 1.12
    5 -19 -7 1.97 1.08
    -5 -19 -7 -0.01 1.05
    5 -17 -9 0.6 1.05
    -5 -17 -9 2.02 1.02
    -5 -17 -9 1.54 0.89
    5 -15 -11 3.23 1.07
    -5 -15 -11 1.65 0.88
    -5 -15 -11 2.81 1.02
    -5 -13 -13 2.22 0.91
    -5 -13 -13 2.48 0.93
    5 -13 -13 1.37 0.87
    -5 -11 -15 96.7 3.16
    5 -11 -15 95.12 3.54
    -5 -11 -15 94.19 3.35
    -5 -9 -17 84.11 3
    5 -9 -17 77.8 3
    5 -9 -17 83.19 2.61
    5 -7 -19 -0.26 0.45
    -5 -7 -19 -0.29 0.51
    5 -7 -19 -0.49 0.55
    5 -5 -21 3.63 0.81
    -5 -5 -21 3.32 0.69
    5 -5 -21 3.61 0.71
    -5 -3 -23 17 1.27
    5 -3 -23 19.61 1.3
    5 -3 -23 19.52 1.35
    -5 -1 -25 7.31 0.84
    -5 1 25 4.98 1.02
    5 -1 -25 7.71 1.1
    -5 -1 -25 5.38 0.79
    5 -1 -25 6.55 0.92
    -5 -1 27 0.92 0.85
    5 1 -27 0.37 0.67
    -5 1 -27 -0.88 0.54
    -5 1 -27 -0.26 0.56
    5 3 -29 26.87 1.78
    -5 3 -29 23.71 1.41
    -5 3 -29 25.8 1.57
    -5 -3 29 23.72 2.02
    -5 5 -31 7.84 1.03
    -5 -5 31 8.78 1.67
    -5 5 -31 7.97 1.05
    -5 7 -33 13.7 1.32
    -5 -7 33 9.88 1.94
    -5 -9 35 6.13 1.98
    -5 9 -35 3.82 1.03
    -5 -11 37 -1.07 1.81
    -5 11 -37 -0.55 0.88
    -5 13 -39 -0.49 0.93
    -6 -20 -6 2.22 1.12
    6 -20 -6 0.78 1.34
    -6 -18 -8 -0.44 0.89
    6 -18 -8 0.56 1.16
    -6 -18 -8 -0.23 0.86
    6 -16 -10 4.18 1.3
    -6 -16 -10 -0.11 0.97
    -6 -14 -12 5.29 1.06
    6 -14 -12 5.21 1.17
    6 -12 -14 63.97 2.84
    -6 -12 -14 63.1 2.71
    6 -10 -16 85.3 3.28
    -6 -10 -16 86.12 3.18
    -6 -8 -18 3.73 0.9
    6 -8 -18 3.17 0.93
    6 -8 -18 3.7 0.67
    6 -6 -20 48.53 2.2
    -6 -6 -20 47.25 2.13
    6 -6 -20 51.65 2.04
    6 -4 -22 26 1.68
    6 -4 -22 26.54 1.51
    -6 -4 -22 25.15 1.49
    -6 -2 -24 6.4 0.9
    6 -2 -24 7.44 1.13
    6 -2 -24 8.85 1.08
    -6 0 -26 50.28 2.07
    -6 0 -26 57.25 2.21
    -6 0 26 52.24 2.45
    6 0 -26 53.64 2.43
    -6 2 -28 22.79 1.42
    -6 -2 28 19.93 1.79
    -6 2 -28 23.74 1.47
    -6 -4 30 -0.87 1.08
    -6 4 -30 0.29 0.75
    -6 4 -30 0 0.65
    -6 -6 32 6.33 1.71
    -6 6 -32 6.45 1.06
    -6 -8 34 2.83 1.8
    -6 8 -34 5.97 1.1
    -6 -10 36 -1.75 1.74
    -6 10 -36 -1.39 0.81
    -6 12 -38 0.34 1.03
    7 -19 -7 0.91 1.27
    -7 -17 -9 -0.38 0.96
    7 -17 -9 0.41 1.07
    -7 -15 -11 9.35 1.33
    7 -15 -11 9.24 1.47
    -7 -13 -13 23.82 1.74
    7 -13 -13 19.97 1.71
    7 -11 -15 41.58 2.25
    -7 -11 -15 37.47 2.12
    -7 -9 -17 60.75 2.61
    7 -9 -17 61.44 2.71
    7 -7 -19 11.31 1.28
    7 -7 -19 11.54 1.12
    -7 -7 -19 11.45 1.2
    7 -5 -21 11.29 1.29
    7 -5 -21 11.36 1.13
    -7 -5 -21 9.31 1.09
    -7 -3 -23 98.89 3.28
    7 -3 -23 97.1 3.39
    7 -3 -23 93.99 3.45
    -7 -1 -25 6.71 0.93
    -7 -1 -25 5.53 1.03
    -7 1 25 6.37 1.28
    7 -1 -25 4.96 1.14
    -7 1 -27 62.31 2.38
    -7 1 -27 67.82 2.48
    -7 -1 27 62.15 2.87
    -7 -3 29 0.78 1.08
    -7 3 -29 0.2 0.66
    -7 3 -29 1.07 0.69
    -7 -5 31 1.26 1.24
    -7 5 -31 0.38 0.74
    -7 5 -31 0.97 0.72
    -7 -7 33 -0.35 1.53
    -7 7 -33 0.62 0.85
    -7 9 -35 -0.54 0.9
    -7 -9 35 -0.66 1.45
    -7 11 -37 -0.67 0.83
    -7 -11 37 -0.37 1.77
    -8 -18 -8 -1.6 0.98
    8 -18 -8 -0.25 1.26
    -8 -16 -10 0.75 1
    8 -16 -10 2.69 1.25
    -8 -14 -12 0.39 1
    8 -14 -12 -1.24 0.96
    8 -12 -14 6.5 1.22
    -8 -12 -14 3.11 1.06
    8 -10 -16 0.47 0.96
    -8 -10 -16 0.75 0.95
    -8 -8 -18 22.07 1.71
    8 -8 -18 20.22 1.67
    8 -6 -20 -0.51 0.9
    -8 -6 -20 0.15 0.76
    -8 -4 -22 29.23 1.74
    8 -4 -22 30.92 1.88
    8 -2 -24 18.36 1.62
    -8 -2 -24 20.13 1.39
    -8 0 -26 -0.29 0.67
    -8 0 -26 0.35 0.72
    -8 0 26 -0.88 0.98
    -8 2 -28 1.88 0.87
    -8 -2 28 -0.14 0.95
    -8 2 -28 1.32 0.73
    -8 4 -30 1.49 0.74
    -8 4 -30 1.3 0.86
    -8 -4 30 1.37 1.19
    -8 -6 32 -0.4 1.29
    -8 6 -32 0.03 0.79
    -8 -8 34 -0.14 1.68
    -8 8 -34 -0.89 0.85
    -8 10 -36 0.42 0.92
    -8 -10 36 -0.51 1.72
    -9 -19 -7 0.21 1.18
    9 -17 -9 -1.48 1.03
    -9 -17 -9 -1.81 0.97
    9 -15 -11 0.93 1.1
    -9 -15 -11 1.19 0.98
    -9 -13 -13 8.17 1.44
    9 -13 -13 8 1.33
    -9 -11 -15 9.78 1.38
    9 -11 -15 12.19 1.43
    9 -9 -17 -1.01 0.9
    -9 -9 -17 -0.52 0.78
    -9 -7 -19 50.76 2.45
    9 -7 -19 55.03 2.67
    -9 -5 -21 -0.61 0.71
    9 -5 -21 -0.29 0.82
    -9 -3 -23 11.27 1.18
    9 -3 -23 11.55 1.44
    -9 1 25 0.89 0.93
    -9 -1 -25 -0.2 0.67
    -9 -1 -25 1.49 0.9
    9 -1 -25 0.13 0.92
    -9 1 -27 7.52 0.94
    -9 1 -27 7.93 1.08
    -9 -1 27 7.83 1.32
    -9 3 -29 1.4 0.76
    -9 3 -29 1.59 0.84
    -9 -3 29 2.43 1.2
    -9 -5 31 1.64 1.49
    -9 5 -31 -0.95 0.68
    -9 -7 33 0.84 1.63
    -9 7 -33 1.26 0.98
    -9 -9 35 -0.08 1.88
    -9 9 -35 -0.5 0.93
    -9 11 -37 -0.31 1.08
    -10 -18 -8 0.32 1.28
    -10 -16 -10 2.55 1.25
    10 -16 -10 -0.39 1.2
    -10 -14 -12 0.39 1.05
    10 -14 -12 -0.87 1.06
    -10 -12 -14 1.04 0.94
    10 -12 -14 2.14 1.09
    -10 -10 -16 15.52 1.59
    10 -10 -16 16.97 1.75
    10 -8 -18 3.06 1.07
    -10 -8 -18 3 1.09
    -10 -6 -20 1.27 0.86
    10 -6 -20 0.67 0.87
    10 -4 -22 9.94 1.32
    -10 -4 -22 7.14 1.15
    -10 -2 -24 -0.5 0.64
    10 -2 -24 -0.54 1.03
    -10 0 26 1.09 0.91
    -10 0 -26 0.41 0.72
    -10 0 -26 0.33 0.75
    -10 2 -28 2.63 0.94
    -10 -2 28 1.94 1.21
    -10 2 -28 3.13 0.83
    -10 -4 30 1.92 1.25
    -10 4 -30 0.37 0.92
    -10 6 -32 1.02 0.88
    -10 -6 32 -0.56 1.31
    -10 -8 34 0.06 1.59
    -10 8 -34 -0.61 0.86
    -10 10 -36 1.04 1.01
    -11 -17 -9 -1.38 1.25
    -11 -15 -11 -0.2 1.08
    11 -15 -11 2.41 1.31
    -11 -13 -13 3.68 1.4
    11 -13 -13 3.36 1.27
    -11 -11 -15 0.46 1.04
    11 -11 -15 0.73 1.08
    11 -9 -17 2.99 1.2
    -11 -9 -17 2.33 0.98
    11 -7 -19 -0.25 0.87
    -11 -7 -19 -0.59 0.89
    -11 -5 -21 0.47 0.89
    11 -5 -21 -0.35 1.01
    11 -3 -23 2.33 1.16
    -11 -3 -23 2.55 0.95
    -11 -1 -25 0.31 0.67
    -11 1 25 -0.59 0.98
    -11 -1 -25 -0.92 0.77
    -11 1 -27 1.5 0.93
    -11 1 -27 -0.2 0.68
    -11 -1 27 -1.36 0.91
    -11 3 -29 1.17 0.96
    -11 -3 29 0.6 1.29
    -11 5 -31 1.85 1.05
    -11 -5 31 2.22 1.4
    -11 7 -33 -1.38 0.9
    -11 -7 33 0 1.55
    -11 9 -35 -0.87 1.08
    -12 -16 -10 -1.18 1.16
    12 -14 -12 5.82 1.58
    -12 -14 -12 7.87 1.61
    12 -12 -14 1.93 1.34
    -12 -12 -14 3.57 1.35
    -12 -10 -16 2.81 1.13
    12 -10 -16 0.89 1.25
    -12 -8 -18 2.94 1.05
    12 -8 -18 3.89 1.19
    12 -6 -20 -1.15 1.01
    -12 -6 -20 -0.47 0.82
    -12 -4 -22 -0.72 0.75
    12 -4 -22 0.24 1.01
    -12 -2 -24 -0.66 0.74
    12 -2 -24 -0.5 1.11
    -12 2 24 0.16 0.94
    -12 0 26 0.07 1.12
    -12 0 -26 -0.05 0.87
    -12 0 -26 -0.2 0.74
    -12 2 -28 -0.07 0.8
    -12 -2 28 0.12 1.25
    -12 -4 30 0.59 1.27
    -12 4 -30 2 1.06
    -12 6 -32 0.46 1.04
    -12 -6 32 -1.65 1.32
    -12 8 -34 -2.05 0.92
    -13 -15 -11 -1.46 1.28
    13 -13 -13 3.53 1.59
    -13 -13 -13 -0.53 1.22
    -13 -11 -15 5.32 1.39
    13 -11 -15 3.54 1.44
    13 -9 -17 -1.01 0.99
    -13 -9 -17 -1.62 0.84
    -13 -7 -19 1.39 0.99
    13 -7 -19 -1.21 1.11
    -13 -5 -21 -0.38 0.93
    13 -5 -21 -0.71 0.97
    13 -3 -23 1.01 1.22
    -13 -3 -23 0.54 0.85
    -13 1 25 1.44 1.19
    -13 -1 -25 -1.11 0.8
    -13 -1 -25 -0.59 0.92
    -13 1 -27 0.26 0.99
    -13 -1 27 1.05 1.15
    -13 3 -29 -0.8 0.98
    -13 -3 29 -1.64 1.33
    -13 -5 31 -0.8 1.38
    -13 5 -31 0.5 0.93
    -14 -14 -12 -0.55 1.42
    -14 -12 -14 1.24 1.33
    14 -12 -14 0.08 1.36
    14 -10 -16 1.31 1.41
    -14 -10 -16 2.07 1.24
    14 -8 -18 1.17 1.2
    -14 -8 -18 2.17 1.16
    -14 -6 -20 -1.73 0.94
    14 -6 -20 -1.82 1.11
    14 -4 -22 -1.74 1.03
    -14 -4 -22 -0.89 0.9
    -14 -2 -24 1.21 1.18
    -14 -2 -24 2.46 1.02
    -14 2 24 2.83 1.34
    -14 0 26 -0.43 1.23
    -14 0 -26 -0.41 1
    -14 2 -28 0.51 0.98
    -14 -2 28 1.5 1.47
    -14 4 -30 3.67 1.26
    -15 -11 -15 0.93 1.21
    -15 -9 -17 0.78 1.13
    15 -9 -17 -0.58 1.44
    -15 -7 -19 0.92 1.16
    15 -7 -19 -0.51 1.27
    15 -5 -21 -1.45 1.31
    -15 -5 -21 0.39 1.07
    -15 -3 -23 3.43 1.18
    15 -3 -23 3.14 1.56
    -15 3 23 7.06 1.68
    -15 -1 -25 0.04 0.99
    -15 1 25 -0.27 1.16
    -15 1 -27 -0.32 1.05
    -15 3 -29 0.51 1.17
    -16 -8 -18 0.88 1.1
    -16 -6 -20 -0.04 1.01
    -16 -4 -22 -0.23 0.95
    -16 -2 -24 -1.16 0.96
    -16 0 -26 -0.51 1.04
    0 -20 -8 3.64 1.26
    0 -18 -10 -0.32 0.87
    0 -16 -12 4.69 1.22
    0 -14 -14 74.43 3.05
    0 -12 -16 59.16 2.2
    0 -12 -16 59.03 2.47
    0 -10 -18 2 0.69
    0 -10 -18 2.08 0.55
    0 -8 -20 325.42 8.27
    0 -8 -20 325.08 8.52
    0 -6 -22 70.41 2.4
    0 -6 -22 68.33 2.37
    0 -4 -24 0.09 0.49
    0 -4 -24 0.64 0.46
    0 -2 -26 135.85 3.89
    0 2 26 128.95 3.91
    0 -2 -26 128.7 3.91
    0 0 28 268.1 7.27
    0 0 -28 268.91 7.19
    0 -2 30 41.04 2.21
    0 2 -30 43.39 2.04
    0 4 -32 -0.78 0.59
    0 -4 32 -0.47 1.03
    0 6 -34 13.52 1.4
    0 -6 34 13.86 1.72
    0 -8 36 10.11 1.88
    0 8 -36 6.91 1.17
    -1 -21 -7 -0.31 0.95
    1 -21 -7 1.07 1.11
    -1 -19 -9 3.05 1.25
    1 -19 -9 2.56 1.15
    1 -17 -11 1.04 1.05
    -1 -17 -11 1.1 0.97
    1 -15 -13 5.1 1.16
    -1 -15 -13 3.51 1.09
    1 -13 -15 0.71 0.84
    -1 -13 -15 1.43 0.69
    1 -13 -15 0.7 0.6
    -1 -13 -15 2.74 0.82
    -1 -11 -17 3.28 0.65
    -1 -11 -17 3.8 0.77
    1 -11 -17 2.58 0.72
    1 -11 -17 3.1 0.63
    1 -9 -19 4.16 0.75
    1 -9 -19 4.73 0.63
    -1 -9 -19 4.18 0.75
    -1 -9 -19 4.05 0.72
    -1 -7 -21 205.84 5.52
    -1 -7 -21 204.94 5.51
    1 -7 -21 198.94 5.64
    1 -7 -21 200.09 5.45
    -1 -5 -23 4.69 0.66
    1 -5 -23 3.58 0.65
    1 -5 -23 3.11 0.71
    -1 -5 -23 4.53 0.7
    1 -3 -25 42.72 1.76
    -1 -3 -25 38.84 1.6
    -1 -3 -25 39.69 1.36
    1 -3 -25 38.5 1.71
    -1 -3 -25 40.28 1.71
    1 1 27 64.38 2.32
    -1 -1 -27 66.62 2.41
    -1 1 27 63.82 2.41
    1 -1 -27 61.28 2.39
    1 1 -29 5.02 0.96
    1 -1 29 7.61 1.09
    -1 1 -29 8.1 0.97
    -1 -1 29 5.55 1.09
    -1 -3 31 12.06 1.46
    -1 3 -31 11.55 1.18
    1 3 -31 10.74 1.16
    1 -3 31 12.93 1.39
    1 -5 33 5.18 1.26
    -1 5 -33 4.37 0.93
    1 5 -33 5.05 1.01
    -1 -5 33 3.37 1.34
    -1 7 -35 1.12 0.87
    1 7 -35 2.75 1.01
    -1 -7 35 2.69 1.51
    -1 -9 37 0.87 1.65
    -1 9 -37 -0.25 0.91
    -1 -11 39 4.72 1.9
    2 -20 -8 1.03 1.18
    -2 -20 -8 0.11 1.05
    -2 -18 -10 14.45 1.69
    2 -18 -10 15.17 1.67
    2 -16 -12 7.39 1.37
    -2 -16 -12 9.26 1.36
    -2 -14 -14 13.19 1.33
    2 -14 -14 12.51 1.38
    -2 -14 -14 11.79 1.17
    -2 -12 -16 2.99 0.77
    2 -12 -16 0.88 0.53
    -2 -12 -16 1.52 0.68
    2 -12 -16 1.25 0.84
    -2 -10 -18 18.84 1.23
    -2 -10 -18 16.35 1.21
    2 -10 -18 16.72 1.04
    2 -10 -18 17.71 1.31
    -2 -8 -20 -0.25 0.49
    2 -8 -20 0.54 0.45
    -2 -8 -20 0.18 0.51
    2 -8 -20 0.76 0.56
    -2 -6 -22 1.78 0.52
    -2 -6 -22 2.24 0.58
    2 -6 -22 -0.1 0.57
    2 -6 -22 0.58 0.58
    2 -4 -24 6.46 0.83
    2 -4 -24 6.97 0.89
    -2 -4 -24 7.97 0.71
    -2 -4 -24 7.37 0.78
    2 -2 -26 0.93 0.64
    2 -2 -26 2.03 0.72
    -2 -2 -26 0.76 0.59
    2 2 26 0.93 0.57
    -2 -2 -26 0.79 0.43
    2 0 -28 -0.43 0.51
    -2 0 -28 0.03 0.52
    -2 0 -28 -0.14 0.4
    -2 0 28 -0.74 0.67
    -2 2 -30 0.45 0.48
    -2 2 -30 0.83 0.68
    -2 -2 30 -0.81 0.84
    2 2 -30 -0.96 0.6
    -2 -4 32 1.32 1.03
    2 4 -32 -0.52 0.61
    -2 4 -32 0.16 0.6
    -2 4 -32 -0.46 0.68
    -2 6 -34 -0.19 0.78
    2 6 -34 0.29 0.84
    -2 -6 34 -1.21 1.23
    -2 8 -36 3.01 0.99
    -2 -8 36 1.68 1.65
    -2 -10 38 -1.71 1.53
    -2 -12 40 0.42 1.99
    -3 -21 -7 0.93 1.2
    3 -21 -7 -0.38 1.19
    -3 -19 -9 -0.72 0.82
    3 -19 -9 -1.37 0.97
    3 -17 -11 1.17 0.97
    -3 -17 -11 1.05 1
    -3 -15 -13 1.4 0.9
    3 -15 -13 0.63 0.98
    -3 -15 -13 0.7 0.78
    -3 -13 -15 8.53 1.07
    3 -13 -15 9.38 1.27
    -3 -13 -15 9.12 1.11
    -3 -11 -17 22.15 1.36
    3 -11 -17 19.82 1.43
    -3 -11 -17 20.86 1.34
    3 -11 -17 20.09 1.11
    -3 -9 -19 0.93 0.59
    3 -9 -19 1.42 0.66
    -3 -9 -19 1.73 0.58
    3 -9 -19 1.94 0.55
    -3 -7 -21 1.95 0.67
    -3 -7 -21 3.28 0.56
    3 -7 -21 1.61 0.63
    3 -7 -21 2.4 0.6
    3 -5 -23 7.24 0.82
    -3 -5 -23 7.22 0.79
    3 -5 -23 7.11 0.87
    -3 -5 -23 8.59 0.73
    -3 -3 -25 62.45 2.28
    3 -3 -25 63.74 2.37
    3 -3 -25 61.86 2.39
    -3 -1 -27 -0.34 0.47
    -3 -1 -27 1.18 0.47
    -3 1 27 0.33 0.75
    3 -1 -27 0.72 0.59
    -3 1 -29 5.14 0.78
    -3 -1 29 4.73 1.05
    -3 1 -29 4.57 0.66
    3 1 -29 4.45 0.86
    -3 3 -31 0.81 0.72
    -3 -3 31 1.09 1.09
    -3 3 -31 0.99 0.57
    3 3 -31 0.14 0.75
    -3 5 -33 2.48 0.76
    -3 -5 33 1.92 1.36
    3 5 -33 2.39 0.98
    -3 5 -33 2.06 0.86
    -3 7 -35 -0.16 0.73
    -3 -7 35 -1.23 1.44
    -3 7 -35 -0.34 0.8
    -3 -9 37 -1.47 1.56
    -3 -11 39 1.03 1.82
    -4 -20 -8 -0.73 1.02
    4 -20 -8 0.17 1.01
    4 -18 -10 2.17 1.19
    -4 -18 -10 3.7 1.21
    -4 -16 -12 12.4 1.4
    4 -16 -12 12.75 1.64
    -4 -16 -12 11.72 1.35
    -4 -14 -14 26.75 1.78
    -4 -14 -14 26.89 1.79
    4 -14 -14 28.01 1.96
    -4 -12 -16 25.18 1.67
    4 -12 -16 23.81 1.68
    -4 -12 -16 28.02 1.58
    4 -10 -18 26.62 1.3
    -4 -10 -18 29 1.66
    -4 -10 -18 28.32 1.42
    4 -10 -18 27.07 1.65
    -4 -8 -20 5.95 0.93
    4 -8 -20 8.12 0.82
    4 -8 -20 7.64 0.97
    4 -6 -22 2.79 0.76
    4 -6 -22 5.31 0.76
    -4 -6 -22 3.92 0.79
    4 -4 -24 13.19 1.1
    4 -4 -24 14.41 1.24
    -4 -4 -24 13.13 1.08
    4 -2 -26 14.76 1.24
    -4 -2 -26 14.92 1
    4 -2 -26 13.75 1.21
    -4 -2 -26 14.35 1.2
    -4 0 -28 0.51 0.59
    -4 0 -28 2.11 0.58
    -4 0 28 1.73 0.89
    4 0 -28 0.38 0.62
    -4 -2 30 0.27 0.99
    -4 2 -30 0.55 0.6
    4 2 -30 1.56 0.83
    -4 2 -30 1.02 0.73
    4 4 -32 -0.03 0.76
    -4 4 -32 1.49 0.72
    -4 -4 32 0.11 1.09
    -4 4 -32 0.27 0.68
    -4 -6 34 12.26 1.8
    -4 6 -34 14.16 1.23
    -4 6 -34 14.29 1.38
    -4 -8 36 6.05 1.88
    -4 8 -36 6.81 1.18
    -4 10 -38 -0.12 0.88
    -4 -10 38 0.78 1.65
    -4 -12 40 -0.08 1.97
    -5 -21 -7 2.89 1.22
    -5 -19 -9 1.68 1.07
    5 -19 -9 1.12 1.06
    -5 -17 -11 0.96 0.9
    5 -17 -11 0.14 0.93
    -5 -17 -11 -0.29 0.87
    5 -15 -13 55.1 2.79
    -5 -15 -13 58.48 2.64
    -5 -15 -13 58.81 2.68
    -5 -13 -15 4.42 0.97
    5 -13 -15 5.17 1.12
    -5 -11 -17 60.42 2.56
    5 -11 -17 61.71 2.7
    5 -9 -19 2.5 0.64
    -5 -9 -19 1.52 0.81
    5 -9 -19 1.17 0.76
    -5 -7 -21 11.41 1.09
    5 -7 -21 10.25 1.18
    5 -7 -21 9.87 0.94
    5 -5 -23 5.35 0.81
    5 -5 -23 6.65 0.94
    -5 -5 -23 7.53 0.97
    -5 -3 -25 -0.22 0.59
    5 -3 -25 0.33 0.74
    5 -3 -25 -0.2 0.54
    5 -1 -27 -0.29 0.72
    5 -1 -27 1.26 0.72
    -5 -1 -27 -0.87 0.54
    -5 -1 -27 -1.39 0.51
    -5 1 27 0.19 0.85
    -5 1 -29 33.14 1.69
    -5 -1 29 35.92 2.17
    5 1 -29 34.69 1.97
    -5 1 -29 33.76 1.61
    -5 -3 31 5.04 1.42
    5 3 -31 5.72 1.08
    -5 3 -31 4.99 0.93
    -5 3 -31 5.46 0.9
    -5 -5 33 2.29 1.34
    -5 5 -33 0.44 0.77
    -5 5 -33 2.29 0.83
    -5 7 -35 9.48 1.18
    -5 -7 35 8.01 1.93
    -5 9 -37 0.62 0.92
    -5 -9 37 -2.56 1.41
    -5 -11 39 0.17 2.07
    -5 11 -39 -0.33 0.97
    -6 -18 -10 3.23 1.1
    6 -18 -10 1.94 1.03
    6 -16 -12 19.15 1.8
    -6 -16 -12 22.01 1.82
    6 -14 -14 11.71 1.49
    -6 -14 -14 12.54 1.45
    -6 -12 -16 17 1.55
    6 -12 -16 20.26 1.76
    6 -10 -18 34.46 2.08
    -6 -10 -18 27.56 1.83
    -6 -8 -20 20.91 1.59
    6 -8 -20 23.44 1.44
    6 -8 -20 22 1.59
    6 -6 -22 1.01 0.64
    -6 -6 -22 0.24 0.71
    6 -6 -22 0.99 0.75
    6 -4 -24 50.73 2.38
    -6 -4 -24 50.44 2.23
    6 -4 -24 53.67 2.29
    6 -2 -26 163.22 5.1
    6 -2 -26 162.24 4.98
    -6 -2 -26 161.55 4.78
    -6 0 28 -0.53 0.89
    -6 0 -28 -1.02 0.73
    6 0 -28 0.3 0.78
    -6 0 -28 -0.5 0.64
    -6 2 -30 22.48 1.5
    -6 2 -30 21.96 1.42
    -6 -2 30 21.68 1.82
    -6 4 -32 1.32 0.77
    -6 -4 32 2.51 1.37
    -6 4 -32 2.8 0.86
    -6 6 -34 1.29 0.78
    -6 -6 34 0.65 1.5
    -6 8 -36 -0.67 0.8
    -6 -8 36 -0.78 1.66
    -6 10 -38 -2.13 0.84
    -6 -10 38 -3.02 1.73
    7 -19 -9 -0.99 1.05
    7 -17 -11 0.12 1.12
    -7 -17 -11 0.38 0.91
    -7 -15 -13 6.69 1.21
    7 -15 -13 5.78 1.36
    7 -13 -15 -0.4 0.96
    -7 -13 -15 0.46 0.93
    7 -11 -17 3.05 1.05
    -7 -11 -17 1.91 1.06
    -7 -9 -19 9.91 1.34
    7 -9 -19 12.09 1.39
    7 -7 -21 41.46 2.21
    7 -7 -21 45.78 2.03
    -7 -7 -21 42.4 2.14
    7 -5 -23 67.33 2.75
    7 -5 -23 64.47 2.59
    -7 -5 -23 59.59 2.51
    7 -3 -25 8.3 1.1
    -7 -3 -25 7.4 1.12
    7 -3 -25 7.39 1.3
    -7 -1 -27 65.86 2.48
    -7 -1 -27 60.55 2.36
    7 -1 -27 63.43 2.82
    -7 1 27 64.69 2.93
    -7 -1 29 1.62 1.18
    -7 1 -29 3.17 0.78
    -7 1 -29 0.09 0.78
    -7 3 -31 8.22 1.04
    -7 3 -31 10.8 1.19
    -7 -3 31 7.55 1.42
    -7 5 -33 1.16 0.81
    -7 -5 33 1.81 1.47
    -7 -7 35 -0.91 1.61
    -7 7 -35 -0.66 0.8
    -7 9 -37 1.57 1.03
    -7 -9 37 1.1 1.83
    -7 11 -39 0.51 0.9
    -8 -18 -10 0 1.1
    8 -18 -10 -2.59 1.04
    -8 -16 -12 1.14 1.09
    8 -16 -12 0.31 1.08
    8 -14 -14 4.21 1.34
    -8 -14 -14 4.32 1.22
    8 -12 -16 3.71 1.2
    -8 -12 -16 4.06 1.18
    -8 -10 -18 7.22 1.17
    8 -10 -18 5.4 1.13
    -8 -8 -20 6.36 1.08
    8 -8 -20 7.55 1.32
    8 -6 -22 5.17 1.25
    -8 -6 -22 6.79 1.11
    8 -6 -22 5.02 0.91
    8 -4 -24 58.94 2.69
    -8 -4 -24 60.86 2.55
    -8 -2 -26 21.51 1.51
    8 -2 -26 17.52 1.66
    -8 0 -28 26.72 1.63
    -8 0 -28 26.29 1.63
    -8 0 28 26.03 1.91
    -8 2 -30 2.02 0.78
    -8 -2 30 1.41 1.08
    -8 2 -30 0.33 0.85
    -8 4 -32 -0.95 0.79
    -8 4 -32 -0.21 0.65
    -8 -4 32 -0.53 1.31
    -8 -6 34 4.13 1.6
    -8 6 -34 2.62 0.98
    -8 -8 36 -3.2 1.56
    -8 8 -36 0.34 0.86
    -8 10 -38 -0.36 0.9
    -9 -19 -9 -0.26 1.15
    -9 -17 -11 0.2 1.14
    9 -17 -11 -0.04 1.1
    9 -15 -13 2.18 1.16
    -9 -15 -13 2.09 1.17
    9 -13 -15 2.55 1.14
    -9 -13 -15 1.64 1.15
    9 -11 -17 1.18 0.95
    -9 -11 -17 -0.05 0.87
    9 -9 -19 1.6 0.92
    -9 -9 -19 1.99 0.99
    -9 -7 -21 6.78 1.14
    9 -7 -21 7.38 1.31
    9 -5 -23 1.66 1.1
    -9 -5 -23 2.53 0.94
    9 -3 -25 0.89 1.04
    -9 -3 -25 1.04 0.85
    -9 -1 -27 9.31 1.16
    -9 1 27 9.18 1.47
    -9 -1 -27 8.34 1.09
    -9 1 -29 -0.26 0.81
    -9 1 -29 0.68 0.72
    -9 -1 29 -0.59 1.07
    -9 -3 31 9.43 1.68
    -9 3 -31 5.31 1.02
    -9 3 -31 8.45 1.06
    -9 -5 33 -0.74 1.28
    -9 5 -33 1.27 0.93
    -9 7 -35 -0.53 0.8
    -9 -7 35 -2.01 1.63
    -9 9 -37 1.97 1.1
    -10 -18 -10 -0.24 1.18
    10 -16 -12 -1.15 1.08
    -10 -16 -12 -0.11 1.16
    10 -14 -14 6.46 1.41
    -10 -14 -14 7.1 1.42
    -10 -12 -16 1.29 1.14
    10 -12 -16 1.16 1.02
    -10 -10 -18 -0.19 0.89
    10 -10 -18 1.78 1.16
    -10 -8 -20 -0.25 0.77
    10 -8 -20 -0.3 0.96
    -10 -6 -22 0.53 0.9
    10 -6 -22 2.19 1.1
    10 -4 -24 16.92 1.64
    -10 -4 -24 19.82 1.5
    -10 -2 -26 6.55 1.09
    -10 -2 -26 7.3 1.13
    10 -2 -26 9.09 1.49
    -10 0 28 0.11 1.06
    -10 0 -28 -0.75 0.68
    -10 0 -28 -1.1 0.76
    -10 -2 30 8.49 1.6
    -10 2 -30 9.75 1.11
    -10 2 -30 9.07 1.28
    -10 4 -32 -1.7 0.71
    -10 -4 32 -1.08 1.3
    -10 -6 34 0.11 1.4
    -10 6 -34 -1.53 0.88
    -10 8 -36 -1.81 0.94
    -11 -17 -11 -0.44 1.26
    11 -15 -13 0.91 1.37
    -11 -15 -13 -1.33 1.06
    -11 -13 -15 0.24 1.08
    11 -13 -15 3.74 1.37
    -11 -11 -17 0.62 1.04
    11 -11 -17 0.3 0.98
    11 -9 -19 -0.82 0.88
    -11 -9 -19 -1.32 0.73
    -11 -7 -21 0.7 0.84
    11 -7 -21 -0.46 0.99
    11 -5 -23 11.38 1.46
    -11 -5 -23 9.65 1.25
    -11 -3 -25 0.7 0.79
    11 -3 -25 1.73 1.12
    -11 1 27 0.98 1.12
    -11 -1 -27 0.21 0.78
    -11 -1 -27 0.75 0.8
    -11 -1 29 1.45 1.13
    -11 1 -29 0.38 0.75
    -11 1 -29 -0.27 0.81
    -11 3 -31 1.95 1.05
    -11 -3 31 0.88 1.24
    -11 5 -33 0.29 1
    -11 -5 33 -1 1.5
    -11 7 -35 -0.52 0.98
    -12 -16 -12 0.7 1.24
    -12 -14 -14 0.32 1.32
    12 -14 -14 1.37 1.48
    12 -12 -16 -0.52 1.07
    -12 -12 -16 -1.67 0.95
    -12 -10 -18 -1.64 0.81
    12 -10 -18 -0.9 0.96
    -12 -8 -20 0.71 1.03
    12 -8 -20 0.9 1.05
    12 -6 -22 1.82 1.23
    -12 -6 -22 0.8 0.99
    -12 -4 -24 0.64 0.91
    12 -4 -24 2 1.08
    -12 2 26 3.37 1.27
    12 -2 -26 3.52 1.39
    -12 -2 -26 1.76 1.06
    -12 -2 -26 3.88 0.96
    -12 0 -28 -0.42 0.77
    -12 0 28 -0.1 1.15
    -12 0 -28 -0.79 0.87
    -12 2 -30 -0.13 0.88
    -12 -2 30 -0.13 1.12
    -12 4 -32 0.32 0.96
    -12 -4 32 -0.45 1.42
    -12 6 -34 0.33 1.07
    -13 -15 -13 -0.57 1.32
    -13 -13 -15 0.07 1.19
    13 -13 -15 -0.18 1.18
    -13 -11 -17 -0.47 1.15
    13 -11 -17 0.2 1.36
    13 -9 -19 3.12 1.29
    -13 -9 -19 0.83 1.05
    -13 -7 -21 3.38 1.13
    13 -7 -21 2.56 1.33
    13 -5 -23 -1.41 1.16
    -13 -5 -23 -0.69 0.9
    -13 -3 -25 1.04 0.85
    13 -3 -25 0.03 1.27
    -13 -1 -27 -0.09 0.87
    -13 1 27 -1.32 1.06
    -13 -1 -27 0.49 1.02
    -13 -1 29 0.41 1.15
    -13 1 -29 0.06 0.9
    -13 -3 31 -0.35 1.43
    -13 3 -31 0.68 0.98
    -13 5 -33 0.55 0.98
    -14 -12 -16 -1.28 1.04
    -14 -10 -18 -1.22 1.14
    14 -10 -18 -0.95 1.39
    14 -8 -20 -2.16 1.23
    -14 -8 -20 -1.06 1.05
    -14 -6 -22 -0.47 0.9
    14 -6 -22 -0.58 1.15
    -14 -4 -24 0.19 0.98
    14 -4 -24 1.16 1.34
    -14 2 26 -1.77 1.08
    -14 -2 -26 -0.43 0.92
    -14 -2 -26 1.09 1.12
    -14 0 28 -1.48 1.2
    -14 0 -28 0.59 1.06
    -14 2 -30 1.58 1.18
    -14 4 -32 0.08 1.15
    -15 -11 -17 -1.31 1.11
    -15 -9 -19 0.62 1.16
    15 -7 -21 -1.02 1.33
    -15 -7 -21 -1.2 0.92
    -15 -5 -23 -0.96 0.96
    15 -5 -23 -0.11 1.28
    -15 -3 -25 -1.3 0.81
    -15 -3 -25 0.91 1.09
    -15 3 25 2.01 1.41
    -15 -1 -27 -0.15 1.12
    -15 1 -29 -0.92 0.93
    -16 -6 -22 -1.89 1.05
    -16 -4 -24 -0.38 1.08
    0 -20 -10 0.41 0.94
    0 -18 -12 -1.43 0.88
    0 -16 -14 1.19 1.05
    0 -14 -16 0.57 0.93
    0 -14 -16 0.89 0.74
    0 -12 -18 0.12 0.56
    0 -12 -18 -0.19 0.68
    0 -10 -20 -0.34 0.49
    0 -10 -20 -0.3 0.51
    0 -8 -22 -0.32 0.56
    0 -8 -22 0.38 0.51
    0 -6 -24 -0.58 0.54
    0 -6 -24 -0.65 0.5
    0 -4 -26 0.02 0.54
    0 -4 -26 -0.09 0.54
    0 -2 -28 1.04 0.6
    0 2 28 -0.86 0.7
    0 0 -30 1.76 0.79
    0 0 30 -0.88 0.74
    0 -2 32 -0.54 1.03
    0 2 -32 -0.46 0.59
    0 -4 34 -0.38 1.07
    0 4 -34 -0.09 0.69
    0 6 -36 -0.93 0.68
    0 -6 36 -0.49 1.38
    0 8 -38 -0.87 0.83
    -1 -21 -9 1.14 1.21
    1 -21 -9 0.28 1.08
    -1 -19 -11 1.01 1.04
    1 -19 -11 1.02 0.98
    -1 -17 -13 16.86 1.63
    1 -17 -13 20.02 1.86
    1 -15 -15 2.49 1.06
    -1 -15 -15 3.96 1.02
    1 -13 -17 4.14 0.76
    1 -13 -17 3.25 0.98
    -1 -13 -17 4.17 0.82
    -1 -13 -17 6.41 1.04
    -1 -11 -19 0.16 0.61
    1 -11 -19 -0.66 0.67
    -1 -11 -19 0 0.49
    1 -11 -19 -0.24 0.49
    1 -9 -21 3.76 0.66
    -1 -9 -21 2.39 0.67
    -1 -9 -21 2.66 0.63
    1 -9 -21 2.72 0.72
    1 -7 -23 47.9 1.92
    -1 -7 -23 49.81 1.93
    1 -7 -23 47.4 2.02
    -1 -7 -23 49.8 2.02
    1 -5 -25 35.45 1.72
    1 -5 -25 36.85 1.66
    -1 -5 -25 35.53 1.64
    -1 -5 -25 37.81 1.58
    1 -3 -27 27.1 1.46
    1 -3 -27 24.3 1.46
    -1 -3 -27 27.87 1.44
    -1 -3 -27 25.19 1.34
    -1 -1 -29 6.57 0.91
    1 1 29 6.62 0.94
    -1 1 29 6.99 0.99
    1 -1 -29 6.2 0.9
    -1 1 -31 24.77 1.52
    -1 -1 31 23.9 1.7
    1 -1 31 25.08 1.71
    1 1 -31 21.87 1.54
    1 3 -33 3.79 0.9
    -1 3 -33 3.24 0.91
    -1 -3 33 5 1.28
    -1 5 -35 0.18 0.77
    -1 -5 35 -0.65 1.24
    1 5 -35 0.45 0.76
    -1 -7 37 1.34 1.43
    1 7 -37 -1.87 0.85
    -1 7 -37 -0.11 0.76
    -1 -9 39 3.76 1.81
    -1 9 -39 3.18 1.12
    2 -20 -10 0.79 1.12
    -2 -20 -10 1.32 1.1
    2 -18 -12 0.66 0.96
    -2 -18 -12 0.96 0.99
    2 -16 -14 13.66 1.53
    -2 -16 -14 15.42 1.53
    2 -14 -16 1 0.92
    -2 -14 -16 1.06 0.8
    -2 -14 -16 0.48 0.82
    -2 -12 -18 11.65 1.08
    2 -12 -18 11.47 1.3
    2 -12 -18 12.84 0.98
    -2 -12 -18 14.05 1.18
    -2 -10 -20 8.76 0.99
    2 -10 -20 9.05 1.07
    -2 -10 -20 9.39 0.92
    2 -10 -20 8.84 0.88
    2 -8 -22 10.89 1.09
    -2 -8 -22 8.93 0.92
    -2 -8 -22 10.85 0.91
    2 -8 -22 11.21 0.93
    -2 -6 -24 1.48 0.54
    2 -6 -24 0.8 0.63
    -2 -6 -24 1.25 0.56
    2 -6 -24 0.96 0.57
    -2 -4 -26 0.91 0.54
    2 -4 -26 -0.09 0.57
    2 -4 -26 -0.17 0.61
    -2 -4 -26 -0.37 0.48
    -2 -2 -28 0.28 0.54
    -2 2 28 0.16 0.66
    2 -2 -28 1.3 0.72
    2 -2 -28 0.83 0.61
    -2 0 -30 16.61 1.25
    -2 0 30 19.62 1.5
    2 0 -30 17.34 1.44
    2 2 -32 7.58 1.07
    -2 2 -32 8.18 1.02
    -2 -2 32 11.17 1.41
    2 4 -34 2.22 0.88
    -2 4 -34 4.21 0.97
    -2 -4 34 4.5 1.38
    2 6 -36 3.51 1.11
    -2 6 -36 4.46 1
    -2 -6 36 3.78 1.56
    -2 8 -38 9.04 1.31
    -2 -8 38 6.26 1.88
    -2 -10 40 -1.03 1.68
    -2 -12 42 -2.53 1.84
    -3 -21 -9 0.62 1.18
    3 -19 -11 1.26 0.98
    -3 -19 -11 2.41 1.2
    -3 -17 -13 1.6 1.06
    3 -17 -13 0.26 0.91
    -3 -15 -15 0.4 0.89
    3 -15 -15 -1.4 0.77
    -3 -15 -15 -0.53 0.75
    -3 -13 -17 0.97 0.71
    3 -13 -17 1.89 0.83
    -3 -13 -17 1.57 0.82
    -3 -11 -19 0.11 0.69
    -3 -11 -19 -0.33 0.56
    3 -11 -19 1.26 0.83
    3 -11 -19 0.27 0.49
    3 -9 -21 49.48 2.19
    -3 -9 -21 47 1.84
    3 -9 -21 47.05 1.87
    -3 -9 -21 45.84 2.02
    3 -7 -23 2.98 0.67
    3 -7 -23 2.18 0.78
    -3 -7 -23 2.24 0.67
    3 -5 -25 1.85 0.65
    3 -5 -25 1.52 0.68
    -3 -5 -25 2.15 0.69
    3 -3 -27 -0.66 0.52
    3 -3 -27 0.5 0.69
    -3 -3 -27 -0.61 0.55
    3 -1 -29 3.64 0.8
    -3 1 29 4.47 0.96
    -3 -1 -29 5.23 0.66
    -3 -1 -29 4.04 0.77
    -3 1 -31 3.07 0.67
    -3 -1 31 1.58 1
    3 1 -31 2.22 0.85
    -3 1 -31 1.8 0.7
    3 3 -33 -0.2 0.8
    -3 -3 33 1.11 1.14
    -3 3 -33 -1.26 0.68
    -3 5 -35 0.86 0.85
    -3 -5 35 -0.53 1.3
    3 5 -35 -0.07 0.84
    -3 7 -37 0.61 0.76
    -3 -7 37 -0.21 1.56
    -3 -9 39 -2.81 1.61
    -3 -11 41 -0.97 1.59
    4 -20 -10 1.21 1.12
    -4 -20 -10 3.7 1.29
    4 -18 -12 1.01 1.11
    -4 -18 -12 1.38 1.08
    -4 -16 -14 -1.3 0.81
    4 -16 -14 -0.91 1.01
    -4 -16 -14 -0.75 0.84
    -4 -14 -16 1.79 0.86
    -4 -14 -16 2.69 0.9
    4 -14 -16 2.31 0.99
    -4 -12 -18 35.77 1.89
    4 -12 -18 38.5 2.08
    4 -10 -20 9.46 0.92
    4 -10 -20 10.55 1.17
    -4 -10 -20 6.43 0.99
    4 -8 -22 3.51 0.85
    4 -8 -22 4.84 0.72
    -4 -8 -22 1.5 0.72
    4 -6 -24 16.27 1.27
    -4 -6 -24 14.64 1.17
    4 -6 -24 15.56 1.14
    4 -4 -26 4.35 0.92
    -4 -4 -26 4.01 0.77
    4 -4 -26 4.4 0.86
    -4 -2 -28 1.55 0.68
    4 -2 -28 1.8 0.73
    4 -2 -28 1.21 0.78
    -4 -2 -28 1.68 0.58
    -4 0 -30 -0.11 0.52
    -4 0 -30 -1.5 0.64
    4 0 -30 -0.31 0.63
    -4 0 30 -0.39 0.88
    -4 -2 32 5.67 1.34
    -4 2 -32 5.25 0.96
    4 2 -32 5.85 1.05
    -4 2 -32 5.94 0.84
    -4 4 -34 8.76 1.14
    4 4 -34 7.31 1.21
    -4 -4 34 6.88 1.57
    -4 4 -34 9.05 1.04
    -4 -6 36 3.06 1.64
    -4 6 -36 3.36 0.96
    -4 6 -36 1.53 0.83
    -4 -8 38 0.91 1.72
    -4 -10 40 1.13 1.91
    5 -19 -11 2.1 1.17
    5 -17 -13 0.47 1.12
    -5 -17 -13 1.04 0.95
    5 -15 -15 10.99 1.48
    -5 -15 -15 13.33 1.51
    -5 -13 -17 0.05 0.9
    5 -13 -17 -0.17 0.99
    5 -11 -19 5.54 1.18
    -5 -11 -19 2.54 1.01
    5 -9 -21 20.83 1.64
    -5 -9 -21 21.29 1.52
    5 -9 -21 20.61 1.29
    -5 -7 -23 3.22 0.87
    5 -7 -23 1.94 0.87
    5 -7 -23 3.93 0.78
    5 -5 -25 -0.06 0.65
    5 -5 -25 -0.37 0.55
    -5 -5 -25 -0.24 0.58
    5 -3 -27 7.3 1.15
    5 -3 -27 6.6 0.97
    -5 -3 -27 6.91 1.02
    -5 -1 -29 33 1.58
    -5 1 29 34.5 2.04
    -5 -1 -29 33.63 1.75
    5 -1 -29 35.89 2.03
    -5 -1 31 11.14 1.41
    -5 1 -31 11.39 1.19
    5 1 -31 14 1.38
    -5 1 -31 13.41 1.19
    -5 -3 33 22.88 2.08
    5 3 -33 24.05 1.84
    -5 3 -33 21.15 1.45
    -5 3 -33 22.94 1.42
    -5 5 -35 4.36 0.92
    -5 5 -35 3.94 0.94
    -5 -5 35 3.1 1.59
    -5 7 -37 6.65 1.14
    -5 -7 37 2.95 1.63
    -5 -9 39 -0.95 1.59
    6 -18 -12 1.58 1.1
    -6 -18 -12 -0.68 0.95
    6 -16 -14 6.51 1.42
    -6 -16 -14 6.1 1.24
    6 -14 -16 14.42 1.58
    -6 -14 -16 14.39 1.55
    -6 -12 -18 9.41 1.23
    6 -12 -18 8.38 1.4
    -6 -10 -20 43.75 2.23
    6 -10 -20 46.22 2.45
    6 -8 -22 36.12 1.79
    -6 -8 -22 33.12 1.88
    6 -8 -22 34.7 2.09
    6 -6 -24 7.01 0.98
    6 -6 -24 8.97 1.16
    -6 -6 -24 6.99 1.03
    6 -4 -26 7.27 1.06
    -6 -4 -26 7.08 1.01
    6 -4 -26 8.51 1.15
    6 -2 -28 22.63 1.68
    -6 -2 -28 22.39 1.46
    6 -2 -28 23.03 1.84
    -6 -2 -28 21.68 1.49
    -6 0 -30 24.04 1.48
    -6 0 -30 21.85 1.4
    6 0 -30 24.26 1.78
    -6 0 30 19.09 1.69
    -6 -2 32 6.38 1.41
    -6 2 -32 9.55 1.1
    -6 2 -32 7.65 1.04
    -6 4 -34 6.3 0.98
    -6 4 -34 5.48 1.01
    -6 -4 34 6.67 1.64
    -6 -6 36 1.16 1.47
    -6 6 -36 0.8 0.88
    -6 -8 38 2.26 1.84
    -6 8 -38 1.79 0.94
    -6 10 -40 -1.37 0.88
    -6 -10 40 0.03 2.05
    7 -19 -11 0.48 1.04
    -7 -19 -11 0.98 1.13
    7 -17 -13 -0.16 1.09
    -7 -17 -13 -0.22 0.99
    7 -15 -15 8.61 1.39
    -7 -15 -15 8.61 1.3
    7 -13 -17 -2.68 0.86
    -7 -13 -17 -1.19 0.88
    -7 -11 -19 18.72 1.61
    7 -11 -19 17.94 1.63
    7 -9 -21 5.59 1.1
    -7 -9 -21 6.18 1.1
    7 -7 -23 -0.02 0.72
    -7 -7 -23 0.38 0.79
    7 -7 -23 1.11 1.05
    7 -5 -25 55.31 2.61
    7 -5 -25 57.56 2.53
    -7 -5 -25 58.77 2.52
    -7 -3 -27 76.73 2.87
    7 -3 -27 80.77 3.17
    7 -3 -27 75.8 3.2
    -7 -1 -29 2.68 0.79
    -7 1 29 2.28 1.03
    -7 -1 -29 1.42 0.82
    7 -1 -29 3.57 1.01
    -7 1 -31 0.87 0.77
    -7 1 -31 -0.63 0.69
    -7 -1 31 -0.43 0.97
    -7 3 -33 -1.54 0.64
    -7 -3 33 0.83 1.13
    -7 3 -33 -0.68 0.73
    -7 5 -35 0 0.79
    -7 -5 35 -1.44 1.24
    -7 -7 37 -2.48 1.5
    -7 7 -37 -0.31 0.87
    -7 -9 39 -2.09 1.88
    -7 9 -39 -0.72 0.93
    -8 -18 -12 -0.71 0.95
    8 -18 -12 -0.27 1.08
    -8 -16 -14 0.9 1.08
    8 -16 -14 0.36 1.14
    8 -14 -16 0.28 0.93
    -8 -14 -16 0.2 0.91
    -8 -12 -18 1.32 1.02
    8 -12 -18 0.48 0.92
    -8 -10 -20 7.65 1.3
    8 -10 -20 8.8 1.37
    8 -8 -22 -0.58 0.96
    -8 -8 -22 0.88 0.84
    8 -8 -22 0.58 0.7
    -8 -6 -24 21.19 1.66
    8 -6 -24 17.15 1.57
    8 -6 -24 19.89 1.78
    -8 -4 -26 0.08 0.71
    8 -4 -26 -0.12 1.02
    8 -2 -28 0.51 0.96
    -8 -2 -28 2.34 0.86
    -8 -2 -28 1.48 0.8
    -8 0 -30 -0.27 0.65
    -8 0 -30 -0.76 0.72
    -8 0 30 -0.23 1.06
    -8 2 -32 0.89 0.74
    -8 2 -32 1.23 0.79
    -8 -2 32 0.25 1.2
    -8 4 -34 -0.26 0.81
    -8 -4 34 -1.29 1.32
    -8 -6 36 -2 1.54
    -8 6 -36 1.3 0.94
    -8 -8 38 -0.83 1.91
    -8 8 -38 0.57 1.01
    -8 10 -40 -1.01 1.01
    -9 -19 -11 -1.46 1.06
    9 -17 -13 -0.88 1.19
    -9 -17 -13 -0.04 1.01
    9 -15 -15 -0.51 0.95
    -9 -15 -15 -1.37 0.9
    9 -13 -17 3.84 1.22
    -9 -13 -17 4.07 1.25
    -9 -11 -19 0.55 0.98
    9 -11 -19 2.14 1.03
    -9 -9 -21 14.41 1.45
    9 -9 -21 14.32 1.56
    -9 -7 -23 3.35 0.98
    9 -7 -23 5.21 1.26
    -9 -5 -25 1.06 0.81
    9 -5 -25 1.64 0.96
    -9 -3 -27 21.08 1.52
    9 -3 -27 21.49 1.9
    -9 -1 -29 -0.02 0.8
    -9 -1 -29 1.26 0.8
    -9 1 29 -1.29 0.79
    -9 -1 31 0.82 1.2
    -9 1 -31 0.35 0.85
    -9 1 -31 0.4 0.75
    -9 -3 33 -0.26 1.33
    -9 3 -33 -1.09 0.72
    -9 3 -33 1.25 0.77
    -9 -5 35 -1.64 1.44
    -9 5 -35 -1.16 0.84
    -9 -7 37 0.46 1.81
    -9 7 -37 -0.23 0.96
    -9 9 -39 0.41 1.04
    -10 -18 -12 0.32 1.26
    10 -16 -14 -1.03 1.24
    -10 -16 -14 -0.17 1.15
    10 -14 -16 0.56 1.05
    -10 -14 -16 0.35 1.18
    -10 -12 -18 0.38 1.07
    10 -12 -18 0.69 1.14
    -10 -10 -20 0.31 0.9
    10 -10 -20 -1.16 0.97
    -10 -8 -22 4.61 1.07
    10 -8 -22 0.5 1.06
    -10 -6 -24 3.08 0.94
    10 -6 -24 3.48 1.11
    10 -4 -26 0.1 0.95
    -10 -4 -26 1.55 0.89
    -10 -2 -28 2.52 0.93
    -10 -2 -28 0.4 0.93
    -10 2 28 1.93 1.04
    10 -2 -28 3.35 1.21
    -10 0 30 2.92 1.17
    -10 0 -30 3.26 0.96
    -10 0 -30 2.76 0.87
    -10 -2 32 2.02 1.42
    -10 2 -32 5.83 1.18
    -10 2 -32 4.08 0.97
    -10 4 -34 -0.15 0.92
    -10 -4 34 0.55 1.51
    -10 6 -36 -0.51 0.86
    -10 -6 36 0.93 1.83
    -10 8 -38 -1.64 0.96
    -11 -17 -13 1.94 1.4
    -11 -15 -15 0.47 1.25
    11 -15 -15 0.82 1.27
    -11 -13 -17 -1.88 1.04
    11 -13 -17 -0.81 1.01
    -11 -11 -19 -0.71 0.89
    11 -11 -19 0.18 1.2
    11 -9 -21 -0.92 1.02
    -11 -9 -21 0.11 0.89
    -11 -7 -23 1.11 0.9
    11 -7 -23 1.29 1.19
    -11 -5 -25 3.43 0.96
    11 -5 -25 1.97 1.07
    11 -3 -27 3.35 1.21
    -11 -3 -27 3.33 1
    -11 1 29 0.39 0.99
    -11 -1 -29 0.45 0.82
    -11 -1 -29 -1.88 0.78
    -11 -1 31 0.37 1.12
    -11 1 -31 0.22 0.94
    -11 1 -31 0.18 0.79
    -11 -3 33 6.21 1.71
    -11 3 -33 9.82 1.41
    -11 5 -35 2.91 1.19
    -11 -5 35 0.9 1.55
    -11 7 -37 -0.55 0.92
    -12 -16 -14 1.21 1.3
    -12 -14 -16 -1.65 1.17
    12 -14 -16 0.19 1.19
    12 -12 -18 2.13 1.42
    -12 -12 -18 1.44 1.27
    -12 -10 -20 1.21 1.15
    12 -10 -20 1.78 1.28
    12 -8 -22 0.53 1.21
    -12 -8 -22 2 1.03
    12 -6 -24 -0.78 1.17
    -12 -6 -24 0.49 0.98
    -12 -4 -26 4.07 1.11
    12 -4 -26 3.78 1.41
    -12 2 28 0.8 1.04
    -12 -2 -28 -0.99 0.7
    -12 -2 -28 -0.78 0.83
    -12 0 -30 -1.31 0.79
    -12 0 30 -1.33 1.1
    -12 0 -30 -1.14 0.86
    -12 -2 32 0.93 1.39
    -12 2 -32 0.5 1.03
    -12 4 -34 2.57 1.19
    -12 -4 34 2.39 1.74
    -12 6 -36 2.6 1.14
    -13 -13 -17 -1.87 1.13
    -13 -11 -19 -0.31 1.05
    13 -11 -19 1.03 1.48
    13 -9 -21 1.03 1.19
    -13 -9 -21 -0.55 1.13
    -13 -7 -23 0.08 0.91
    13 -7 -23 -0.07 1.09
    13 -5 -25 5.14 1.49
    -13 -5 -25 2.97 1.15
    -13 -3 -27 0.37 0.84
    13 -3 -27 1.25 1.19
    -13 3 27 1.94 1.13
    -13 -3 -27 1.02 1.07
    -13 -1 -29 -0.71 0.93
    -13 1 29 1.39 1.29
    -13 -1 -29 -1.27 0.82
    -13 -1 31 0.59 1.35
    -13 1 -31 0.64 1.01
    -13 3 -33 1.33 1.15
    -14 -12 -18 1.6 1.26
    14 -10 -20 0.03 1.4
    -14 -10 -20 0.01 1.1
    -14 -8 -22 -0.76 0.94
    14 -8 -22 0.13 1.39
    14 -6 -24 -1.25 1.27
    -14 -6 -24 -0.32 0.93
    14 -4 -26 -0.78 1.38
    -14 -4 -26 0.83 1.01
    -14 -2 -28 0.87 1.04
    -14 -2 -28 0.58 0.98
    -14 2 28 1.82 1.33
    -14 0 30 0.84 1.47
    -14 0 -30 2.88 1.13
    -14 2 -32 0.14 1.05
    -15 -9 -21 0.87 1.27
    -15 -7 -23 -0.74 1.09
    -15 -5 -25 0.18 1.04
    -15 -3 -27 1.97 1.17
    -15 -3 -27 -1.2 0.95
    -15 -1 -29 -0.74 1.11
    0 -20 -12 1.29 1.17
    0 -18 -14 1.34 1.11
    0 -16 -16 17.16 1.57
    0 -14 -18 25.67 1.79
    0 -14 -18 23.09 1.45
    0 -12 -20 10.78 1.15
    0 -12 -20 11.68 1.07
    0 -10 -22 25.72 1.43
    0 -10 -22 24.84 1.47
    0 -8 -24 50.12 2.05
    0 -8 -24 51.39 2.08
    0 -6 -26 1.11 0.62
    0 -6 -26 1.42 0.66
    0 -4 -28 1.4 0.69
    0 -4 -28 1.12 0.62
    0 2 30 40.16 1.89
    0 -2 -30 38.25 1.85
    0 0 -32 137.43 4.41
    0 0 32 145.27 4.51
    0 -2 34 5.34 1.31
    0 2 -34 6 1
    0 4 -36 1.36 0.82
    0 6 -38 6.4 1.22
    0 8 -40 -0.05 1.08
    1 -21 -11 -1.19 1.14
    -1 -21 -11 0.64 1.1
    1 -19 -13 0.43 0.97
    -1 -19 -13 0.93 1.01
    -1 -17 -15 5.85 1.23
    1 -17 -15 8.52 1.43
    -1 -15 -17 1.03 0.85
    1 -15 -17 -1.19 0.88
    1 -13 -19 3.55 0.8
    -1 -13 -19 4.18 0.86
    -1 -13 -19 5.57 1.02
    1 -13 -19 4.85 1.04
    -1 -11 -21 17.18 1.28
    -1 -11 -21 17.31 1.27
    1 -11 -21 17.63 1.19
    1 -11 -21 16.32 1.34
    -1 -9 -23 4.04 0.76
    1 -9 -23 4.79 0.77
    -1 -9 -23 3.51 0.7
    1 -9 -23 4.27 0.79
    1 -7 -25 5.54 0.84
    -1 -7 -25 4.11 0.77
    -1 -7 -25 5.22 0.86
    1 -7 -25 5.99 0.88
    1 -5 -27 2.78 0.7
    1 -5 -27 2.17 0.76
    -1 -5 -27 2.75 0.67
    -1 -5 -27 2.48 0.76
    1 -3 -29 7.13 0.9
    -1 -3 -29 4.82 0.8
    1 3 29 4.94 0.84
    1 -3 -29 7.22 0.95
    -1 1 31 24.07 1.66
    1 -1 -31 24.01 1.56
    -1 -1 -31 24.25 1.49
    1 1 -33 3.58 0.91
    -1 -1 33 5.42 1.15
    -1 1 -33 4.95 0.9
    -1 3 -35 8.62 1.11
    -1 -3 35 9.57 1.52
    1 3 -35 8.02 1.14
    -1 5 -37 0.51 0.91
    -1 -5 37 0.66 1.35
    1 5 -37 0.1 0.89
    1 7 -39 -0.5 0.96
    -1 -7 39 -0.89 1.45
    -1 7 -39 0.4 0.95
    2 -20 -12 -0.52 1.09
    -2 -20 -12 1.42 1.08
    -2 -18 -14 2.73 1.08
    2 -18 -14 2.98 1.12
    2 -16 -16 1.16 1.15
    -2 -16 -16 2.46 1.09
    -2 -14 -18 2.11 0.84
    2 -14 -18 1.47 1.04
    -2 -14 -18 2.6 0.92
    2 -12 -20 0.64 0.56
    -2 -12 -20 0.13 0.61
    2 -12 -20 -0.79 0.75
    -2 -12 -20 0.59 0.65
    -2 -10 -22 17.15 1.19
    2 -10 -22 20.02 1.43
    -2 -10 -22 19.47 1.39
    2 -10 -22 16.96 1.11
    2 -8 -24 29.48 1.47
    -2 -8 -24 28.36 1.44
    -2 -8 -24 31.21 1.66
    2 -8 -24 29.29 1.66
    2 -6 -26 40.76 1.84
    2 -6 -26 35.61 1.76
    -2 -6 -26 39.28 1.65
    -2 -6 -26 38.2 1.78
    -2 -4 -28 3.22 0.72
    2 -4 -28 1.82 0.73
    2 -4 -28 2.73 0.76
    2 -2 -30 0.46 0.7
    -2 -2 -30 -0.22 0.54
    -2 2 30 -1.81 0.64
    2 0 -32 -0.07 0.63
    -2 0 32 -1.39 0.79
    -2 0 -32 0.18 0.7
    2 2 -34 6.52 1.14
    -2 -2 34 7.07 1.36
    -2 2 -34 5.47 0.95
    -2 -4 36 22.53 2.12
    2 4 -36 21.62 1.81
    -2 4 -36 24.31 1.73
    -2 6 -38 3.8 1.1
    -2 -6 38 3.36 1.62
    2 6 -38 2.31 1.14
    -2 8 -40 -0.25 0.95
    -2 -8 40 -1.09 1.57
    -2 -10 42 0.56 1.83
    -3 -21 -11 0.83 1.19
    -3 -19 -13 1.75 0.99
    3 -19 -13 -1.25 1.06
    3 -17 -15 0.07 0.93
    -3 -17 -15 0.54 0.91
    3 -15 -17 6.66 1.35
    -3 -15 -17 5.47 1.13
    -3 -15 -17 7.81 1.17
    -3 -13 -19 23.03 1.62
    -3 -13 -19 25.19 1.64
    3 -13 -19 23.56 1.69
    3 -11 -21 0.97 0.73
    3 -11 -21 0.82 0.56
    -3 -11 -21 -0.19 0.64
    -3 -11 -21 -0.44 0.71
    3 -9 -23 -0.43 0.72
    3 -9 -23 1.46 0.6
    -3 -9 -23 0.24 0.64
    3 -7 -25 0.33 0.63
    -3 -7 -25 0.91 0.69
    3 -7 -25 0.17 0.54
    3 -5 -27 19.82 1.36
    -3 -5 -27 21.21 1.35
    3 -5 -27 20.01 1.46
    3 -3 -29 -0.23 0.61
    -3 -3 -29 0 0.58
    3 -3 -29 -0.93 0.73
    -3 -1 -31 1.91 0.72
    -3 1 31 3.63 0.9
    3 -1 -31 3.57 0.85
    3 1 -33 1.14 0.78
    -3 1 -33 1.29 0.71
    -3 -1 33 0.64 0.98
    -3 -3 35 7.37 1.46
    3 3 -35 4.65 1.07
    -3 3 -35 6.57 1.08
    -3 5 -37 2.84 0.99
    3 5 -37 2.9 1.05
    -3 -5 37 1.43 1.46
    -3 -7 39 3.12 1.76
    -3 7 -39 0.77 0.94
    -3 -9 41 0.52 1.83
    -3 -11 43 -2.77 1.77
    4 -20 -12 2.59 1.25
    4 -18 -14 0.54 0.99
    -4 -16 -16 14.53 1.49
    4 -16 -16 16.3 1.79
    4 -14 -18 16.9 1.7
    -4 -14 -18 14.59 1.4
    4 -12 -20 8.4 1.22
    -4 -12 -20 8.58 1.2
    -4 -10 -22 -1.42 0.71
    4 -10 -22 0.49 0.75
    4 -10 -22 0.22 0.55
    -4 -8 -24 26.91 1.59
    4 -8 -24 25.34 1.68
    4 -8 -24 25.66 1.49
    4 -6 -26 27.93 1.57
    -4 -6 -26 30.03 1.69
    4 -6 -26 28.15 1.74
    -4 -4 -28 16.66 1.34
    4 -4 -28 14.63 1.39
    4 -4 -28 15.73 1.39
    -4 -2 -30 0.48 0.76
    -4 -2 -30 2.06 0.63
    4 -2 -30 1.59 0.86
    4 -2 -30 0.84 0.8
    -4 2 30 2.41 0.94
    4 0 -32 1.43 0.78
    -4 0 32 -0.04 0.96
    -4 0 -32 0.62 0.68
    -4 0 -32 1.23 0.62
    -4 -2 34 -1.23 0.9
    4 2 -34 -0.23 0.75
    -4 2 -34 0.39 0.68
    -4 -4 36 0.94 1.37
    4 4 -36 -0.06 0.95
    -4 4 -36 0.77 0.86
    -4 -6 38 -0.51 1.57
    -4 6 -38 -0.02 0.81
    -4 -8 40 -0.21 1.74
    -4 -10 42 -0.52 1.97
    5 -19 -13 0.27 1.18
    5 -17 -15 2.99 1.22
    -5 -17 -15 1.1 1
    -5 -15 -17 6.02 1.24
    5 -15 -17 4.5 1.16
    -5 -13 -19 14.31 1.46
    5 -13 -19 12.21 1.44
    -5 -11 -21 0.1 0.76
    5 -11 -21 0.81 0.96
    5 -9 -23 86.74 3.34
    -5 -9 -23 84.71 3.18
    5 -9 -23 83.87 2.91
    5 -7 -25 6.14 0.93
    -5 -7 -25 7.63 1.03
    5 -7 -25 5.74 1.13
    5 -5 -27 5.79 0.96
    -5 -5 -27 5.85 0.94
    5 -5 -27 7.3 1.16
    5 -3 -29 23.42 1.65
    5 -3 -29 23.71 1.77
    -5 -3 -29 26.75 1.43
    -5 -3 -29 25.85 1.56
    -5 -1 -31 12.14 1.19
    5 -1 -31 14.1 1.36
    -5 -1 -31 11.75 1.08
    -5 1 31 13.09 1.49
    -5 -1 33 2.94 1.19
    -5 1 -33 4.2 0.93
    -5 1 -33 4.79 0.86
    5 1 -33 3.28 1.06
    -5 3 -35 7.44 1.09
    -5 -3 35 3.96 1.47
    5 3 -35 7.29 1.23
    -5 3 -35 8.03 1.1
    -5 5 -37 -0.17 0.77
    -5 -5 37 -0.23 1.27
    -5 -7 39 -2.1 1.59
    -5 -9 41 -0.15 1.91
    -6 -18 -14 2.11 1.1
    6 -18 -14 1.98 1.28
    -6 -16 -16 -0.7 0.83
    6 -16 -16 1.37 1.06
    6 -14 -18 -0.42 0.85
    -6 -14 -18 0.89 0.97
    -6 -12 -20 8.95 1.31
    6 -12 -20 9.43 1.44
    -6 -10 -22 36.17 1.99
    6 -10 -22 33.64 2.07
    6 -8 -24 25.57 1.63
    -6 -8 -24 22.98 1.65
    6 -8 -24 25.53 1.88
    -6 -6 -26 52.42 2.35
    6 -6 -26 54.3 2.57
    6 -6 -26 52.75 2.38
    -6 -4 -28 1.81 0.81
    6 -4 -28 1 0.99
    6 -4 -28 0.42 0.77
    6 -2 -30 21.83 1.82
    -6 -2 -30 23.4 1.61
    -6 2 30 20.46 1.69
    -6 -2 -30 23.3 1.44
    6 -2 -30 23.77 1.81
    -6 0 -32 -0.21 0.65
    6 0 -32 -1.59 0.65
    -6 0 -32 0.2 0.66
    -6 0 32 0 1.01
    -6 2 -34 4 0.9
    -6 -2 34 4.52 1.41
    -6 2 -34 4.71 0.96
    -6 4 -36 2.35 0.88
    -6 -4 36 3.08 1.54
    -6 4 -36 2.69 0.88
    -6 6 -38 -2.22 0.74
    -6 -6 38 -0.73 1.6
    -6 -8 40 -0.81 1.55
    -7 -19 -13 -0.94 0.89
    -7 -17 -15 3.15 1.11
    7 -17 -15 1.61 1.27
    7 -15 -17 1.18 1.15
    -7 -15 -17 2.24 1.12
    7 -13 -19 0.23 0.96
    -7 -13 -19 -0.28 0.96
    7 -11 -21 20.39 1.71
    -7 -11 -21 21.06 1.67
    -7 -9 -23 12.32 1.31
    7 -9 -23 14.2 1.6
    7 -7 -25 51.14 2.53
    -7 -7 -25 52.6 2.41
    7 -7 -25 53.67 2.38
    7 -5 -27 3.13 1.14
    -7 -5 -27 4.02 1.03
    7 -5 -27 3.47 1.01
    7 -3 -29 -1.35 0.79
    7 -3 -29 1.01 0.98
    -7 -3 -29 0.04 0.78
    7 -1 -31 0.88 0.88
    -7 -1 -31 0.67 0.74
    -7 1 31 -0.01 0.92
    -7 -1 -31 1.75 0.75
    -7 1 -33 3.3 0.96
    -7 1 -33 4.1 0.87
    -7 -1 33 4.38 1.35
    -7 3 -35 0.75 0.81
    -7 3 -35 -0.99 0.68
    -7 -3 35 0.7 1.2
    -7 5 -37 -0.99 0.78
    -7 -5 37 -0.45 1.49
    -7 -7 39 -1.57 1.4
    -7 7 -39 -0.46 0.87
    -7 9 -41 0.69 1.04
    8 -18 -14 0.31 1.02
    -8 -18 -14 0 0.99
    8 -16 -16 0.3 1.2
    -8 -16 -16 -0.35 0.93
    8 -14 -18 1.1 1.05
    -8 -14 -18 -0.03 0.89
    -8 -12 -20 1.22 1.01
    8 -12 -20 1.31 1.14
    -8 -10 -22 14.93 1.47
    8 -10 -22 15.45 1.62
    8 -8 -24 0.02 0.73
    -8 -8 -24 1.4 0.92
    8 -8 -24 2.53 1.04
    8 -6 -26 7.69 1.38
    -8 -6 -26 8.47 1.16
    8 -6 -26 7.61 1.15
    8 -4 -28 20.97 1.73
    8 -4 -28 17.75 1.76
    -8 -4 -28 21.58 1.52
    -8 2 30 2.25 1.01
    -8 -2 -30 1 0.82
    8 -2 -30 0.94 1.11
    -8 -2 -30 0.02 0.79
    -8 0 -32 -0.45 0.74
    -8 0 -32 0.06 0.81
    -8 0 32 0.2 0.97
    -8 2 -34 1.33 0.91
    -8 -2 34 0.82 1.29
    -8 2 -34 1.41 0.85
    -8 4 -36 1.03 0.96
    -8 -4 36 0.21 1.3
    -8 6 -38 -0.6 0.9
    -8 -6 38 -1.99 1.4
    -8 -8 40 -0.68 1.87
    -8 8 -40 -1.08 0.84
    -9 -19 -13 -0.8 1.07
    9 -17 -15 0.78 1.32
    -9 -17 -15 -1.08 0.98
    9 -15 -17 0.27 1.02
    -9 -15 -17 0.51 1.13
    9 -13 -19 2.44 1.2
    -9 -13 -19 1.7 1.08
    -9 -11 -21 0.93 1.03
    9 -11 -21 0.62 1.1
    -9 -9 -23 1.95 0.9
    9 -9 -23 0.63 0.94
    -9 -7 -25 8.63 1.17
    9 -7 -25 8.94 1.41
    -9 -5 -27 -0.49 0.69
    9 -5 -27 -2.85 0.87
    -9 -3 -29 1.18 0.89
    9 -3 -29 1.72 1.05
    -9 -1 -31 0.69 0.74
    -9 1 31 0.52 0.99
    -9 -1 -31 -1.09 0.74
    -9 1 -33 25.8 1.72
    -9 -1 33 24.88 2.13
    -9 1 -33 27.61 1.76
    -9 3 -35 1.29 1
    -9 -3 35 0.53 1.48
    -9 3 -35 1.84 0.89
    -9 -5 37 -0.24 1.4
    -9 5 -37 0.17 0.95
    -9 7 -39 -1.16 0.97
    -9 -7 39 -1.12 1.56
    -10 -18 -14 -0.95 1.19
    10 -16 -16 0.2 1.24
    -10 -16 -16 -0.46 1.05
    10 -14 -18 0.87 1.26
    -10 -14 -18 -0.11 1
    -10 -12 -20 3.17 1.15
    10 -12 -20 4.87 1.39
    -10 -10 -22 9.77 1.39
    10 -10 -22 12.64 1.58
    10 -8 -24 -0.23 0.94
    -10 -8 -24 -0.99 0.78
    -10 -6 -26 4.96 1.04
    10 -6 -26 8.42 1.44
    10 -4 -28 9.28 1.53
    -10 -4 -28 9.77 1.28
    -10 2 30 8.98 1.54
    -10 -2 -30 8.98 1.31
    10 -2 -30 9.75 1.49
    -10 -2 -30 8.33 1.22
    -10 0 -32 0.1 0.96
    -10 0 -32 1.56 0.88
    -10 0 32 0.76 1.06
    -10 -2 34 3.13 1.56
    -10 2 -34 6.33 1.09
    -10 2 -34 3.28 1.06
    -10 4 -36 0.17 0.95
    -10 -4 36 -0.46 1.4
    -10 6 -38 -0.21 0.96
    -11 -17 -15 -0.51 1.26
    11 -15 -17 -1.14 1.35
    -11 -15 -17 -1.46 1.19
    -11 -13 -19 1.53 1.16
    11 -13 -19 0.15 1.24
    -11 -11 -21 1.98 1.07
    11 -11 -21 0.71 1.11
    -11 -9 -23 6.46 1.27
    11 -9 -23 5.59 1.3
    11 -7 -25 -0.76 0.97
    -11 -7 -25 -0.14 0.84
    11 -5 -27 0.64 1.04
    -11 -5 -27 0.63 0.82
    11 -3 -29 -1.07 1.17
    -11 -3 -29 0.62 1
    -11 -3 -29 0.45 0.87
    -11 -1 -31 -1.6 0.83
    -11 1 31 0.3 1.2
    -11 -1 -31 0.33 0.77
    -11 1 -33 4.24 0.99
    -11 1 -33 1.46 1.04
    -11 -1 33 0.36 1.17
    -11 -3 35 1.62 1.65
    -11 3 -35 0.48 1.06
    -11 5 -37 1.45 1.1
    -12 -14 -18 -2.14 1.13
    -12 -12 -20 2.51 1.21
    12 -12 -20 0.33 1.42
    12 -10 -22 2.84 1.42
    -12 -10 -22 1.11 1.09
    12 -8 -24 -0.7 1.18
    -12 -8 -24 0.2 0.94
    12 -6 -26 0.52 1.26
    -12 -6 -26 1.66 1.05
    12 -4 -28 1.87 1.33
    -12 -4 -28 -0.36 0.8
    -12 2 30 0.8 1.19
    -12 -2 -30 -1.5 0.78
    -12 -2 -30 -1.09 0.91
    -12 0 32 -0.53 1.26
    -12 0 -32 0.01 0.98
    -12 0 -32 -0.38 0.73
    -12 2 -34 -0.23 1.06
    -12 -2 34 -0.17 1.47
    -12 4 -36 -0.47 1.05
    -13 -13 -19 -1.87 1.17
    13 -11 -21 1.13 1.27
    -13 -11 -21 0.4 1.12
    13 -9 -23 0.08 1.24
    -13 -9 -23 1.9 1.11
    13 -7 -25 0.19 1.18
    -13 -7 -25 -0.41 1.03
    -13 -5 -27 -1.28 0.88
    13 -5 -27 -1.05 1.11
    -13 3 29 1.52 1.2
    -13 -3 -29 -1.77 0.89
    -13 -3 -29 0.19 0.86
    13 -3 -29 -1.71 1.26
    -13 1 31 0.85 1.16
    -13 -1 -31 -0.25 1.07
    -13 -1 -31 0.12 0.82
    -13 1 -33 -0.92 1.02
    -13 3 -35 0.22 1.12
    -14 -12 -20 2.03 1.27
    -14 -10 -22 -0.8 1.07
    14 -8 -24 -1.33 1.32
    -14 -8 -24 -0.83 1.07
    14 -6 -26 -0.96 1.34
    -14 -6 -26 0.67 1.1
    -14 -4 -28 -0.92 0.87
    -14 4 28 0.58 1.13
    14 -4 -28 0.56 1.35
    -14 -2 -30 0.31 0.97
    -14 -2 -30 1.32 1.04
    -14 0 -32 -0.05 1.04
    -15 -7 -25 -0.59 1.07
    -15 -5 -27 -0.89 1
    -15 -3 -29 -1.68 0.97
    -15 -3 -29 -2.6 0.9
    0 -20 -14 -0.77 1.04
    0 -18 -16 -0.05 0.97
    0 -16 -18 1.56 1.03
    0 -14 -20 0.9 0.89
    0 -14 -20 -0.2 0.63
    0 -12 -22 -0.48 0.72
    0 -12 -22 0.56 0.65
    0 -10 -24 0.14 0.73
    0 -10 -24 0.31 0.58
    0 -8 -26 0.3 0.63
    0 -8 -26 0.34 0.63
    0 -6 -28 -0.68 0.61
    0 -6 -28 -0.63 0.64
    0 -4 -30 -0.72 0.53
    0 -4 -30 0.37 0.66
    0 2 32 -0.73 0.7
    0 -2 -32 -0.51 0.6
    0 0 -34 0.81 0.76
    0 2 -36 0.36 0.82
    0 4 -38 -1.27 0.82
    0 6 -40 -0.23 0.95
    0 8 -42 -0.31 0.96
    1 -21 -13 1.37 1.15
    -1 -21 -13 0.69 1.1
    1 -19 -15 0.55 1.02
    -1 -19 -15 1.24 1.04
    -1 -17 -17 17.89 1.71
    1 -17 -17 15.78 1.64
    -1 -15 -19 5.23 1.1
    -1 -15 -19 4.49 0.96
    1 -15 -19 6.65 1.23
    1 -13 -21 -0.54 0.6
    -1 -13 -21 0.07 0.79
    1 -13 -21 -0.22 0.77
    -1 -13 -21 -0.29 0.62
    -1 -11 -23 3.59 0.85
    -1 -11 -23 4.4 0.83
    1 -11 -23 4.9 0.83
    1 -11 -23 3.76 0.91
    1 -9 -25 -0.56 0.64
    1 -9 -25 -0.17 0.52
    -1 -9 -25 -0.49 0.62
    -1 -9 -25 -0.33 0.6
    1 -7 -27 8.62 0.97
    1 -7 -27 8.41 1.02
    -1 -7 -27 8.24 0.97
    -1 -7 -27 7.47 0.91
    1 -5 -29 7.79 0.96
    1 -5 -29 7.85 0.98
    -1 -5 -29 6.65 0.88
    -1 -5 -29 7.91 0.97
    1 -3 -31 11.78 1.16
    -1 3 31 11.01 1.18
    1 -3 -31 11.31 1.13
    -1 -3 -31 12.15 1.16
    -1 -1 -33 5.02 0.91
    -1 1 33 4.56 1.08
    1 -1 -33 4.31 0.93
    1 1 -35 1.1 0.79
    -1 1 -35 0.24 0.71
    -1 -1 35 2.05 1.12
    -1 3 -37 4.78 0.99
    -1 -3 37 5.93 1.43
    1 3 -37 4.53 1.07
    1 5 -39 2 1.07
    -1 5 -39 0.59 0.84
    1 7 -41 -0.17 0.99
    -1 7 -41 2.22 1.11
    -2 -20 -14 -0.99 1.04
    2 -20 -14 1.01 1.16
    2 -18 -16 1.71 1.14
    -2 -18 -16 1.38 1
    2 -16 -18 3.25 1.21
    -2 -16 -18 3.67 1.11
    -2 -14 -20 10.57 1.13
    2 -14 -20 8.96 1.35
    -2 -14 -20 10.35 1.27
    2 -12 -22 -1.18 0.69
    2 -12 -22 0.42 0.59
    -2 -12 -22 -0.56 0.72
    -2 -12 -22 0.48 0.67
    2 -10 -24 0.02 0.74
    -2 -10 -24 0.17 0.65
    2 -10 -24 0.94 0.61
    -2 -10 -24 0.32 0.64
    -2 -8 -26 30.22 1.62
    2 -8 -26 31.47 1.76
    2 -8 -26 29.07 1.55
    2 -6 -28 54.74 2.26
    2 -6 -28 57.08 2.37
    -2 -6 -28 56.64 2.3
    2 -4 -30 19.63 1.4
    2 -4 -30 18.63 1.42
    -2 -4 -30 21.39 1.4
    -2 -2 -32 9.51 1.11
    -2 2 32 9.31 1.21
    2 -2 -32 9.8 1.11
    -2 0 -34 10.3 1.2
    2 0 -34 11.7 1.27
    -2 0 34 11.96 1.39
    -2 2 -36 -0.26 0.79
    2 2 -36 1.07 0.91
    -2 -2 36 -1.82 0.97
    -2 4 -38 1.09 0.92
    2 4 -38 0.46 0.88
    -2 -4 38 -1.35 1.36
    -2 6 -40 1.29 0.94
    2 6 -40 2.28 1.08
    -2 -6 40 2.49 1.62
    -2 8 -42 6.4 1.31
    -3 -21 -13 0.81 1.18
    3 -19 -15 -0.58 1.01
    -3 -19 -15 0.04 0.89
    -3 -17 -17 0.88 0.91
    3 -17 -17 1.77 1.11
    3 -15 -19 -0.41 1.04
    -3 -15 -19 1.73 0.92
    3 -13 -21 4.71 1.09
    -3 -13 -21 4.9 1.01
    3 -11 -23 3.23 0.7
    -3 -11 -23 2.08 0.88
    3 -11 -23 3.19 0.97
    -3 -9 -25 9.89 1.15
    3 -9 -25 10.69 1.03
    3 -9 -25 10.16 1.15
    3 -7 -27 49.86 2.13
    -3 -7 -27 51.01 2.2
    3 -7 -27 48.82 2.27
    -3 -5 -29 1.17 0.68
    3 -5 -29 0.57 0.8
    3 -5 -29 1 0.69
    -3 -3 -31 1.35 0.71
    3 -3 -31 0.2 0.68
    3 -3 -31 0.95 0.82
    3 -1 -33 2.62 0.88
    -3 1 33 1.65 0.97
    -3 -1 -33 0.39 0.67
    -3 1 -35 0.89 0.8
    3 1 -35 1.15 0.89
    -3 -1 35 1.59 1.1
    -3 3 -37 0.59 0.76
    -3 -3 37 -0.3 1.23
    3 3 -37 0.36 0.82
    -3 5 -39 0.87 0.93
    -3 -5 39 3.2 1.58
    3 5 -39 2.88 1.19
    -3 7 -41 4.35 1.15
    -3 -7 41 4.34 1.87
    -3 -9 43 -1.28 1.77
    4 -20 -14 -0.88 1.18
    4 -18 -16 3.41 1.14
    -4 -16 -18 16.3 1.53
    4 -16 -18 22.02 1.86
    -4 -14 -20 5.92 1.09
    4 -14 -20 5.97 1.23
    4 -12 -22 40.86 2.31
    -4 -12 -22 40.87 2.16
    4 -10 -24 1.32 0.87
    4 -10 -24 1.25 0.65
    -4 -10 -24 -0.11 0.8
    4 -8 -26 6.28 0.97
    -4 -8 -26 3.53 0.94
    4 -8 -26 7.46 1.12
    -4 -6 -28 0.49 0.71
    4 -6 -28 0.07 0.64
    4 -6 -28 0.83 0.81
    4 -4 -30 11.36 1.3
    4 -4 -30 11.3 1.21
    -4 -4 -30 9.79 1.18
    4 -2 -32 7.67 1.12
    -4 2 32 5.49 1.14
    -4 -2 -32 5.24 0.93
    -4 0 34 -0.38 0.95
    -4 0 -34 0.33 0.68
    4 0 -34 -0.79 0.8
    -4 -2 36 2.37 1.28
    4 2 -36 3.21 1.07
    -4 2 -36 3.86 0.89
    4 4 -38 0.75 1.06
    -4 4 -38 0.37 0.84
    -4 -4 38 -1.08 1.34
    -4 -6 40 -0.27 1.63
    -4 6 -40 0.99 0.9
    -4 -8 42 -0.99 1.83
    -4 -10 44 -2.66 1.95
    5 -19 -15 0.59 1.01
    5 -17 -17 4.52 1.23
    -5 -17 -17 6.15 1.24
    5 -15 -19 12.78 1.59
    -5 -15 -19 14.18 1.42
    5 -13 -21 0.94 1.07
    -5 -13 -21 0.13 0.91
    5 -11 -23 4.98 1.14
    -5 -11 -23 6.3 1.06
    5 -9 -25 3.82 0.86
    -5 -9 -25 3.54 1.02
    5 -9 -25 5.15 1.06
    5 -7 -27 0.67 0.81
    -5 -7 -27 0.77 0.86
    5 -7 -27 1.06 0.74
    5 -5 -29 43.7 2.26
    -5 -5 -29 38.17 2
    5 -5 -29 44.52 2.17
    5 -3 -31 5.28 1.03
    -5 -3 -31 6.39 0.95
    5 -3 -31 5.93 1.14
    -5 -3 -31 3.76 0.88
    5 -1 -33 3.83 1.06
    -5 -1 -33 3.87 0.81
    -5 1 33 4.18 1.07
    -5 -1 -33 3.15 0.94
    -5 -1 35 4.72 1.35
    -5 1 -35 7 1.07
    5 1 -35 3.9 1.05
    -5 -3 37 1.47 1.4
    -5 3 -37 3.94 0.98
    5 3 -37 1.89 1.09
    -5 5 -39 -0.11 0.85
    -5 -5 39 1.82 1.56
    -5 -7 41 -0.84 1.66
    -5 -9 43 -1.04 2.03
    -6 -18 -16 -1.35 0.97
    6 -18 -16 -1.23 1.06
    6 -16 -18 -0.39 1.1
    -6 -16 -18 0.85 1.03
    6 -14 -20 0.26 1.09
    -6 -14 -20 2.61 1.06
    -6 -12 -22 9.17 1.32
    6 -12 -22 7.99 1.28
    -6 -10 -24 -0.76 0.76
    6 -10 -24 0.49 0.9
    6 -8 -26 21.79 1.78
    6 -8 -26 17.32 1.5
    -6 -8 -26 19.74 1.52
    6 -6 -28 1.93 0.88
    -6 -6 -28 1.22 0.86
    6 -6 -28 2.02 1.08
    6 -4 -30 -0.07 0.76
    -6 -4 -30 0.07 0.71
    6 -4 -30 -1.5 0.89
    -6 2 32 7.74 1.35
    6 -2 -32 8.53 1.4
    -6 -2 -32 8.32 1.07
    -6 -2 -32 10.32 1.1
    6 -2 -32 6.89 1.19
    -6 0 34 -0.91 1.03
    6 0 -34 -1.24 0.8
    -6 0 -34 0.18 0.71
    -6 0 -34 0.29 0.79
    -6 -2 36 0.19 1.12
    -6 2 -36 0.07 0.8
    -6 2 -36 3.22 0.94
    -6 4 -38 1 0.85
    -6 -4 38 0.68 1.32
    -6 -6 40 -2.9 1.47
    -6 -8 42 -1.99 1.92
    -7 -19 -15 -0.69 0.93
    -7 -17 -17 -1.78 0.95
    7 -17 -17 1 1.08
    7 -15 -19 0.9 1.01
    -7 -15 -19 0.73 0.94
    7 -13 -21 2.44 1.23
    -7 -13 -21 2.37 1.11
    -7 -11 -23 1.34 0.89
    7 -11 -23 0.06 1.05
    7 -9 -25 2.36 1.09
    7 -9 -25 2.05 0.79
    -7 -9 -25 0.92 0.81
    7 -7 -27 1.86 0.87
    7 -7 -27 1.47 1.07
    -7 -7 -27 2.15 0.88
    -7 -5 -29 10.62 1.26
    7 -5 -29 9.67 1.28
    7 -5 -29 7.73 1.34
    -7 -3 -31 9.04 1.11
    7 -3 -31 8.92 1.46
    -7 -3 -31 8.68 1.15
    7 -3 -31 9.26 1.34
    -7 1 33 3.83 1.14
    7 -1 -33 3.72 1.16
    -7 -1 -33 5.09 0.98
    -7 -1 -33 3.14 0.86
    -7 1 -35 2.55 0.91
    -7 -1 35 2.75 1.17
    -7 1 -35 3.08 0.94
    -7 -3 37 -0.58 1.16
    -7 3 -37 1.07 0.75
    -7 3 -37 -0.48 0.8
    -7 -5 39 -2.46 1.44
    -7 5 -39 -0.18 0.85
    -7 -7 41 -0.68 1.84
    -8 -18 -16 -0.5 1.08
    -8 -16 -18 2.58 1.13
    8 -16 -18 2.81 1.34
    8 -14 -20 -0.46 1.12
    -8 -14 -20 0.31 1.05
    8 -12 -22 0.34 0.98
    -8 -12 -22 -0.05 1
    -8 -10 -24 -0.39 0.87
    8 -10 -24 0.54 1.06
    8 -8 -26 3.02 0.93
    8 -8 -26 2.8 1.15
    -8 -8 -26 2.82 0.99
    8 -6 -28 1.57 0.89
    8 -6 -28 0.24 1.06
    -8 -6 -28 0.23 0.75
    -8 -4 -30 1.25 0.9
    8 -4 -30 0.44 0.93
    8 -4 -30 1.08 0.88
    -8 2 32 -0.35 1.05
    -8 -2 -32 0.69 0.72
    -8 -2 -32 0.88 0.84
    -8 0 -34 -0.51 0.79
    -8 0 -34 -1.03 0.79
    -8 0 34 -0.38 1.03
    -8 2 -36 1.46 0.93
    -8 2 -36 1.33 0.89
    -8 -2 36 -0.24 1.3
    -8 -4 38 -1.28 1.35
    -8 4 -38 -1.25 0.83
    -8 6 -40 0.37 0.99
    -8 -6 40 -3.56 1.72
    -9 -17 -17 1.32 1.23
    9 -15 -19 -0.37 0.99
    -9 -15 -19 0.02 1.01
    -9 -13 -21 0.06 0.95
    9 -13 -21 1.04 1.19
    -9 -11 -23 0.26 0.89
    9 -11 -23 -0.3 1.05
    -9 -9 -25 0.46 0.84
    9 -9 -25 0.22 0.96
    -9 -7 -27 0.01 0.75
    9 -7 -27 0.17 1.04
    9 -5 -29 -0.34 1.02
    -9 -5 -29 0.21 0.78
    9 -3 -31 7.83 1.43
    -9 -3 -31 7.61 1.13
    -9 -3 -31 6.07 1.14
    -9 -1 -33 26.7 1.77
    -9 1 33 27.04 2.19
    -9 -1 -33 27.22 1.77
    -9 -1 35 2.9 1.5
    -9 1 -35 3.6 1.02
    -9 1 -35 1.19 0.92
    -9 -3 37 -1.57 1.42
    -9 3 -37 -1.5 0.87
    -9 -5 39 -0.95 1.58
    -9 5 -39 -0.58 0.92
    -9 7 -41 -0.63 0.97
    -10 -16 -18 -0.56 1.05
    10 -14 -20 1.06 1.27
    -10 -14 -20 2.46 1.18
    10 -12 -22 -0.66 1.17
    -10 -12 -22 -0.61 0.91
    -10 -10 -24 1.23 1.06
    10 -10 -24 0.89 1.08
    10 -8 -26 0.05 0.93
    -10 -8 -26 0.3 0.87
    10 -6 -28 -0.09 0.9
    -10 -6 -28 -0.77 0.73
    10 -4 -30 0.06 1.17
    -10 -4 -30 0.76 0.83
    -10 -2 -32 2.99 1.14
    -10 2 32 3.98 1.39
    -10 -2 -32 3.22 0.96
    -10 0 -34 10.29 1.29
    -10 0 34 11.8 1.83
    -10 0 -34 8.41 1.26
    -10 2 -36 0.96 0.87
    -10 2 -36 -1.36 0.89
    -10 -2 36 -0.6 1.38
    -10 4 -38 -0.5 0.95
    -10 -4 38 -0.72 1.59
    -10 6 -40 -0.54 0.99
    -11 -15 -19 -0.3 1.21
    11 -13 -21 1.72 1.41
    -11 -13 -21 2.37 1.33
    -11 -11 -23 3.28 1.3
    11 -11 -23 5.63 1.55
    -11 -9 -25 0.27 0.91
    11 -9 -25 -0.51 1.23
    11 -7 -27 -1.02 1.08
    -11 -7 -27 0.41 0.95
    -11 -5 -29 0.54 0.86
    11 -5 -29 0.48 1.09
    -11 -3 -31 -2.38 0.89
    -11 3 31 1.74 1.23
    -11 -3 -31 1.74 0.92
    11 -3 -31 2.23 1.35
    -11 -1 -33 2.27 0.98
    -11 -1 -33 0.59 0.98
    -11 1 33 -0.42 1.09
    -11 1 -35 0.34 0.91
    -11 -1 35 -1.59 1.27
    -11 1 -35 0.82 0.86
    -11 3 -37 2.15 1.17
    -11 -3 37 0.11 1.64
    -11 5 -39 0.59 1
    -12 -14 -20 -1.29 1.05
    -12 -12 -22 -0.18 1.04
    12 -12 -22 -1.32 1.15
    12 -10 -24 0.7 1.23
    -12 -10 -24 -0.82 1.07
    -12 -8 -26 -0.46 0.99
    12 -8 -26 0.17 1.29
    12 -6 -28 -0.82 1.2
    -12 -6 -28 1.24 0.96
    -12 -4 -30 -0.32 0.82
    12 -4 -30 -0.49 1.16
    -12 -2 -32 0 0.93
    -12 -2 -32 0.73 1.03
    -12 2 32 0.56 1.06
    -12 0 34 -0.57 1.23
    -12 0 -34 -0.14 0.97
    -12 0 -34 0.77 0.93
    -12 2 -36 -0.13 1.06
    -13 -13 -21 1.25 1.38
    -13 -11 -23 -1.01 1.11
    -13 -9 -25 -0.12 1.13
    13 -9 -25 -0.08 1.25
    13 -7 -27 -0.9 1.17
    -13 -7 -27 0.39 0.99
    13 -5 -29 -1.4 1.45
    -13 -5 -29 -0.83 0.87
    -13 -3 -31 -1.73 0.88
    -13 3 31 1.48 1.23
    -13 -3 -31 -1.17 1.02
    -13 1 33 -1.4 1.08
    -13 -1 -33 -0.46 1.08
    -13 -1 -33 -1.18 0.85
    -13 1 -35 -1.72 0.98
    -14 -10 -24 -2.24 1.09
    -14 -8 -26 -1.88 0.92
    -14 -6 -28 1.1 1.02
    -14 -4 -30 2.48 1.32
    -14 -4 -30 2.25 1.17
    -14 -2 -32 0.92 1.18
    -14 -2 -32 -0.08 1.01
    0 -20 -16 -0.38 0.89
    0 -18 -18 1.41 1.05
    0 -16 -20 5.79 1.29
    0 -14 -22 -0.88 0.84
    0 -14 -22 -0.09 0.68
    0 -12 -24 0.74 0.78
    0 -12 -24 0.67 0.71
    0 -10 -26 19.67 1.46
    0 -10 -26 17.31 1.34
    0 -8 -28 3.96 0.88
    0 -8 -28 4.72 0.86
    0 -6 -30 0 0.65
    0 -6 -30 0.17 0.64
    0 -4 -32 -1.31 0.61
    0 -4 -32 0.23 0.61
    0 -2 -34 4.41 0.99
    0 0 -36 0.17 0.75
    0 2 -38 1.35 0.94
    0 4 -40 6.85 1.2
    0 6 -42 3.1 1.23
    0 8 -44 0.89 1.17
    1 -21 -15 0.42 0.99
    -1 -21 -15 0.2 1.12
    -1 -19 -17 0.78 1.03
    1 -19 -17 0 1.05
    1 -17 -19 1.25 1.11
    -1 -17 -19 1.27 1.07
    -1 -15 -21 0.28 0.77
    1 -15 -21 -0.07 0.94
    -1 -15 -21 0.82 0.92
    1 -13 -23 6.15 0.92
    1 -13 -23 4.87 1.01
    -1 -13 -23 6.52 1.09
    -1 -13 -23 6.19 1
    -1 -11 -25 0.34 0.71
    1 -11 -25 0.77 0.78
    1 -11 -25 0.99 0.67
    -1 -11 -25 1.49 0.74
    -1 -9 -27 -1.09 0.61
    1 -9 -27 -0.2 0.58
    -1 -9 -27 -0.53 0.66
    1 -9 -27 -0.38 0.65
    1 -7 -29 2.97 0.82
    1 -7 -29 3.35 0.89
    -1 -7 -29 2.72 0.86
    1 -5 -31 2.98 0.81
    -1 -5 -31 3.02 0.82
    1 -5 -31 4.36 0.88
    1 -3 -33 3.43 0.86
    -1 -3 -33 4.06 0.86
    -1 3 33 4 0.97
    -1 1 35 1.43 0.97
    -1 -1 -35 0.54 0.81
    1 -1 -35 -0.5 0.69
    -1 1 -37 5.31 1.01
    1 1 -37 4.04 1.09
    -1 3 -39 -0.28 0.79
    1 3 -39 -0.64 0.87
    -1 5 -41 0.44 1.02
    1 5 -41 1.09 1.06
    1 7 -43 -1.45 1.08
    -1 7 -43 -0.05 0.95
    2 -20 -16 1.53 1.18
    -2 -20 -16 -0.86 1.01
    2 -18 -18 -0.4 1.06
    -2 -18 -18 0.8 1
    2 -16 -20 1.95 1.11
    -2 -16 -20 0.74 1.02
    -2 -14 -22 2.49 0.93
    -2 -14 -22 1.29 0.91
    2 -14 -22 1.21 0.92
    -2 -12 -24 1.79 0.77
    2 -12 -24 0.68 0.67
    2 -12 -24 -0.31 0.84
    -2 -10 -26 13.1 1.23
    2 -10 -26 13.63 1.35
    2 -10 -26 12.76 1.17
    -2 -8 -28 10 1.13
    2 -8 -28 8.39 1.12
    2 -8 -28 8.55 0.99
    2 -6 -30 23.08 1.6
    2 -6 -30 25.64 1.63
    -2 -6 -30 25.07 1.65
    2 -4 -32 0.68 0.78
    -2 -4 -32 -0.48 0.6
    2 -4 -32 -0.15 0.66
    -2 2 34 6.79 1.13
    -2 -2 -34 5.53 0.96
    2 -2 -34 6.19 1.04
    2 0 -36 0.05 0.83
    -2 0 -36 -0.37 0.66
    -2 0 36 -1.49 0.9
    -2 -2 38 8.24 1.58
    2 2 -38 6.12 1.22
    -2 2 -38 7.55 1.13
    -2 -4 40 13.24 2.07
    2 4 -40 11.31 1.49
    -2 4 -40 15.02 1.57
    -2 6 -42 3.61 1.2
    2 6 -42 5.29 1.43
    3 -19 -17 -0.15 1.05
    3 -17 -19 9.32 1.55
    -3 -15 -21 0.29 0.89
    3 -15 -21 1.89 1.04
    3 -13 -23 37.72 2.27
    -3 -13 -23 43.37 2.2
    3 -11 -25 0.99 0.68
    3 -11 -25 0.57 0.94
    -3 -11 -25 0.1 0.76
    3 -9 -27 2.2 0.92
    -3 -9 -27 2.22 0.8
    3 -9 -27 3.04 0.8
    3 -7 -29 2.57 0.91
    -3 -7 -29 2.61 0.84
    3 -7 -29 2.91 0.81
    -3 -5 -31 9.11 1.15
    3 -5 -31 9.54 1.21
    3 -5 -31 9.67 1.22
    3 -3 -33 0.21 0.88
    -3 3 33 1.04 0.87
    -3 -3 -33 -1.04 0.64
    3 -3 -33 -0.23 0.78
    3 -1 -35 0.25 0.77
    -3 1 35 0.99 0.97
    -3 -1 -35 0.29 0.81
    3 1 -37 -0.1 0.87
    -3 1 -37 0.71 0.84
    -3 -1 37 -0.59 1.04
    3 3 -39 4.08 1.13
    -3 3 -39 5.42 1.15
    -3 -3 39 5.36 1.58
    -3 5 -41 3.36 1.08
    3 5 -41 2.25 1.09
    -3 -5 41 1.68 1.66
    -3 7 -43 2.35 1.13
    -3 -7 43 2.16 1.9
    4 -20 -16 1.62 1.15
    4 -18 -18 1.55 1.21
    4 -16 -20 11.76 1.54
    -4 -16 -20 10.94 1.42
    -4 -14 -22 1.79 1.03
    4 -14 -22 0.86 1.12
    -4 -12 -24 19.21 1.58
    4 -12 -24 18.17 1.79
    4 -10 -26 37.06 2.1
    -4 -10 -26 34.75 1.97
    4 -10 -26 39.31 1.9
    -4 -8 -28 -0.6 0.79
    4 -8 -28 0.39 0.66
    4 -8 -28 0.06 0.85
    -4 -6 -30 6.11 0.97
    4 -6 -30 8.95 1.26
    4 -6 -30 6.36 1.01
    -4 -4 -32 1.01 0.76
    4 -4 -32 -0.31 0.84
    4 -4 -32 1.16 0.83
    -4 2 34 1.18 0.93
    4 -2 -34 0.1 0.79
    -4 -2 -34 -0.29 0.76
    4 0 -36 1.26 0.84
    -4 0 -36 0.64 0.82
    -4 0 36 -0.32 0.88
    4 2 -38 0.5 0.84
    -4 -2 38 0.38 1.09
    -4 2 -38 0.38 0.84
    4 4 -40 1.53 1.02
    -4 -4 40 1.41 1.54
    -4 4 -40 1.35 0.86
    -4 6 -42 -0.22 0.82
    -4 -6 42 0.77 1.69
    -4 -8 44 -0.46 1.91
    5 -19 -17 0.84 1.23
    5 -17 -19 5.02 1.43
    -5 -17 -19 1.45 1.07
    5 -15 -21 0.64 1.08
    -5 -15 -21 -0.4 0.91
    -5 -13 -23 0.01 0.87
    5 -13 -23 0.99 1.11
    5 -11 -25 8.58 1.41
    -5 -11 -25 9.64 1.31
    5 -9 -27 -0.67 0.62
    -5 -9 -27 -0.36 0.76
    5 -9 -27 0.12 0.96
    5 -7 -29 1.58 0.78
    5 -7 -29 1.11 0.91
    -5 -7 -29 1.46 0.83
    5 -5 -31 7.8 1.14
    5 -5 -31 7.32 1.25
    -5 -5 -31 7.45 1.13
    -5 -3 -33 22.48 1.54
    5 -3 -33 18.7 1.64
    5 -3 -33 21.43 1.8
    5 -1 -35 4.88 1.09
    -5 -1 -35 6.13 0.99
    -5 1 35 4.49 1.25
    -5 1 -37 5.46 1.07
    5 1 -37 3.49 1.18
    -5 -1 37 4.05 1.39
    -5 3 -39 -0.62 0.72
    -5 -3 39 -0.64 1.35
    5 3 -39 0.96 0.95
    -5 5 -41 0.45 0.91
    -5 -5 41 -1.16 1.56
    -5 -7 43 -0.95 1.83
    -6 -18 -18 -0.16 1.01
    6 -18 -18 0.01 1.02
    -6 -16 -20 2.52 1.02
    6 -16 -20 1.89 1.22
    6 -14 -22 1.05 1.19
    -6 -14 -22 3.02 1.02
    6 -12 -24 16.12 1.63
    -6 -12 -24 17.14 1.56
    -6 -10 -26 7.91 1.15
    6 -10 -26 9.26 1.43
    -6 -8 -28 -0.26 0.78
    6 -8 -28 -1.05 0.9
    6 -8 -28 -0.1 0.74
    6 -6 -30 1.74 0.9
    6 -6 -30 1.46 0.91
    -6 -6 -30 0.76 0.84
    6 -4 -32 1.09 0.88
    6 -4 -32 3.05 1.15
    -6 -4 -32 1.72 0.89
    -6 -2 -34 5.05 0.93
    -6 2 34 4.31 1.21
    6 -2 -34 4 1.08
    -6 -2 -34 5.24 1.02
    6 0 -36 -1.12 0.79
    -6 0 -36 0.37 0.75
    -6 0 36 -0.25 1.07
    -6 -2 38 2.55 1.41
    -6 2 -38 0.64 0.85
    6 2 -38 0.21 0.85
    -6 -4 40 0.06 1.54
    -6 4 -40 0.67 0.91
    -6 -6 42 0.01 1.55
    -7 -19 -17 2.01 1.09
    7 -17 -19 -0.82 1.13
    -7 -17 -19 -0.14 1.02
    -7 -15 -21 1.06 1.07
    7 -15 -21 -2.09 1.02
    7 -13 -23 13.12 1.7
    -7 -13 -23 10.32 1.39
    -7 -11 -25 15.23 1.5
    7 -11 -25 15.56 1.71
    -7 -9 -27 -0.66 0.74
    7 -9 -27 -0.62 0.83
    7 -9 -27 0.18 0.71
    7 -7 -29 0.2 0.71
    -7 -7 -29 0.4 0.75
    7 -7 -29 0.01 0.97
    -7 -5 -31 1.74 0.85
    7 -5 -31 0.45 0.91
    7 -5 -31 0.7 1.06
    -7 -3 -33 -0.03 0.77
    -7 -3 -33 -1.14 0.69
    -7 3 33 -1.39 0.9
    7 -3 -33 -0.75 0.91
    7 -3 -33 0.13 1.07
    -7 -1 -35 2.51 0.88
    -7 1 35 2.62 1.09
    -7 -1 -35 1.93 0.86
    7 -1 -35 2.56 1.05
    -7 1 -37 3.08 0.98
    -7 -1 37 2.73 1.39
    -7 1 -37 3.86 0.97
    -7 3 -39 2.96 0.98
    -7 -3 39 -0.51 1.46
    -7 -5 41 -2.06 1.56
    -8 -18 -18 0.35 1.18
    -8 -16 -20 2.21 1.28
    8 -16 -20 2.85 1.25
    -8 -14 -22 -0.37 0.94
    8 -14 -22 0.05 0.99
    -8 -12 -24 6.87 1.21
    8 -12 -24 5.8 1.45
    8 -10 -26 -0.19 0.9
    -8 -10 -26 -0.26 0.86
    8 -8 -28 2.26 0.87
    8 -8 -28 0.93 1.11
    -8 -8 -28 2.25 0.9
    8 -6 -30 1.3 0.95
    -8 -6 -30 1.69 0.93
    8 -6 -30 3.12 1.18
    -8 -4 -32 0.61 0.78
    8 -4 -32 0.56 1.1
    8 -4 -32 -1.3 0.86
    -8 -2 -34 0.73 0.85
    -8 2 34 1.88 1.18
    -8 -2 -34 2.4 0.88
    -8 0 -36 11.09 1.35
    -8 0 -36 12.12 1.38
    -8 0 36 11.46 1.77
    -8 2 -38 1.36 0.96
    -8 -2 38 0.67 1.24
    -8 2 -38 -0.73 0.86
    -8 -4 40 -0.14 1.41
    -8 -6 42 -1 1.89
    -9 -17 -19 0.6 1.26
    9 -15 -21 2.87 1.26
    -9 -15 -21 2.48 1.18
    9 -13 -23 1.53 1.31
    -9 -13 -23 2.12 1.09
    9 -11 -25 9.59 1.63
    -9 -11 -25 8.27 1.29
    9 -9 -27 -1.89 0.97
    -9 -9 -27 -0.27 0.89
    -9 -7 -29 -0.5 0.76
    9 -7 -29 -1.02 0.93
    9 -5 -31 0.45 1
    -9 -5 -31 0.22 0.87
    -9 3 33 -0.44 0.97
    -9 -3 -33 -0.22 0.74
    -9 -3 -33 -1.53 0.8
    9 -3 -33 -0.52 1.1
    -9 -1 -35 1.58 1.02
    -9 1 35 1.12 1.31
    -9 -1 -35 3.2 1.03
    -9 -1 37 7.62 1.69
    -9 1 -37 12.42 1.48
    -9 1 -37 9.46 1.3
    -9 3 -39 0.48 0.94
    -9 -3 39 -1.13 1.5
    -9 5 -41 -0.37 0.94
    -10 -16 -20 -0.71 1.12
    10 -14 -22 -0.89 1.13
    -10 -14 -22 1.47 1.23
    10 -12 -24 5.33 1.54
    -10 -12 -24 6.75 1.36
    10 -10 -26 6.67 1.42
    -10 -10 -26 6.37 1.24
    -10 -8 -28 0.59 0.98
    10 -8 -28 -0.05 1.17
    10 -6 -30 0.59 1.2
    -10 -6 -30 1.64 1
    -10 -4 -32 -1.36 0.8
    10 -4 -32 -2.59 0.87
    -10 -4 -32 -2.19 0.73
    -10 2 34 6.99 1.53
    -10 -2 -34 5.23 1.21
    -10 -2 -34 4.11 1.11
    -10 0 -36 1.81 0.97
    -10 0 -36 0.61 0.97
    -10 0 36 0.23 1.3
    -10 -2 38 0.59 1.54
    -10 2 -38 1.6 1.07
    -10 4 -40 0.84 1.05
    -11 -15 -21 -1.48 1.18
    11 -13 -23 -0.62 1.16
    -11 -13 -23 -0.96 1.16
    -11 -11 -25 1.64 1.1
    11 -11 -25 1.26 1.35
    11 -9 -27 4.15 1.35
    -11 -9 -27 3 1.21
    -11 -7 -29 -0.94 0.79
    11 -7 -29 0.09 1.23
    -11 -5 -31 1.33 1.02
    11 -5 -31 1.53 1.34
    -11 3 33 5.32 1.47
    -11 -3 -33 6.14 1.25
    -11 -3 -33 5.58 1.28
    -11 -1 -35 1.08 0.92
    -11 -1 -35 0.69 0.91
    -11 1 35 -1.58 1.22
    -11 1 -37 -1.58 0.99
    -11 -1 37 -1.04 1.45
    -11 3 -39 1.56 1.16
    -12 -14 -22 -1.68 1.06
    -12 -12 -24 -1.87 1.07
    -12 -10 -26 4.72 1.3
    12 -10 -26 5.6 1.63
    12 -8 -28 -0.14 1.22
    -12 -8 -28 0.62 1
    12 -6 -30 -0.52 1.34
    -12 -6 -30 0.84 1.03
    -12 -4 -32 -0.37 0.96
    12 -4 -32 0.17 1.2
    -12 -4 -32 -1.35 1.04
    -12 4 32 0.57 1.15
    -12 2 34 1.3 1.41
    -12 -2 -34 -2.43 0.91
    -12 -2 -34 0.33 0.92
    -12 0 -36 -0.71 0.85
    -12 0 -36 1.12 0.98
    -12 2 -38 0.35 1.09
    -13 -11 -25 -0.5 1.2
    -13 -9 -27 -0.26 1
    13 -7 -29 -0.53 1.21
    -13 -7 -29 -2.55 0.92
    -13 -5 -31 -0.57 1.01
    -13 -3 -33 1.42 0.98
    -13 -3 -33 1.48 1.16
    -13 -1 -35 -0.92 1.05
    -13 -1 -35 1.22 1.02
    -14 -8 -28 0.5 1.17
    -14 -6 -30 -0.54 1.08
    -14 -4 -32 -1.95 0.86
    -14 -4 -32 0.55 1.12
    0 -20 -18 0.4 1.08
    0 -18 -20 0.34 0.95
    0 -16 -22 -0.27 0.89
    0 -14 -24 -0.63 0.69
    0 -14 -24 -0.56 0.88
    0 -12 -26 -1.25 0.66
    0 -12 -26 -2.23 0.59
    0 -10 -28 -0.82 0.7
    0 -10 -28 -0.21 0.69
    0 -8 -30 -0.31 0.71
    0 -8 -30 -0.43 0.72
    0 -6 -32 -0.11 0.71
    0 -6 -32 -1.07 0.68
    0 -4 -34 -0.32 0.74
    0 -2 -36 -0.31 0.71
    0 0 -38 -1.4 0.79
    0 2 -40 0.24 0.81
    0 4 -42 0.34 0.98
    0 6 -44 -0.03 1.02
    0 8 -46 -0.12 1.18
    -1 -21 -17 1.42 1.12
    1 -21 -17 -1.32 1.05
    -1 -19 -19 0.9 1
    1 -19 -19 -0.91 1
    -1 -17 -21 0.59 0.93
    1 -17 -21 0.56 1.05
    1 -15 -23 2.19 0.96
    -1 -15 -23 3.99 0.94
    -1 -15 -23 3.86 1.11
    1 -13 -25 -0.99 0.82
    -1 -13 -25 -1.65 0.7
    -1 -13 -25 0.12 0.7
    1 -13 -25 -0.19 0.69
    -1 -11 -27 0.2 0.67
    1 -11 -27 0.8 0.76
    1 -11 -27 -0.63 0.65
    -1 -9 -29 2.38 0.82
    1 -9 -29 2.31 0.88
    1 -9 -29 2.34 0.83
    1 -7 -31 0.52 0.74
    -1 -7 -31 0.94 0.78
    1 -7 -31 -0.32 0.72
    1 -5 -33 4.36 0.95
    1 -5 -33 5.93 0.96
    -1 -5 -33 5.35 1
    1 -3 -35 5.84 1.13
    -1 -3 -35 6.08 1.02
    -1 -1 -37 4.88 1.08
    1 -1 -37 4.74 1.02
    -1 1 -39 0.2 0.87
    1 1 -39 0.48 0.83
    1 3 -41 1.93 1.06
    -1 3 -41 3.28 1.03
    -1 5 -43 1.48 1.01
    1 5 -43 0.99 1.2
    1 7 -45 1.5 1.26
    -1 7 -45 0.51 1.12
    2 -20 -18 0.74 1.09
    2 -18 -20 -1.38 0.86
    -2 -16 -22 -0.88 0.8
    2 -16 -22 -0.35 0.87
    -2 -14 -24 15.89 1.48
    2 -14 -24 14.75 1.57
    -2 -12 -26 -1.23 0.68
    2 -12 -26 -0.16 0.82
    2 -12 -26 0.22 0.68
    2 -10 -28 3.44 0.98
    2 -10 -28 1.82 0.79
    -2 -10 -28 3.43 0.89
    -2 -8 -30 9.89 1.14
    2 -8 -30 12.18 1.33
    2 -8 -30 12.83 1.23
    2 -6 -32 8.5 1.15
    -2 -6 -32 8.65 1.08
    2 -6 -32 10.17 1.15
    -2 -4 -34 2.37 0.83
    2 -4 -34 4.61 0.97
    2 -4 -34 4.96 1.01
    -2 2 36 -0.18 0.91
    2 -2 -36 0.39 0.77
    -2 -2 -36 0.01 0.82
    2 0 -38 6.7 1.17
    -2 0 -38 7.45 1.11
    -2 0 38 7.95 1.41
    2 2 -40 1.28 1
    -2 2 -40 -0.12 0.86
    2 4 -42 2.72 1.1
    -2 4 -42 1.76 1.03
    -2 6 -44 4.64 1.26
    2 6 -44 1.18 1.13
    3 -19 -19 0.31 1.01
    3 -17 -21 1.31 0.99
    3 -15 -23 -0.07 0.85
    -3 -15 -23 0.34 0.83
    -3 -13 -25 0.44 0.79
    3 -13 -25 -0.25 0.93
    3 -11 -27 32.06 1.75
    3 -11 -27 32.81 2.04
    -3 -11 -27 30.6 1.85
    -3 -9 -29 6.37 1.04
    3 -9 -29 7.88 1.2
    3 -9 -29 5.2 0.91
    3 -7 -31 3.45 0.88
    -3 -7 -31 1.92 0.81
    3 -7 -31 2.07 0.82
    3 -5 -33 3.13 0.98
    3 -5 -33 2.93 0.89
    -3 -5 -33 1.68 0.84
    3 -3 -35 5.61 1.1
    -3 -3 -35 4.73 0.97
    -3 3 35 7.44 1.21
    -3 1 37 -1.66 0.88
    -3 -1 -37 0.3 0.74
    3 -1 -37 -0.63 0.86
    3 1 -39 1.3 0.97
    -3 -1 39 -1.05 1.09
    -3 1 -39 0.61 0.78
    3 3 -41 -0.59 0.84
    -3 3 -41 -0.62 0.78
    -3 -3 41 0.7 1.4
    -3 -5 43 0.94 1.71
    -3 5 -43 1.95 0.97
    3 5 -43 3.75 1.32
    4 -18 -20 0.47 1.17
    4 -16 -22 0.3 1.09
    -4 -16 -22 1.34 1.05
    4 -14 -24 6.05 1.31
    -4 -14 -24 3.63 1
    4 -12 -26 24.65 1.98
    -4 -12 -26 25.9 1.85
    4 -10 -28 24.36 1.86
    4 -10 -28 31.26 1.81
    -4 -10 -28 30.86 1.88
    4 -8 -30 0.45 0.82
    4 -8 -30 -0.58 0.92
    -4 -8 -30 2.68 0.92
    -4 -6 -32 21.87 1.57
    4 -6 -32 22.28 1.72
    4 -6 -32 19.88 1.65
    4 -4 -34 6.6 1.22
    4 -4 -34 6.69 1.27
    -4 -4 -34 6.6 1.05
    -4 2 36 2.14 1.1
    -4 -2 -36 3.47 0.98
    4 -2 -36 2.07 0.98
    -4 0 38 0.07 1.06
    -4 0 -38 0.16 0.71
    4 0 -38 -0.98 0.76
    -4 -2 40 -0.93 1.23
    -4 2 -40 -0.1 0.86
    4 2 -40 -0.84 0.91
    -4 4 -42 -0.03 0.94
    4 4 -42 -0.59 1.04
    -4 -4 42 -2.11 1.5
    -4 -6 44 -2.55 1.66
    -4 6 -44 -0.28 0.96
    -4 -8 46 0.23 2.08
    5 -19 -19 -1.69 1.13
    -5 -17 -21 -0.21 0.99
    5 -17 -21 2.07 1.27
    5 -15 -23 -0.23 1.03
    -5 -15 -23 -0.4 0.8
    -5 -13 -25 3.18 0.95
    5 -13 -25 0.66 0.96
    5 -11 -27 0.68 1.09
    -5 -11 -27 1.01 0.89
    5 -9 -29 -0.94 0.99
    5 -9 -29 -0.55 0.69
    -5 -9 -29 -0.24 0.85
    -5 -7 -31 10.32 1.2
    5 -7 -31 8.93 1.35
    5 -7 -31 9.32 1.18
    5 -5 -33 1.22 1.04
    -5 -5 -33 1.98 0.93
    5 -5 -33 0.6 0.96
    5 -3 -35 7.74 1.24
    5 -3 -35 4.25 1.16
    -5 -3 -35 7.07 1.06
    -5 3 35 8.21 1.33
    5 -1 -37 3.68 1.04
    -5 -1 -37 4.79 0.96
    -5 1 37 4.87 1.25
    -5 1 -39 -1.04 0.76
    -5 -1 39 -0.2 1.21
    5 1 -39 -0.38 0.89
    -5 -3 41 -1.48 1.41
    5 3 -41 -0.9 0.9
    -5 3 -41 0.84 0.91
    -5 -5 43 -0.47 1.59
    -5 5 -43 0.11 0.91
    -5 -7 45 -1.85 1.88
    6 -18 -20 0.13 1.2
    -6 -18 -20 -0.52 1.01
    -6 -16 -22 1.89 1.08
    6 -16 -22 3.4 1.23
    6 -14 -24 0.84 1.18
    -6 -14 -24 3.41 1.14
    -6 -12 -26 0.11 0.95
    6 -12 -26 1.31 1
    -6 -10 -28 -0.11 0.87
    6 -10 -28 -0.29 0.74
    6 -10 -28 -0.57 0.95
    6 -8 -30 3.5 0.99
    -6 -8 -30 2.45 1
    6 -8 -30 3.57 1.15
    6 -6 -32 5.73 1.19
    -6 -6 -32 6.42 1.07
    6 -6 -32 5.07 1.27
    -6 -4 -34 5.98 1.12
    6 -4 -34 6.35 1.39
    6 -4 -34 8.48 1.25
    6 -2 -36 0.36 0.99
    -6 2 36 0.81 1.04
    -6 -2 -36 0.89 0.84
    6 0 -38 -0.09 0.9
    -6 0 -38 0.26 0.74
    -6 0 38 -0.28 1.1
    -6 -2 40 0.85 1.25
    -6 2 -40 1.95 0.89
    -6 4 -42 0.29 0.93
    -6 -4 42 0.22 1.61
    -6 -6 44 -3.19 1.73
    -7 -19 -19 0.13 1.02
    7 -17 -21 -0.77 1.14
    -7 -17 -21 -0.34 0.9
    -7 -15 -23 2.46 1.09
    7 -15 -23 1.46 1.13
    -7 -13 -25 5.04 1.26
    7 -13 -25 4.87 1.32
    -7 -11 -27 0.78 0.97
    7 -11 -27 -1.24 0.93
    7 -9 -29 -0.09 0.75
    7 -9 -29 -1.93 0.92
    -7 -9 -29 -0.59 0.83
    -7 -7 -31 1.36 0.86
    7 -7 -31 2.38 1.17
    7 -7 -31 1.61 0.93
    -7 -5 -33 1.77 0.83
    7 -5 -33 1.24 1.12
    7 -5 -33 0.71 0.89
    7 -3 -35 -1.18 0.86
    -7 -3 -35 0.96 0.86
    -7 3 35 0.16 1.03
    7 -3 -35 -1.74 0.75
    -7 -1 -37 4.15 1.07
    -7 1 37 4.07 1.34
    7 -1 -37 3.55 1.17
    -7 -1 39 -0.48 1.27
    -7 1 -39 0.07 0.89
    -7 -3 41 -1.6 1.46
    -7 3 -41 -0.46 0.86
    -7 -5 43 0.65 1.92
    -8 -18 -20 1.88 1.24
    -8 -16 -22 0.57 1.18
    8 -16 -22 -0.12 1.21
    8 -14 -24 2.14 1.28
    -8 -14 -24 -0.01 1.08
    -8 -12 -26 -1.82 0.92
    8 -12 -26 0.3 1.04
    8 -10 -28 -2.65 0.88
    -8 -10 -28 0.25 0.87
    8 -8 -30 0.07 0.72
    -8 -8 -30 -0.8 0.81
    8 -8 -30 -1.24 0.85
    8 -6 -32 -0.68 1.04
    8 -6 -32 0.35 0.82
    -8 -6 -32 0.93 0.83
    8 -4 -34 -0.49 1.05
    8 -4 -34 -0.47 0.83
    -8 -4 -34 -0.73 0.86
    -8 -4 -34 0.13 0.75
    -8 -2 -36 1.03 0.88
    -8 2 36 2.66 1.24
    -8 -2 -36 2.13 0.91
    -8 0 -38 -0.98 0.75
    -8 0 38 -0.83 1.25
    -8 2 -40 0.1 0.79
    -8 -2 40 0.25 1.48
    -8 -4 42 1.41 1.78
    -9 -17 -21 1.2 1.28
    -9 -15 -23 -0.13 1.11
    9 -15 -23 1.98 1.23
    9 -13 -25 0.74 1.3
    -9 -13 -25 2.93 1.23
    -9 -11 -27 -1.07 0.83
    9 -11 -27 0.18 1.01
    9 -9 -29 -0.1 1.13
    -9 -9 -29 0.9 0.89
    9 -7 -31 0.62 1.03
    -9 -7 -31 -0.25 0.89
    -9 -5 -33 -1.18 0.72
    9 -5 -33 0.32 1.17
    -9 -3 -35 2.45 1.01
    -9 -3 -35 2.95 0.95
    -9 3 35 1.63 1.24
    -9 1 37 11.16 1.79
    -9 -1 -37 12.73 1.44
    -9 -1 -37 9.89 1.35
    -9 1 -39 0.35 0.91
    -9 1 -39 1.06 0.99
    -9 -1 39 -0.13 1.43
    -9 -3 41 -0.67 1.65
    -10 -16 -22 2.43 1.28
    -10 -14 -24 -0.51 1.13
    10 -14 -24 0.16 1.2
    -10 -12 -26 0.06 1.13
    10 -12 -26 -2.02 1.13
    10 -10 -28 2.04 1.42
    -10 -10 -28 3.6 1.23
    -10 -8 -30 0.66 0.91
    10 -8 -30 0.07 1.21
    10 -6 -32 -0.26 0.99
    -10 -6 -32 0.07 0.84
    -10 -4 -34 -0.35 1.01
    -10 4 34 0.07 1.02
    10 -4 -34 -0.26 1.15
    -10 -4 -34 1.67 0.93
    -10 2 36 -0.27 1.17
    -10 -2 -36 0.42 0.99
    -10 -2 -36 1.16 0.99
    -10 0 -38 -0.26 0.93
    -10 0 -38 -0.77 0.97
    -10 0 38 -0.29 1.35
    -10 2 -40 1.53 1.09
    -10 -2 40 1.08 1.51
    -11 -15 -23 -0.29 1.25
    -11 -13 -25 -1.19 0.98
    11 -11 -27 0.88 1.19
    -11 -11 -27 -0.07 1.04
    -11 -9 -29 1.05 1.03
    11 -9 -29 -1.62 1.19
    -11 -7 -31 -1.12 0.91
    11 -7 -31 -1.19 1.04
    -11 -5 -33 0.87 0.92
    11 -5 -33 -1.33 1.31
    -11 -3 -35 0.11 0.92
    -11 -3 -35 1.92 1.1
    -11 3 35 0.25 1.09
    -11 -1 -37 -0.76 0.89
    -11 -1 -37 -0.13 1.02
    -11 1 37 0.83 1.31
    -11 1 -39 -0.92 1.02
    -12 -12 -26 1.26 1.28
    -12 -10 -28 -0.89 1.13
    12 -8 -30 -0.92 1.28
    -12 -8 -30 -0.99 1.02
    -12 -6 -32 -0.48 0.89
    12 -6 -32 0.6 1.15
    -12 4 34 4.12 1.48
    12 -4 -34 0.13 1.19
    -12 -4 -34 2.22 1.11
    -12 -4 -34 3.18 1.27
    -12 -2 -36 0.08 0.87
    -12 -2 -36 -1.26 0.94
    -12 0 -38 -0.67 1.03
    -13 -11 -27 -1.14 1.02
    -13 -9 -29 0.89 1.07
    -13 -7 -31 1.68 1.16
    -13 -5 -33 -2.49 1.05
    -13 -5 -33 -0.12 1.03
    -13 -3 -35 -0.11 0.9
    -13 -3 -35 -1.44 1.02
    0 -20 -20 1 1.17
    0 -18 -22 0.92 0.97
    0 -16 -24 -0.34 0.94
    0 -14 -26 4.47 1
    0 -14 -26 3.37 1.02
    0 -12 -28 1.27 0.82
    0 -12 -28 0.69 0.86
    0 -10 -30 0.6 0.78
    0 -8 -32 4.05 0.92
    0 -6 -34 13.59 1.31
    0 -4 -36 3.66 0.99
    0 -2 -38 1.12 0.85
    0 0 -40 0.28 0.81
    0 2 -42 1.65 0.95
    0 4 -44 1.53 1.05
    0 6 -46 3.38 1.32
    1 -19 -21 0.39 1.08
    1 -17 -23 0.41 1.08
    -1 -15 -25 5.26 1.08
    1 -15 -25 6.51 1.27
    -1 -13 -27 -0.58 0.78
    1 -13 -27 0.26 0.88
    1 -13 -27 0.85 0.71
    1 -11 -29 0.69 0.82
    -1 -11 -29 0.09 0.82
    1 -11 -29 -0.08 0.71
    -1 -9 -31 2.58 0.88
    1 -9 -31 3.53 0.94
    1 -9 -31 4.12 0.95
    -1 -7 -33 -0.49 0.75
    1 -7 -33 -0.4 0.78
    1 -7 -33 1.16 0.79
    1 -5 -35 0.24 0.8
    1 -5 -35 0.66 0.86
    -1 -5 -35 -0.51 0.68
    1 -3 -37 4.95 1.06
    -1 -3 -37 5.34 1
    1 -1 -39 0.23 0.85
    -1 -1 -39 -0.41 0.85
    1 1 -41 2.25 1.02
    -1 1 -41 2.23 0.95
    1 3 -43 0.66 0.99
    -1 3 -43 0.34 0.94
    -1 5 -45 0.05 1.13
    1 5 -45 0.25 1.15
    1 7 -47 -1.56 1.15
    -1 7 -47 0.56 1.18
    2 -20 -20 -0.11 0.98
    2 -18 -22 -1.68 0.92
    -2 -16 -24 1.95 0.89
    2 -16 -24 3.85 1.25
    -2 -14 -26 1.78 0.95
    2 -14 -26 3.97 1.18
    2 -12 -28 0.98 0.99
    2 -12 -28 3.54 0.89
    -2 -12 -28 2.33 0.96
    -2 -10 -30 6.87 1.22
    2 -10 -30 9.14 1.33
    2 -10 -30 10.25 1.18
    2 -8 -32 0.29 0.77
    2 -8 -32 0.28 0.8
    -2 -8 -32 0.22 0.84
    -2 -6 -34 0.82 0.82
    2 -6 -34 0.78 0.85
    2 -6 -34 0.76 0.86
    2 -4 -36 21.75 1.7
    2 -4 -36 21.6 1.67
    -2 -4 -36 24.73 1.7
    -2 4 36 26.69 1.84
    2 -2 -38 5.97 1.23
    -2 -2 -38 7.89 1.15
    -2 0 -40 -0.16 0.75
    2 0 -40 0.58 0.98
    -2 2 -42 4.03 1.08
    2 2 -42 3.43 1.1
    2 4 -44 0.22 0.99
    -2 4 -44 0.74 1.05
    2 6 -46 -0.33 1.11
    -2 6 -46 0.45 1.01
    3 -19 -21 1.49 1.09
    3 -17 -23 4.04 1.26
    -3 -15 -25 3.88 1.03
    3 -15 -25 1.99 1.16
    3 -13 -27 1.96 1.1
    -3 -13 -27 1.01 0.83
    3 -11 -29 2.4 0.88
    3 -11 -29 2.55 1.07
    -3 -11 -29 0.66 0.88
    -3 -9 -31 1.99 1
    3 -9 -31 3.61 0.9
    3 -9 -31 1.34 1.01
    -3 -7 -33 6.18 1.04
    3 -7 -33 7.27 1.1
    3 -7 -33 5.25 1.15
    3 -5 -35 -0.66 0.95
    3 -5 -35 0.4 0.84
    -3 -5 -35 0.37 0.79
    -3 3 37 -0.21 0.93
    3 -3 -37 -0.51 0.78
    -3 -3 -37 0.1 0.77
    3 -1 -39 0.19 0.9
    -3 -1 -39 -0.3 0.83
    -3 1 39 -0.33 1.06
    3 1 -41 -0.79 0.9
    -3 1 -41 -0.48 0.78
    -3 -1 41 0.75 1.25
    3 3 -43 1.67 1.14
    -3 3 -43 0.57 0.99
    -3 5 -45 -0.64 0.99
    3 5 -45 -0.97 1
    4 -18 -22 -0.62 1.08
    4 -16 -24 2.67 1.27
    -4 -16 -24 3.01 1.09
    4 -14 -26 0.4 1.11
    -4 -14 -26 -0.68 0.79
    4 -12 -28 0.28 0.97
    -4 -12 -28 0.17 0.95
    4 -10 -30 10.68 1.27
    4 -10 -30 10.35 1.48
    -4 -10 -30 11.87 1.38
    -4 -8 -32 18.13 1.6
    4 -8 -32 16.26 1.45
    4 -8 -32 13.76 1.48
    4 -6 -34 14.93 1.56
    -4 -6 -34 14.68 1.41
    4 -6 -34 14.9 1.46
    -4 4 36 1.07 0.94
    -4 -4 -36 -0.78 0.72
    4 -4 -36 -1.84 0.89
    4 -4 -36 -0.76 0.76
    -4 2 38 1.47 1.09
    4 -2 -38 0.01 0.88
    -4 -2 -38 0.98 0.87
    4 0 -40 0.77 0.9
    -4 0 40 0.35 1.2
    -4 0 -40 -0.57 0.74
    4 2 -42 -0.24 0.91
    -4 2 -42 0.24 0.93
    -4 -2 42 0.86 1.45
    -4 -4 44 0.63 1.64
    4 4 -44 -0.81 1.04
    -4 4 -44 0.87 1
    5 -17 -23 0.64 1.17
    -5 -17 -23 -2.09 0.9
    -5 -15 -25 0.45 0.99
    5 -15 -25 -0.63 1.11
    -5 -13 -27 0.95 0.86
    5 -13 -27 1.97 1.15
    -5 -11 -29 1.75 0.94
    5 -11 -29 0.95 1.06
    5 -9 -31 11.88 1.27
    5 -9 -31 11.88 1.45
    -5 -9 -31 13.98 1.43
    5 -7 -33 8.89 1.37
    -5 -7 -33 11.31 1.26
    5 -7 -33 10.9 1.32
    5 -5 -35 3.43 1.11
    -5 -5 -35 3.02 0.93
    5 -5 -35 3.15 1.19
    -5 -3 -37 4.61 1
    5 -3 -37 1.57 1
    -5 3 37 4.57 1.2
    5 -1 -39 -0.76 0.84
    -5 1 39 0.78 1.18
    -5 -1 -39 0.75 0.8
    -5 -1 41 -1.31 1.2
    5 1 -41 -1.4 0.94
    -5 1 -41 0.21 0.82
    5 3 -43 0.07 1.18
    -5 3 -43 0.36 0.97
    -5 -3 43 1.19 1.4
    -5 -5 45 -1.2 1.7
    -5 5 -45 -1.38 0.88
    6 -18 -22 -0.92 1.05
    -6 -18 -22 0.63 1.08
    -6 -16 -24 -0.86 0.99
    6 -16 -24 0.67 0.98
    6 -14 -26 6.02 1.42
    -6 -14 -26 2.09 1.15
    -6 -12 -28 8.45 1.29
    6 -12 -28 7.94 1.39
    6 -10 -30 -0.82 0.93
    -6 -10 -30 0.01 0.88
    6 -10 -30 -0.9 0.7
    -6 -8 -32 11.08 1.32
    6 -8 -32 7.33 1.23
    6 -8 -32 8.73 1.36
    6 -6 -34 -1.4 0.81
    6 -6 -34 -1.14 0.85
    -6 -6 -34 1.04 0.82
    -6 -4 -36 1.61 0.84
    6 -4 -36 1.98 1.22
    6 -4 -36 2.72 1.12
    -6 -2 -38 1.36 0.82
    -6 2 38 0.55 1.13
    6 -2 -38 -0.98 0.86
    -6 0 -40 0.8 0.94
    6 0 -40 0.06 1.04
    -6 0 40 -1.2 1.19
    -6 -2 42 -2.54 1.34
    -6 2 -42 0.22 0.91
    -6 -4 44 -1.74 1.65
    -6 4 -44 0.67 0.98
    -7 -17 -23 0.99 1.04
    7 -17 -23 0.44 1.13
    7 -15 -25 4.1 1.44
    -7 -15 -25 3.37 1.19
    7 -13 -27 2 1.16
    -7 -13 -27 2.41 1.03
    -7 -11 -29 1.87 0.96
    7 -11 -29 2.31 1.09
    7 -9 -31 0.28 0.8
    7 -9 -31 -1.38 0.96
    -7 -9 -31 0.6 0.83
    -7 -7 -33 -0.17 0.82
    7 -7 -33 -0.13 0.89
    7 -7 -33 -0.7 0.74
    7 -5 -35 -0.04 1.12
    -7 -5 -35 1 0.8
    7 -5 -35 -1.5 0.77
    -7 -3 -37 0.46 0.77
    -7 3 37 0.38 1.11
    7 -3 -37 -0.7 0.99
    -7 -1 -39 -0.26 0.76
    7 -1 -39 -0.29 0.97
    -7 1 39 0.42 1.23
    -7 -1 41 0.47 1.25
    -7 1 -41 0.58 0.94
    -7 3 -43 1.2 0.99
    -7 -3 43 -1.05 1.39
    -8 -18 -22 -0.96 1.02
    -8 -16 -24 2.45 1.29
    8 -16 -24 4.23 1.52
    -8 -14 -26 1.18 1.16
    8 -14 -26 -1.93 1.08
    -8 -12 -28 -0.56 0.88
    8 -12 -28 0.79 1.24
    8 -10 -30 -2.09 0.98
    -8 -10 -30 1.1 0.93
    -8 -8 -32 1.39 0.92
    8 -8 -32 0.39 0.89
    8 -8 -32 1.22 1.07
    -8 -6 -34 3.31 0.97
    8 -6 -34 3.56 1.15
    8 -6 -34 3.7 1.31
    8 -4 -36 -0.19 1.04
    -8 -4 -36 1.11 0.82
    -8 4 36 2.62 1.19
    8 -4 -36 -0.22 1.19
    -8 2 38 1.46 1.14
    -8 -2 -38 2.22 1.01
    -8 0 40 2.51 1.45
    -8 0 -40 1.95 1.03
    -8 -2 42 -2.05 1.27
    -8 2 -42 1.28 0.89
    -9 -17 -23 -1.06 1.17
    -9 -15 -25 0.81 1.22
    9 -13 -27 -0.13 1.09
    -9 -13 -27 1.44 1.08
    9 -11 -29 0.93 1.1
    -9 -11 -29 -1.13 0.99
    9 -9 -31 0.11 1.14
    -9 -9 -31 -0.26 0.96
    -9 -7 -33 0.8 0.89
    9 -7 -33 0.8 1.08
    9 -7 -33 0.92 0.89
    9 -5 -35 -0.17 1.11
    -9 -5 -35 -0.66 0.88
    -9 3 37 0.45 1.19
    -9 -3 -37 0.18 0.87
    -9 -3 -37 -0.32 0.9
    -9 -1 -39 0.21 0.86
    -9 1 39 -0.27 1.31
    -9 -1 41 -0.55 1.37
    -9 1 -41 0.55 0.95
    -10 -14 -26 -1.74 0.93
    10 -12 -28 1.9 1.34
    -10 -12 -28 -0.04 1.01
    10 -10 -30 1.54 1.41
    -10 -10 -30 1.36 1.06
    -10 -8 -32 -1.34 0.94
    10 -8 -32 -0.84 1.02
    -10 -6 -34 -1.11 0.83
    10 -6 -34 -0.59 1.19
    -10 -4 -36 0.3 1.03
    -10 4 36 0.72 1.06
    10 -4 -36 0.26 1.33
    -10 -4 -36 0.74 0.9
    -10 -2 -38 1.4 1.03
    -10 2 38 0.28 1.36
    -10 -2 -38 1.42 1.04
    -10 0 40 -0.36 1.47
    -10 0 -40 -0.16 0.83
    -11 -13 -27 -0.49 1.04
    -11 -11 -29 -0.39 1.12
    -11 -9 -31 -2.06 0.84
    11 -9 -31 -0.41 1.21
    11 -7 -33 -0.16 1.31
    -11 -7 -33 -0.52 0.86
    11 -5 -35 3.74 1.59
    -11 -5 -35 2.02 1.19
    -11 -5 -35 1.8 1
    -11 3 37 1.41 1.2
    -11 -3 -37 0.33 1.06
    -11 -3 -37 1.47 1.05
    -11 -1 -39 0.14 1.06
    -11 -1 -39 1.5 1.04
    -12 -12 -28 -0.65 1.22
    -12 -10 -30 -1.19 1.04
    -12 -8 -32 -0.92 1.03
    -12 -6 -34 0.91 0.98
    -12 -4 -36 1.07 0.96
    -12 -4 -36 1.96 1.18
    -12 -2 -38 -0.5 0.84
    -12 -2 -38 0.14 1.09
    -13 -7 -33 1.01 1.08
    0 -14 -28 1.16 0.9
    0 -12 -30 -0.84 0.77
    0 -10 -32 0.24 0.75
    0 -8 -34 -0.64 0.81
    0 -6 -36 -1.01 0.74
    0 -4 -38 -1.67 0.78
    0 -2 -40 0.96 1.01
    0 0 -42 -1.41 0.78
    0 2 -44 -1.02 0.86
    0 4 -46 0.36 1.12
    0 6 -48 2.32 1.33
    1 -19 -23 0.28 1.16
    1 -17 -25 0.94 1.05
    1 -15 -27 -0.76 0.94
    -1 -15 -27 0.26 0.77
    1 -13 -29 0.53 0.96
    1 -13 -29 1.41 0.89
    -1 -13 -29 1.07 0.88
    1 -11 -31 4.22 1.03
    -1 -11 -31 3.65 0.95
    1 -11 -31 3.97 0.92
    -1 -9 -33 0.8 0.85
    1 -9 -33 1.84 0.83
    -1 -7 -35 1.3 0.83
    1 -7 -35 2.26 0.99
    -1 -5 -37 -0.39 0.86
    1 -5 -37 0.97 0.87
    1 -3 -39 -0.69 0.87
    -1 -3 -39 -0.32 0.88
    -1 -1 -41 0.48 0.88
    1 -1 -41 0.19 0.94
    -1 1 -43 0.84 0.98
    1 1 -43 -1.03 0.86
    1 3 -45 0.52 0.98
    -1 3 -45 0.14 0.95
    1 5 -47 -0.35 1.06
    -1 5 -47 -0.52 1.09
    2 -20 -22 0.75 1.12
    2 -18 -24 0.72 0.97
    2 -16 -26 1.04 1.13
    -2 -16 -26 1.01 0.94
    2 -14 -28 -0.06 1.02
    -2 -14 -28 -0.23 0.87
    2 -12 -30 2.75 1.07
    -2 -12 -30 2.37 0.98
    2 -12 -30 0.92 0.84
    2 -10 -32 1.72 0.96
    -2 -10 -32 0.39 0.85
    2 -10 -32 1.16 0.81
    2 -8 -34 1.28 0.82
    2 -8 -34 0.08 0.86
    -2 -8 -34 0.18 0.81
    -2 -6 -36 3.69 0.99
    2 -6 -36 4.88 1.06
    2 -6 -36 4.91 1.17
    -2 -4 -38 0.6 0.89
    2 -4 -38 1.06 0.99
    -2 -2 -40 0.55 0.8
    2 -2 -40 -1.36 0.88
    2 0 -42 -1.1 0.81
    -2 0 -42 -0.72 0.88
    -2 2 -44 1.11 1.01
    2 2 -44 0.84 1.09
    2 4 -46 -0.04 1.03
    -2 4 -46 -0.79 0.91
    2 6 -48 0.42 1.24
    -2 6 -48 -1.02 1.04
    3 -19 -23 0.45 1.07
    3 -17 -25 -0.17 1.07
    -3 -15 -27 0.13 0.91
    3 -15 -27 -0.95 0.95
    3 -13 -29 -0.33 0.95
    -3 -13 -29 1.12 0.93
    -3 -11 -31 2.51 0.92
    3 -11 -31 1.66 1.07
    3 -11 -31 4.21 1.02
    -3 -9 -33 23.6 1.71
    3 -9 -33 21.13 1.8
    3 -9 -33 24.86 1.79
    3 -7 -35 0.75 0.96
    -3 -7 -35 0.45 0.79
    3 -7 -35 -0.62 0.89
    3 -5 -37 2.9 1.04
    3 -5 -37 1.36 1.14
    -3 -5 -37 1.53 0.89
    -3 3 39 6.61 1.37
    3 -3 -39 6.44 1.31
    -3 -3 -39 4.79 1.12
    3 -1 -41 -1.34 0.86
    -3 -1 -41 0.95 0.87
    -3 1 -43 1.3 0.93
    3 1 -43 -0.75 0.86
    3 3 -45 0.68 1.07
    -3 3 -45 -0.63 0.97
    -3 5 -47 1.02 1.18
    3 5 -47 2.16 1.28
    4 -18 -24 -0.31 1.18
    -4 -16 -26 1.78 1.05
    4 -16 -26 0.53 0.98
    4 -14 -28 -0.74 1.02
    -4 -14 -28 -0.7 0.79
    -4 -12 -30 1.61 0.98
    4 -12 -30 2.35 1.19
    -4 -10 -32 14.85 1.43
    4 -10 -32 15.61 1.62
    4 -10 -32 13.62 1.34
    4 -8 -34 1.22 0.92
    4 -8 -34 2.7 1.12
    -4 -8 -34 1.95 0.9
    4 -6 -36 1.17 1.06
    4 -6 -36 1.2 1.08
    -4 -6 -36 2.64 0.92
    -4 4 38 0.43 0.99
    4 -4 -38 -0.04 0.89
    4 -4 -38 -1.89 0.97
    -4 -4 -38 -0.59 0.84
    -4 2 40 0.14 1.07
    4 -2 -40 -0.72 0.85
    -4 -2 -40 -0.28 0.83
    -4 0 -42 -0.27 0.85
    4 0 -42 -0.54 0.91
    -4 0 42 -1.56 1.13
    -4 2 -44 3.5 1.07
    4 2 -44 1.24 1.11
    -4 -2 44 2.06 1.55
    -4 4 -46 -1.59 0.83
    4 4 -46 -0.71 1.05
    -5 -17 -25 0.47 1.05
    5 -17 -25 -0.17 1.15
    5 -15 -27 1.69 1.29
    -5 -15 -27 1.01 1.03
    5 -13 -29 -1.86 1
    -5 -13 -29 -0.64 0.84
    -5 -11 -31 1.06 0.88
    5 -11 -31 -0.28 1
    5 -11 -31 0.13 0.8
    5 -9 -33 0.12 0.87
    -5 -9 -33 0.79 0.92
    5 -9 -33 -0.21 0.89
    -5 -7 -35 10.7 1.29
    5 -7 -35 7.07 1.25
    5 -7 -35 10.56 1.4
    5 -5 -37 -1.2 1.01
    -5 -5 -37 0.16 0.77
    5 -5 -37 -1.29 0.92
    5 -3 -39 0.39 0.94
    -5 -3 -39 -0.71 0.83
    -5 3 39 0.63 1.04
    5 -1 -41 -1.79 0.8
    -5 1 41 -0.85 1.12
    -5 -1 -41 0.1 0.8
    -5 1 -43 -0.04 0.95
    5 1 -43 -0.28 0.99
    -5 -1 43 -0.37 1.31
    5 3 -45 0.67 1.1
    -5 -3 45 -2.25 1.53
    -5 3 -45 -0.07 0.98
    -5 -5 47 0.09 1.91
    -6 -18 -24 -1.52 1.07
    -6 -16 -26 3.78 1.28
    6 -16 -26 3.77 1.46
    -6 -14 -28 1.46 1.13
    6 -14 -28 3.54 1.36
    6 -12 -30 -1.04 0.9
    -6 -12 -30 0.19 0.88
    -6 -10 -32 0.05 0.82
    6 -10 -32 0.36 1.04
    6 -10 -32 -0.85 0.79
    6 -8 -34 4.23 1.3
    6 -8 -34 4.96 1.18
    -6 -8 -34 5.97 1.18
    6 -6 -36 -0.99 0.88
    6 -6 -36 0.58 1.08
    -6 -6 -36 0.79 0.82
    -6 -4 -38 1.2 0.85
    6 -4 -38 -0.94 1.12
    6 -4 -38 1.61 1.11
    -6 4 38 1.57 1.13
    -6 -2 -40 0.45 0.85
    6 -2 -40 -0.56 1.05
    -6 2 40 0.06 1.11
    6 0 -42 -0.63 1.05
    -6 0 -42 -1.17 0.76
    -6 0 42 -1.01 1.18
    -6 -2 44 -1.87 1.52
    -6 2 -44 1.54 1.03
    -6 -4 46 0.56 1.69
    -6 4 -46 -0.52 0.85
    -7 -17 -25 -0.53 1.09
    -7 -15 -27 1.2 1.18
    7 -15 -27 1.25 1.28
    -7 -13 -29 3.34 1.16
    7 -13 -29 4.75 1.45
    7 -11 -31 2.62 1.28
    -7 -11 -31 2.19 1.02
    7 -9 -33 0.57 0.86
    7 -9 -33 -0.68 1.06
    -7 -9 -33 -0.02 0.84
    7 -7 -35 0.73 0.96
    -7 -7 -35 -0.07 0.89
    7 -7 -35 0.06 1.08
    -7 -5 -37 1.35 0.88
    7 -5 -37 0.75 1.22
    7 -5 -37 1.07 1.09
    -7 -3 -39 2.48 0.95
    -7 3 39 1.87 1.09
    7 -3 -39 1.51 1.23
    -7 -1 -41 -1.21 0.84
    7 -1 -41 -0.08 1.11
    -7 1 41 -0.19 1.26
    -7 1 -43 0.01 0.92
    -7 -1 43 -0.47 1.4
    -7 -3 45 0.36 1.77
    -7 3 -45 -1.71 0.87
    -8 -16 -26 -1.92 1.11
    8 -14 -28 1.33 1.23
    -8 -14 -28 -0.96 0.92
    8 -12 -30 -0.83 1.02
    -8 -12 -30 0.13 0.99
    -8 -10 -32 -1.21 0.89
    8 -10 -32 -1.17 0.98
    8 -8 -34 -1.2 1.04
    -8 -8 -34 0.26 0.82
    8 -8 -34 -1.01 0.87
    8 -6 -36 -0.96 1.13
    -8 -6 -36 0.1 0.82
    8 -6 -36 -0.47 0.97
    8 -4 -38 -0.81 1.04
    8 -4 -38 -0.92 1.14
    -8 -4 -38 -0.08 0.82
    -8 4 38 -0.12 1.11
    -8 -2 -40 0.19 0.95
    -8 2 40 -0.21 1.23
    -8 0 -42 -0.32 0.94
    -8 0 42 -1.99 1.27
    -8 -2 44 -0.94 1.6
    -8 2 -44 2.37 1.06
    -9 -15 -27 -0.08 1.24
    9 -13 -29 -1.9 1
    -9 -13 -29 0.28 1.01
    9 -11 -31 0.3 1.19
    -9 -11 -31 -0.29 1.06
    -9 -9 -33 -1.4 0.95
    9 -9 -33 0.09 1.25
    -9 -7 -35 0.48 0.9
    9 -7 -35 -1.16 1.17
    9 -7 -35 0.79 0.96
    -9 -5 -37 1.26 0.97
    9 -5 -37 0.36 1.3
    -9 -3 -39 1.77 0.98
    -9 3 39 2.68 1.22
    -9 1 41 0.69 1.49
    -9 -1 -41 0.46 0.99
    -9 1 -43 0.97 1.06
    -10 -14 -28 0.02 1.06
    -10 -12 -30 1.28 1.14
    10 -10 -32 4.9 1.61
    -10 -10 -32 5.18 1.27
    -10 -8 -34 -0.82 0.98
    10 -8 -34 -1.32 1.26
    -10 -6 -36 0.88 0.98
    10 -6 -36 0.78 1.17
    -10 -4 -38 0.75 0.92
    -10 4 38 1.08 1.36
    -10 -2 -40 2.63 1.11
    -10 2 40 2.34 1.48
    -10 0 -42 4.39 1.22
    -11 -13 -29 -0.47 1.08
    -11 -11 -31 2.56 1.26
    -11 -9 -33 -0.44 0.94
    -11 -7 -35 -1.07 0.87
    -11 -5 -37 -0.1 1
    -11 -5 -37 -0.54 1.06
    -11 -3 -39 1.11 1.11
    -11 -3 -39 -0.34 1.01
    -11 -1 -41 -0.77 0.96
    -12 -10 -32 1.54 1.28
    -12 -8 -34 -1.18 0.94
    -12 -6 -36 1.77 1.16
    -12 -6 -36 0.89 1.21
    -12 -4 -38 1.48 1.05
    0 -14 -30 13.14 1.43
    0 -12 -32 2.2 0.99
    0 -10 -34 6.07 1.19
    0 -8 -36 9.27 1.26
    0 -6 -38 5.76 1.13
    0 -4 -40 5.4 1.17
    0 -2 -42 1.02 0.97
    0 0 -44 1.37 1.06
    0 2 -46 0.59 1.03
    0 4 -48 1.14 1.22
    1 -19 -25 -0.19 1
    1 -17 -27 -0.32 1.02
    -1 -15 -29 6.68 1.21
    -1 -13 -31 1.72 0.9
    1 -13 -31 1 0.84
    1 -11 -33 17.66 1.57
    -1 -11 -33 16.11 1.49
    1 -9 -35 1.13 0.88
    -1 -9 -35 0.07 0.83
    -1 -7 -37 -0.03 0.82
    1 -7 -37 1.22 1.02
    1 -5 -39 0.33 0.9
    -1 -5 -39 1.04 0.88
    -1 -3 -41 2.58 1.08
    1 -3 -41 0.34 0.93
    -1 -1 -43 -0.19 0.9
    1 -1 -43 -1.76 0.87
    -1 1 -45 1.3 0.99
    1 1 -45 0.78 0.99
    1 3 -47 -0.14 1.14
    -1 3 -47 1.25 1.23
    1 5 -49 -1.17 1.18
    -1 5 -49 1.17 1.24
    2 -18 -26 -1.19 1.05
    -2 -16 -28 0.75 0.96
    2 -16 -28 1.13 1.12
    -2 -14 -30 -0.76 0.85
    2 -14 -30 0.45 0.95
    2 -12 -32 3.03 1
    2 -12 -32 6.15 1.29
    -2 -12 -32 4.58 1.12
    -2 -10 -34 1.93 0.92
    2 -10 -34 0.63 0.85
    2 -10 -34 -0.39 0.95
    2 -8 -36 2.26 1.03
    2 -8 -36 3.98 1.14
    -2 -8 -36 4.33 1.06
    2 -6 -38 2.81 1.05
    -2 -6 -38 3.71 1.09
    2 -4 -40 13.5 1.63
    -2 -4 -40 11.12 1.36
    2 -2 -42 5.58 1.31
    -2 -2 -42 4.14 1.17
    2 0 -44 0.08 0.94
    -2 0 -44 -0.41 0.94
    -2 2 -46 -0.25 0.95
    2 2 -46 0.5 1.08
    2 4 -48 -1.61 1.12
    -2 4 -48 -1.51 1.04
    3 -19 -25 -1.52 1
    3 -17 -27 0.06 1.03
    -3 -17 -27 0.66 0.99
    3 -15 -29 -0.58 0.94
    -3 -15 -29 0.7 0.98
    3 -13 -31 -0.16 0.95
    -3 -13 -31 0.26 0.89
    -3 -11 -33 -0.7 0.88
    3 -11 -33 -0.07 0.93
    3 -11 -33 0.04 0.76
    3 -9 -35 1.28 1.01
    -3 -9 -35 3.83 1.1
    3 -9 -35 1.47 1.02
    3 -7 -37 0.53 1.02
    3 -7 -37 -1.11 0.93
    -3 -7 -37 1.22 0.9
    3 -5 -39 1.43 1.17
    -3 -5 -39 2 0.95
    3 -5 -39 0.46 0.96
    3 -3 -41 0.58 0.96
    -3 -3 -41 1.05 0.84
    3 -1 -43 -0.18 1.01
    -3 -1 -43 1.45 0.91
    -3 1 -45 0.31 0.9
    3 1 -45 -0.4 0.94
    -3 3 -47 -0.32 0.94
    3 3 -47 -0.96 1.05
    4 -18 -26 -0.71 1.11
    4 -16 -28 -0.09 1.05
    -4 -16 -28 1.33 1.02
    -4 -14 -30 -1.21 0.9
    4 -14 -30 -0.26 1.1
    -4 -12 -32 -0.99 0.75
    4 -12 -32 -0.95 0.92
    4 -10 -34 -0.34 1.01
    4 -10 -34 -0.62 0.85
    -4 -10 -34 1.02 0.88
    -4 -8 -36 6.74 1.13
    4 -8 -36 5.74 1.29
    4 -8 -36 7.65 1.34
    4 -6 -38 -0.98 1.01
    -4 -6 -38 2.11 1.03
    4 -6 -38 -1.18 0.83
    -4 -4 -40 1.54 0.98
    -4 4 40 3.33 1.2
    4 -4 -40 1.25 1.17
    4 -2 -42 -1.34 1.01
    -4 -2 -42 0.91 0.87
    -4 2 42 1.1 1.18
    4 0 -44 -1.84 0.83
    -4 0 -44 0.27 0.98
    -4 2 -46 1.58 1.04
    4 2 -46 0.3 1.07
    -4 4 -48 0.76 1.13
    4 4 -48 -0.01 1.26
    -5 -17 -27 0.63 1.11
    5 -17 -27 -0.9 1.1
    -5 -15 -29 -0.18 0.94
    5 -15 -29 -0.78 1.17
    -5 -13 -31 -0.57 0.83
    5 -13 -31 1.07 1.17
    -5 -11 -33 1.59 0.93
    5 -11 -33 0.78 1.08
    5 -11 -33 0.99 0.76
    5 -9 -35 5.78 1.18
    -5 -9 -35 4.74 1.07
    5 -9 -35 3.86 1.21
    5 -7 -37 6.2 1.36
    -5 -7 -37 7.32 1.27
    5 -7 -37 7 1.36
    -5 5 39 1.55 1.01
    5 -5 -39 -0.15 0.91
    5 -5 -39 -0.08 1.07
    -5 -5 -39 -1.07 0.73
    -5 -3 -41 1.23 0.97
    5 -3 -41 -0.45 0.96
    -5 3 41 -0.57 1.06
    -5 -1 -43 -0.15 0.92
    -5 1 43 0.27 1.28
    5 -1 -43 -0.28 0.99
    5 1 -45 -0.32 1.03
    -5 1 -45 0.93 0.95
    -5 -1 45 0.35 1.5
    -5 3 -47 -0.09 1.08
    5 3 -47 0.24 1.18
    -6 -18 -26 -1.79 1.02
    -6 -16 -28 -0.1 1.09
    6 -16 -28 0.84 1.28
    -6 -14 -30 0.5 1.1
    6 -14 -30 2.35 1.3
    -6 -12 -32 0.61 0.94
    6 -12 -32 0.41 1.01
    6 -10 -34 0.32 0.88
    6 -10 -34 -1.07 0.89
    -6 -10 -34 -0.38 0.95
    6 -8 -36 0.03 0.92
    -6 -8 -36 0.42 0.9
    6 -8 -36 0.18 1.09
    -6 -6 -38 0.29 0.89
    6 -6 -38 -2.26 1
    6 -6 -38 -0.85 0.86
    -6 4 40 1.04 1.11
    -6 -4 -40 1.96 0.93
    6 -4 -40 -1.38 0.91
    -6 2 42 1.48 1.28
    -6 -2 -42 0.22 0.85
    6 -2 -42 -1.09 0.96
    -6 0 -44 0.74 0.95
    -6 0 44 0.27 1.38
    6 0 -44 -1.84 1.08
    -6 -2 46 -2.17 1.57
    -6 2 -46 -1.31 0.91
    -7 -17 -27 -0.69 1.13
    -7 -15 -29 0.2 1.07
    7 -15 -29 0.99 1.35
    -7 -13 -31 -0.49 0.95
    7 -13 -31 -1.28 1.09
    7 -11 -33 -0.72 1.07
    -7 -11 -33 -1.12 0.83
    7 -9 -35 -0.59 1.08
    7 -9 -35 0.46 0.91
    -7 -9 -35 1.19 0.9
    7 -7 -37 0.34 1.13
    7 -7 -37 -0.98 0.89
    -7 -7 -37 -1.1 0.84
    7 -5 -39 -0.83 0.93
    -7 5 39 2.62 1.15
    -7 -5 -39 -0.55 0.75
    7 -5 -39 0.36 1.22
    -7 3 41 0.13 1.12
    -7 -3 -41 0.08 0.84
    7 -3 -41 -1.49 0.96
    7 -1 -43 -0.54 1.04
    -7 -1 -43 -0.05 0.98
    -7 1 43 -0.69 1.22
    -7 1 -45 1.36 0.96
    -7 -1 45 -2.49 1.47
    -8 -16 -28 -0.33 1.2
    8 -14 -30 -1.55 1.21
    -8 -14 -30 0.11 1.13
    8 -12 -32 0.47 1.21
    -8 -12 -32 0.11 0.99
    -8 -10 -34 -1.76 0.96
    8 -10 -34 -0.72 1.12
    8 -8 -36 0.69 0.98
    8 -8 -36 0.08 1.21
    -8 -8 -36 -0.6 0.83
    8 -6 -38 -1.11 1.18
    8 -6 -38 -0.7 1.08
    -8 -6 -38 0.73 0.9
    -8 -4 -40 -0.37 0.83
    8 -4 -40 -0.78 1
    -8 4 40 -0.18 1
    -8 -2 -42 -0.11 0.96
    -8 2 42 -0.36 1.32
    -8 0 -44 2.91 1.11
    -8 0 44 -0.5 1.46
    -9 -15 -29 -0.55 1.22
    -9 -13 -31 1.19 1.12
    9 -11 -33 -0.21 1.27
    -9 -11 -33 0.38 0.95
    9 -9 -35 0.11 1.27
    -9 -9 -35 -0.93 0.86
    -9 -7 -37 -0.85 0.81
    9 -7 -37 0.43 1.04
    9 -7 -37 -0.8 1.2
    -9 5 39 0.9 1.21
    -9 -5 -39 0.43 0.9
    9 -5 -39 -1.47 1.22
    -9 3 41 -0.42 1.3
    -9 -3 -41 0.69 1.04
    -9 -1 -43 1.06 0.98
    -10 -12 -32 -1.48 0.94
    -10 -10 -34 0.42 1.03
    10 -8 -36 -1.95 1.24
    -10 -8 -36 -1.73 0.94
    10 -6 -38 -1.52 1.3
    -10 -6 -38 -0.15 0.87
    -10 -4 -40 -1.63 0.81
    -10 -2 -42 0.04 0.93
    -11 -11 -33 -0.08 1.21
    -11 -9 -35 -1.95 0.85
    -11 -7 -37 0.2 0.94
    -11 -5 -39 0.46 0.94
    0 -14 -32 0.74 0.86
    0 -12 -34 0.35 0.86
    0 -10 -36 -0.25 0.81
    0 -8 -38 0.33 0.98
    0 -6 -40 -0.85 0.96
    0 -4 -42 0.28 0.91
    0 -2 -44 -1.17 0.92
    0 0 -46 0.72 1.11
    0 2 -48 2.18 1.26
    0 4 -50 -2.42 1.1
    -1 -15 -31 0.16 0.93
    1 -13 -33 4.26 1.09
    -1 -13 -33 2.99 0.98
    1 -11 -35 1.65 1.01
    -1 -11 -35 0.74 0.95
    1 -9 -37 0.03 0.88
    -1 -9 -37 1.08 1.01
    1 -7 -39 -2 0.91
    -1 -7 -39 0.34 0.98
    -1 -5 -41 -0.47 0.87
    1 -5 -41 -0.21 1.04
    -1 -3 -43 2.57 1.1
    1 -3 -43 0.16 1.03
    -1 -1 -45 -0.08 1
    1 -1 -45 0.57 0.97
    -1 1 -47 0.38 1.13
    1 1 -47 -0.64 0.96
    -1 3 -49 0.33 1.21
    1 3 -49 0.68 1.14
    2 -18 -28 0.26 1.02
    -2 -16 -30 1.26 1.01
    2 -16 -30 -0.39 1.04
    -2 -14 -32 0.14 0.96
    -2 -12 -34 -0.42 0.8
    2 -12 -34 0.72 0.9
    2 -10 -36 2.91 1.1
    -2 -10 -36 4.76 1.17
    -2 -8 -38 8.06 1.24
    2 -8 -38 6.3 1.3
    -2 -6 -40 1.28 1.03
    2 -6 -40 1.43 1.09
    -2 -4 -42 0.29 0.95
    2 -4 -42 0.16 0.99
    2 -2 -44 -0.49 1.04
    -2 -2 -44 -1.59 0.89
    2 0 -46 -0.46 0.98
    -2 0 -46 -0.8 1.01
    2 2 -48 0.46 1.16
    -2 2 -48 -0.21 1.12
    3 -17 -29 0.45 1.15
    -3 -17 -29 1.81 1.06
    3 -15 -31 0.37 1.11
    -3 -15 -31 -1.72 0.78
    -3 -13 -33 -0.64 0.89
    3 -13 -33 -0.61 0.93
    3 -11 -35 -0.39 0.89
    3 -11 -35 -0.11 0.93
    -3 -11 -35 0.7 0.86
    -3 -9 -37 0.41 0.87
    3 -9 -37 -0.38 1.04
    3 -9 -37 -0.43 0.84
    3 -7 -39 1.04 1.13
    -3 -7 -39 0.75 0.92
    -3 -5 -41 1.83 0.96
    3 -5 -41 0.58 1.01
    3 -3 -43 -0.49 0.95
    -3 -3 -43 1.88 0.99
    -3 -1 -45 -0.74 0.98
    3 -1 -45 -0.1 1.08
    3 1 -47 -0.36 1.03
    -3 1 -47 -0.03 1.02
    3 3 -49 -1.2 1.14
    -3 3 -49 -0.25 1.12
    4 -18 -28 -0.38 1.13
    4 -16 -30 -0.02 1.16
    -4 -16 -30 0.93 0.93
    -4 -14 -32 -0.41 0.96
    4 -14 -32 -0.11 1.1
    4 -12 -34 0.23 1.05
    -4 -12 -34 0.82 0.91
    4 -12 -34 0.27 0.87
    4 -10 -36 -1.12 0.93
    4 -10 -36 0.31 0.93
    -4 -10 -36 0.7 0.98
    4 -8 -38 1.97 1.14
    4 -8 -38 2.95 1.18
    -4 -8 -38 3.7 1.06
    4 -6 -40 -0.53 1.09
    -4 -6 -40 1.53 0.92
    4 -6 -40 -1.14 0.95
    4 -4 -42 -2.15 0.86
    -4 -4 -42 0.77 0.97
    -4 -2 -44 1.67 0.95
    4 -2 -44 3.46 1.23
    -4 0 -46 0.09 0.92
    4 0 -46 -0.38 1.1
    4 2 -48 -0.63 1.22
    -4 2 -48 0.15 0.98
    -5 -17 -29 -0.72 1
    5 -17 -29 -0.96 1.12
    5 -15 -31 -0.27 1.21
    -5 -15 -31 0.61 0.98
    -5 -13 -33 -0.36 1.03
    5 -13 -33 0.07 1.04
    5 -11 -35 0.78 0.93
    -5 -11 -35 1.33 0.9
    5 -11 -35 0.67 1.1
    5 -9 -37 0.31 1.02
    -5 -9 -37 2.26 0.98
    5 -9 -37 0.82 0.92
    -5 -7 -39 2.09 0.96
    5 -7 -39 -0.79 1.08
    5 -7 -39 -1.14 1.04
    -5 5 41 0.31 1.04
    5 -5 -41 -0.7 0.95
    -5 -5 -41 0.19 0.92
    5 -5 -41 -2.33 1.03
    -5 3 43 1.28 1.22
    5 -3 -43 0.5 1.03
    -5 -3 -43 1.1 1.02
    -5 1 45 -0.64 1.31
    -5 -1 -45 -0.57 0.96
    5 -1 -45 0.23 1.1
    -5 1 -47 -1.26 0.87
    5 1 -47 -0.76 1.1
    6 -16 -30 2.4 1.26
    -6 -16 -30 0.68 1.05
    -6 -14 -32 -0.65 1.05
    6 -14 -32 -0.37 1.17
    6 -12 -34 -0.58 1.14
    -6 -12 -34 1.09 0.98
    -6 -10 -36 0.34 0.98
    6 -10 -36 -0.1 0.96
    6 -10 -36 -0.04 0.94
    6 -8 -38 0.44 1.04
    6 -8 -38 0.9 1.11
    -6 -8 -38 2.33 1
    6 -6 -40 -1.22 1.04
    6 -6 -40 0.68 0.99
    -6 -6 -40 -0.32 0.85
    6 -4 -42 -0.3 1.04
    -6 -4 -42 -0.55 0.94
    -6 4 42 0.3 1.14
    6 -2 -44 -0.68 1.05
    -6 -2 -44 0.81 0.92
    -6 2 44 -0.23 1.24
    6 0 -46 -1.59 1.19
    -6 0 46 -1.51 1.46
    -6 0 -46 -0.98 0.96
    -6 -2 48 1.3 1.8
    -7 -15 -31 -0.06 1.01
    7 -13 -33 -0.56 1.01
    -7 -13 -33 1.16 1
    -7 -11 -35 0.51 0.91
    7 -11 -35 1.21 1.28
    7 -9 -37 1.5 1.24
    -7 -9 -37 0.69 0.92
    7 -9 -37 0.5 0.94
    7 -7 -39 -0.89 1
    7 -7 -39 -0.22 1.17
    -7 -7 -39 -0.56 0.83
    7 -5 -41 1.32 1.23
    -7 5 41 1.24 1.16
    -7 -5 -41 1.77 0.95
    7 -5 -41 -0.87 1.2
    -7 3 43 -0.21 1.2
    -7 -3 -43 0.53 1.01
    7 -3 -43 -1.44 1.04
    -7 -1 -45 1.51 1.1
    -7 1 45 -1.18 1.45
    7 -1 -45 -1.53 1.18
    -7 1 -47 0.53 1.05
    -8 -14 -32 0.53 1.19
    8 -12 -34 -0.45 1.28
    -8 -12 -34 -1.16 0.91
    -8 -10 -36 -0.5 0.99
    8 -10 -36 -1.07 1.2
    8 -8 -38 0.72 1.06
    -8 -8 -38 2.04 1
    8 -8 -38 -0.43 1.24
    -8 -6 -40 -0.08 0.97
    8 -6 -40 -1.51 0.93
    8 -6 -40 -1.31 1.22
    -8 -4 -42 0.79 1.02
    -8 4 42 0.84 1.3
    8 -4 -42 0.96 1.28
    -8 2 44 -0.32 1.24
    -8 -2 -44 0.14 0.94
    -8 0 -46 0.63 1.02
    -9 -13 -33 0.37 1.03
    -9 -11 -35 0.34 1.15
    9 -9 -37 -2.22 1.18
    -9 -9 -37 -1.09 0.93
    9 -7 -39 0.95 1.11
    9 -7 -39 -1.38 1.27
    -9 -7 -39 -0.83 0.95
    -9 5 41 0.85 1.28
    -9 -5 -41 0.41 0.95
    -9 -3 -43 0.43 0.94
    -10 -10 -36 -0.19 1
    -10 -8 -38 -1.45 1
    -10 -6 -40 -0.64 0.92
    -10 -4 -42 0.56 1.07
    0 -14 -34 0.67 0.97
    0 -12 -36 2.93 1.13
    0 -10 -38 0.3 1
    0 -8 -40 1.88 1.12
    0 -6 -42 2.09 1.17
    0 -4 -44 0.15 0.98
    0 -2 -46 2.47 1.11
    0 0 -48 1.19 1.12
    0 2 -50 1.57 1.32
    -1 -15 -33 1.18 1.02
    -1 -13 -35 2.64 1.01
    1 -13 -35 1.13 1.01
    -1 -11 -37 5.69 1.25
    1 -11 -37 2.83 1.05
    1 -9 -39 3.83 1.11
    -1 -9 -39 1.21 0.96
    1 -7 -41 1.38 1.14
    -1 -7 -41 1.58 1.03
    1 -5 -43 2.25 1.12
    -1 -5 -43 2.07 1.15
    -1 -3 -45 0.88 1.12
    1 -3 -45 -0.62 0.94
    -1 -1 -47 -0.14 1.08
    1 -1 -47 -0.76 0.98
    -1 1 -49 -0.3 1
    1 1 -49 0.72 1.07
    -2 -16 -32 1.27 1.06
    -2 -14 -34 0.56 0.97
    2 -12 -36 5.37 1.12
    -2 -12 -36 3.29 1.09
    2 -10 -38 0.56 1.05
    -2 -10 -38 0.42 1.02
    2 -8 -40 -0.81 0.9
    -2 -8 -40 0.94 1.05
    2 -6 -42 3.99 1.21
    -2 -6 -42 6.84 1.27
    2 -4 -44 1.11 1.08
    -2 -4 -44 2.1 1.02
    -2 -2 -46 0.34 0.97
    2 -2 -46 0.01 1.09
    -2 0 -48 -0.16 0.99
    2 0 -48 -0.27 1.02
    2 2 -50 -0.58 1.17
    -2 2 -50 -0.99 1.11
    -3 -17 -31 -0.68 1
    3 -17 -31 -0.51 1.02
    -3 -15 -33 0 0.99
    3 -15 -33 0.31 1.13
    3 -13 -35 -0.08 1.02
    -3 -13 -35 -0.38 0.89
    3 -11 -37 -1.07 0.94
    -3 -11 -37 0.25 0.89
    3 -9 -39 0.91 1.08
    -3 -9 -39 0.85 0.93
    3 -7 -41 4.96 1.24
    -3 -7 -41 3.39 1.12
    -3 -5 -43 4.27 1.18
    3 -5 -43 3.59 1.25
    -3 -3 -45 0.71 1.02
    3 -3 -45 0.12 1.08
    3 -1 -47 -0.18 1.11
    -3 -1 -47 0.29 1.1
    -3 1 -49 -1.14 1.06
    3 1 -49 0.4 1.27
    4 -16 -32 -1.18 1.14
    -4 -16 -32 0.23 1.04
    -4 -14 -34 -0.02 0.95
    4 -14 -34 -1.23 1.12
    4 -12 -36 0.92 1.12
    4 -12 -36 -0.96 0.86
    -4 -12 -36 0.83 1.02
    -4 -10 -38 -0.41 0.83
    4 -10 -38 -1.44 0.94
    4 -10 -38 -0.47 1.08
    4 -8 -40 0.07 1.13
    4 -8 -40 0.45 1.12
    -4 -8 -40 1.1 1.04
    4 -6 -42 0.14 1.02
    -4 -6 -42 0.17 0.89
    4 -4 -44 -0.27 1.07
    -4 -4 -44 0.89 0.93
    -4 -2 -46 0.6 1.03
    4 -2 -46 -0.37 1.18
    -4 0 -48 1.26 1.16
    4 0 -48 0.3 1.17
    5 -15 -33 0.74 1.07
    -5 -15 -33 0.71 1.16
    5 -13 -35 -0.91 1.04
    -5 -13 -35 0.72 1.04
    5 -11 -37 0.12 0.85
    5 -11 -37 -1.55 0.92
    -5 -11 -37 -0.89 0.93
    5 -9 -39 0.08 1.05
    5 -9 -39 1.17 1.08
    -5 -9 -39 -0.13 0.98
    5 -7 -41 -0.84 1.09
    5 -7 -41 -1.11 1.04
    -5 -7 -41 0.62 1.03
    -5 -5 -43 -1.12 0.91
    -5 5 43 0.53 1.06
    5 -5 -43 -0.91 1.16
    -5 -3 -45 -0.2 0.96
    5 -3 -45 -0.27 1.17
    5 -1 -47 -0.8 1.07
    -5 -1 -47 -0.22 0.97
    -6 -16 -32 -0.38 1.12
    6 -14 -34 0.76 1.21
    -6 -14 -34 0.08 1.02
    6 -12 -36 -0.83 1.12
    -6 -12 -36 -0.36 0.95
    6 -10 -38 1.29 0.95
    -6 -10 -38 -0.64 0.91
    6 -10 -38 0.4 1.17
    6 -8 -40 -0.59 1.01
    -6 -8 -40 0.1 0.96
    6 -8 -40 0.2 1.15
    6 -6 -42 -2.71 1.09
    -6 -6 -42 -1.08 0.83
    -6 6 42 1.71 1.12
    6 -6 -42 -0.54 1.01
    -6 -4 -44 -1.06 0.93
    6 -4 -44 -0.79 1.06
    -6 4 44 1.36 1.26
    6 -2 -46 -0.42 1.14
    -6 -2 -46 -0.37 0.95
    -6 2 46 -0.76 1.3
    -6 0 -48 -0.47 1.04
    6 0 -48 -0.62 1.32
    -7 -15 -33 0.18 1.23
    -7 -13 -35 0.27 1.1
    7 -13 -35 -1.58 1.19
    7 -11 -37 -2.43 1.11
    -7 -11 -37 0.36 1.08
    7 -9 -39 -0.21 1.04
    7 -9 -39 0.14 1.16
    -7 -9 -39 0.36 1.04
    7 -7 -41 -1.24 1.1
    7 -7 -41 -0.32 1.07
    -7 -7 -41 -0.03 0.99
    -7 -5 -43 -0.04 1.01
    7 -5 -43 -0.17 1.2
    -7 5 43 1.93 1.24
    -7 3 45 0.53 1.27
    -7 -3 -45 -0.27 1
    7 -3 -45 -2.13 1.12
    7 -1 -47 0.57 1.35
    -7 -1 -47 1.64 1.16
    -7 1 47 -0.25 1.59
    -8 -12 -36 1.78 1.17
    -8 -10 -38 -0.52 0.95
    8 -10 -38 -0.19 1.09
    -8 -8 -40 1.13 1.07
    8 -8 -40 0.19 1.15
    8 -8 -40 -1.16 1.17
    8 -6 -42 -0.33 1.29
    8 -6 -42 -0.58 1.19
    -8 -6 -42 -0.24 0.91
    -8 6 42 1.88 1.27
    -8 -4 -44 1.75 1.11
    8 -4 -44 0.33 1.16
    -8 4 44 0.53 1.35
    -9 -11 -37 0.2 1.13
    -9 -9 -39 -1.34 0.93
    -9 -7 -41 0.29 1.06
    9 -7 -41 -0.23 1.12
    -9 -5 -43 -0.85 1
    0 -14 -36 0.67 1.03
    0 -12 -38 -0.32 0.93
    0 -10 -40 -0.7 0.92
    0 -8 -42 -0.47 0.9
    0 -6 -44 0.1 1.17
    0 -4 -46 -1.54 0.94
    0 -2 -48 -0.45 1
    0 0 -50 -0.68 1.13
    -1 -15 -35 0.3 0.91
    -1 -13 -37 2.25 1.18
    1 -13 -37 2.24 1.11
    1 -11 -39 3.04 1.11
    -1 -11 -39 3.68 1.15
    1 -9 -41 0.7 1.02
    -1 -9 -41 0.16 0.89
    -1 -7 -43 -0.12 0.97
    1 -7 -43 1.24 1.07
    -1 -5 -45 0.73 1.16
    1 -5 -45 -0.49 1
    -1 -3 -47 0.47 1.11
    1 -3 -47 0.46 1.04
    -1 -1 -49 0.03 1.03
    1 -1 -49 -1.65 1.09
    -2 -16 -34 0.58 1.06
    -2 -14 -36 0.02 1.05
    -2 -12 -38 1.73 1.03
    2 -12 -38 0.98 0.96
    2 -10 -40 -1.69 0.99
    -2 -10 -40 1.68 0.99
    -2 -8 -42 6.51 1.36
    2 -8 -42 3.94 1.35
    -2 -6 -44 4.83 1.3
    2 -6 -44 2.97 1.32
    2 -4 -46 0.52 1.18
    -2 -4 -46 1.37 1
    -2 -2 -48 -0.47 0.99
    2 -2 -48 -0.63 1.02
    2 0 -50 0.82 1.3
    -2 0 -50 0.39 1.08
    -3 -15 -35 0.84 1.1
    -3 -13 -37 -0.28 1.01
    3 -11 -39 -0.59 0.96
    -3 -11 -39 0.15 0.95
    -3 -9 -41 1.03 1.01
    3 -9 -41 0.99 1.16
    3 -7 -43 3.07 1.25
    -3 -7 -43 3.68 1.25
    -3 -5 -45 -0.3 0.98
    3 -5 -45 0.02 1.04
    3 -3 -47 0.22 1.11
    -3 -3 -47 -0.37 1.04
    3 -1 -49 -0.6 1.07
    -3 -1 -49 -0.55 0.98
    -4 -16 -34 0.22 0.97
    4 -16 -34 3.29 1.31
    -4 -14 -36 0.36 1
    4 -14 -36 0.01 1.1
    4 -12 -38 -1.63 0.86
    -4 -12 -38 -0.48 1.01
    -4 -10 -40 0.98 0.99
    4 -10 -40 0.5 1.07
    4 -8 -42 0.02 1.15
    -4 -8 -42 3.26 1.19
    4 -6 -44 -1.27 1.18
    -4 -6 -44 -0.53 0.97
    -4 -4 -46 1.4 1.02
    4 -4 -46 0.44 1.23
    4 -2 -48 0.25 1.12
    -4 -2 -48 0.63 1.04
    -5 -15 -35 0.71 1.01
    5 -15 -35 0.52 1.16
    -5 -13 -37 -0.81 1.03
    5 -13 -37 -1.26 1.08
    5 -11 -39 -0.28 0.99
    5 -11 -39 -1.35 0.99
    -5 -11 -39 0.41 1.05
    -5 -9 -41 1.84 1.11
    5 -9 -41 -1.16 1.01
    5 -9 -41 -0.76 1.07
    -5 -7 -43 -0.96 0.97
    5 -7 -43 -1.16 0.94
    5 -7 -43 0.58 1.3
    5 -5 -45 -1.19 1.01
    -5 -5 -45 -0.55 1.02
    -5 -3 -47 1.52 1.06
    5 -3 -47 1.5 1.25
    -6 -14 -36 -0.52 1.06
    -6 -12 -38 -0.76 0.96
    6 -12 -38 0.41 1.26
    -6 -10 -40 -0.13 1.04
    6 -10 -40 -0.23 1.01
    6 -10 -40 -0.79 1.09
    6 -8 -42 -2.17 1.07
    6 -8 -42 0.71 1.02
    -6 -8 -42 0.31 0.95
    6 -6 -44 0.7 1.2
    -6 6 44 -1.05 1.04
    -6 -6 -44 0.88 1.08
    6 -4 -46 -1.17 1.19
    -6 -4 -46 0.82 0.95
    -7 -13 -37 -0.43 1.06
    7 -11 -39 -0.98 0.96
    -7 -11 -39 -1.43 0.91
    7 -9 -41 -0.37 1.15
    7 -9 -41 -1.01 1.02
    -7 -9 -41 0.98 0.99
    7 -7 -43 0.37 1.27
    7 -7 -43 1.48 1.27
    -7 -7 -43 -0.44 0.9
    7 -5 -45 -0.85 1.25
    -7 5 45 1.51 1.31
    -7 -5 -45 1.38 1.03
    -8 -10 -40 1.74 1.16
    8 -8 -42 0.26 1.05
    -8 -8 -42 0.25 0.98
    -8 -6 -44 0.61 1.12
    0 -14 -38 -0.5 1.02
    0 -12 -40 2.78 1.24
    0 -10 -42 2.78 1.24
    0 -8 -44 2.14 1.15
    0 -6 -46 0.83 1.23
    0 -4 -48 0.63 1.16
    0 -2 -50 1.59 1.34
    -1 -15 -37 1.1 1.13
    1 -13 -39 1.86 1.07
    -1 -13 -39 1.73 1.15
    -1 -11 -41 -0.65 0.91
    1 -11 -41 0.89 1.06
    1 -9 -43 -0.32 1.02
    -1 -9 -43 2.13 1.08
    -1 -7 -45 -0.45 1.12
    1 -7 -45 0.49 1.1
    -1 -5 -47 -0.38 1.11
    1 -5 -47 1.81 1.33
    1 -3 -49 1.71 1.17
    -1 -3 -49 -0.46 1.15
    -2 -14 -38 0.87 1.13
    -2 -12 -40 3.01 1.26
    2 -12 -40 2.38 1.23
    -2 -10 -42 0.7 1.01
    2 -10 -42 0.28 1.06
    2 -8 -44 -0.01 1.09
    -2 -8 -44 1.04 1.03
    2 -6 -46 0.94 1.16
    -2 -6 -46 2.44 1.1
    -2 -4 -48 1.09 1.18
    2 -4 -48 0.28 1.23
    -2 -2 -50 -0.64 1.02
    2 -2 -50 -1.02 1.07
    -3 -15 -37 -0.52 1.05
    -3 -13 -39 -0.78 1.06
    3 -11 -41 1.11 1.18
    -3 -11 -41 1.17 1.06
    -3 -9 -43 1.56 1.04
    3 -9 -43 0.4 1.07
    3 -7 -45 2.45 1.34
    -3 -7 -45 3.45 1.25
    -3 -5 -47 1.03 1.04
    3 -5 -47 1.04 1.19
    3 -3 -49 -0.82 1.08
    -3 -3 -49 0.6 1.05
    -4 -14 -38 0.04 1.16
    4 -12 -40 0.6 1.06
    -4 -12 -40 -0.84 0.9
    -4 -10 -42 -0.52 0.95
    4 -10 -42 0.75 1.04
    -4 -8 -44 -0.91 1.02
    4 -8 -44 -0.13 1.15
    4 -6 -46 0.27 1.29
    -4 -6 -46 -0.22 1.02
    4 -4 -48 0.98 1.36
    -4 -4 -48 0.19 1.07
    -5 -13 -39 -0.43 0.97
    5 -13 -39 -0.08 1.17
    5 -11 -41 -0.55 1.02
    -5 -11 -41 -0.78 0.96
    5 -9 -43 -1.51 0.92
    -5 -9 -43 -0.3 0.91
    5 -7 -45 -0.48 1.21
    -5 -7 -45 0.02 1.03
    -5 -5 -47 1.27 1.13
    5 -5 -47 -2.54 1.1
    6 -12 -40 -1.1 1.21
    6 -10 -42 -1.79 1.05
    -6 -10 -42 0.21 1
    6 -10 -42 0.38 1.12
    6 -8 -44 -0.48 1.11
    6 -8 -44 -0.67 1.21
    -6 -8 -44 -0.02 0.95
    6 -6 -46 0.55 1.31
    -6 -6 -46 1.55 1.16
    0 -14 -40 -1.08 0.93
    0 -12 -42 1.75 1.24
    0 -10 -44 1.11 1.19
    0 -8 -46 0.35 1.08
    0 -6 -48 1.31 1.35
    0 -4 -50 2.8 1.37
    -1 -13 -41 -0.14 0.99
    1 -13 -41 1.19 1.05
    -1 -11 -43 5.43 1.4
    1 -11 -43 2.51 1.21
    -1 -9 -45 2.26 1.27
    1 -9 -45 0.71 1.14
    -1 -7 -47 0.73 1.1
    1 -7 -47 1.73 1.35
    -1 -5 -49 0.04 1.19
    1 -5 -49 -0.5 1.13
    -2 -12 -42 -0.68 1.09
    2 -12 -42 0.23 1.14
    2 -10 -44 -1.51 1.15
    -2 -10 -44 0.03 1.12
    2 -8 -46 0.14 1.25
    -2 -8 -46 0.76 1.19
    2 -6 -48 -1.09 1.24
    -2 -6 -48 0.32 1.03
    3 -11 -43 -0.29 1.09
    -3 -11 -43 -0.27 0.98
    3 -9 -45 -0.78 1.16
    -3 -9 -45 0.55 1.09
    -3 -7 -47 0.96 1.05
    3 -7 -47 -0.17 1.28
    -4 -10 -44 -0.44 0.95
    4 -10 -44 -0.27 1.07
    -4 -8 -46 -0.76 0.93
    4 -8 -46 -0.77 1.23
_refine_special_details     ?
_reflns_number_total     2156
_reflns_number_gt     1501
_reflns_threshold_expression     'I > 2\s(I)'
_refine_ls_structure_factor_coef     Fsqd
_refine_ls_matrix_type     full
_refine_ls_R_factor_all     0.1056
_refine_ls_R_factor_gt     0.0806
_refine_ls_wR_factor_gt     0.2339
_refine_ls_wR_factor_ref     0.2782
_refine_ls_goodness_of_fit_ref     1.048
_refine_ls_restrained_S_all     1.048
_refine_ls_number_reflns     2156
_refine_ls_number_parameters     134
_refine_ls_number_restraints     2
_refine_ls_hydrogen_treatment     constr
_refine_ls_weighting_scheme     calc
_refine_ls_weighting_details
             'w=1/[\s^2^(Fo^2^)+(0.1517P)^2^+16.1858P] where P=(Fo^2^+2Fc^2^)/3'
_atom_sites_solution_hydrogens     geom
_atom_sites_solution_primary     direct
_atom_sites_solution_secondary     ?
_refine_ls_shift/su_max     0.002
_refine_ls_shift/su_mean     0.000
_refine_diff_density_max     0.384
_refine_diff_density_min     -0.338
_refine_ls_extinction_method     none
_refine_ls_extinction_coef     .
loop_
    _atom_type_symbol
    _atom_type_description
    _atom_type_scat_dispersion_real
    _atom_type_scat_dispersion_imag
    _atom_type_scat_source
    'C' 'C' 0.0033 0.0016
                         'International Tables Vol C Tables 4.2.6.8 and 6.1.1.4'
    'H' 'H' 0.0000 0.0000
                         'International Tables Vol C Tables 4.2.6.8 and 6.1.1.4'
    'N' 'N' 0.0061 0.0033
                         'International Tables Vol C Tables 4.2.6.8 and 6.1.1.4'
    'O' 'O' 0.0106 0.0060
                         'International Tables Vol C Tables 4.2.6.8 and 6.1.1.4'
_computing_data_collection
;
SMART (Bruker, 2001)
;
_computing_cell_refinement
;
SMART (Bruker, 2001)
;
_computing_data_reduction
;
SAINT (Bruker, 2001)
;
_computing_structure_solution
;
SHELXS (Sheldrick, 2008)
;
_computing_structure_refinement
;
ShelXL (Sheldrick, 2015)
;
_computing_molecular_graphics
;
<i>OLEX2</i> (Dolomanov <i>et al.</i>,  2009)
;
_computing_publication_material
;
<i>OLEX2</i> (Dolomanov <i>et al.</i>,  2009)
;
loop_
    _atom_site_type_symbol
    _atom_site_label
    _atom_site_fract_x
    _atom_site_fract_y
    _atom_site_fract_z
    _atom_site_U_iso_or_equiv
    _atom_site_adp_type
    _atom_site_calc_flag
    _atom_site_occupancy
    _atom_site_disorder_assembly
    _atom_site_disorder_group
    O O1 0.68341(16) 0.20703(14) 0.05576(7) 0.0943(8) Uani d 1 . .
    O O2 0.65735(17) 0.33467(14) 0.05760(8) 0.1078(10) Uani d 1 . .
    N N1 0.51592(15) 0.18458(13) 0.09406(6) 0.0673(7) Uani d 1 . .
    H H1 0.5364 0.1412 0.0865 0.081 Uiso calc 1 . .
    C C1 0.2522(3) 0.1657(3) 0.08110(13) 0.1320(17) Uani d 1 . .
    H H1A 0.2131 0.1822 0.0997 0.198 Uiso calc 1 . .
    H H1B 0.2142 0.1459 0.0628 0.198 Uiso calc 1 . .
    H H1C 0.2880 0.2087 0.0729 0.198 Uiso calc 1 . .
    C C2 0.3186(2) 0.1018(2) 0.09382(9) 0.0941(11) Uani d 1 . .
    H H2A 0.3591 0.0869 0.0750 0.113 Uiso calc 1 . .
    H H2B 0.2819 0.0570 0.1001 0.113 Uiso calc 1 . .
    C C3 0.3798(3) 0.1250 0.1250 0.0756(11) Uani d 1 . .
    C C4 0.44025(19) 0.19324(17) 0.11502(7) 0.0704(8) Uani d 1 . .
    C C5 0.4317(2) 0.27091(19) 0.12144(10) 0.0906(10) Uani d 1 . .
    H H5 0.3864 0.2937 0.1352 0.109 Uiso calc 1 . .
    C C6 0.5026(3) 0.31011(19) 0.10378(10) 0.0919(10) Uani d 1 . .
    H H6 0.5126 0.3631 0.1036 0.110 Uiso calc 1 . .
    C C7 0.5546(2) 0.25550(17) 0.08689(8) 0.0749(8) Uani d 1 . .
    C C8 0.6375(2) 0.26101(19) 0.06550(9) 0.0810(9) Uani d 1 . .
    C C9 0.7383(3) 0.3480(3) 0.03496(16) 0.141(2) Uani d 1 . .
    H H9A 0.7953 0.3356 0.0471 0.169 Uiso calc 1 . .
    H H9B 0.7342 0.3149 0.0149 0.169 Uiso calc 1 . .
    C C10 0.7401(4) 0.4274(4) 0.02437(19) 0.164(2) Uani d 1 . .
    H H10A 0.7967 0.4359 0.0113 0.197 Uiso calc 1 . .
    H H10B 0.7440 0.4592 0.0448 0.197 Uiso calc 1 . .
    C C11 0.6604(5) 0.4549(4) 0.0035(2) 0.193(3) Uani d 1 . .
    H H11A 0.6551 0.4210 -0.0162 0.232 Uiso calc 1 . .
    H H11B 0.6045 0.4478 0.0172 0.232 Uiso calc 1 . .
    C C12 0.6597(7) 0.5314(4) -0.0088(2) 0.211(4) Uani d 1 . .
    H H12A 0.6611 0.5666 0.0102 0.316 Uiso calc 1 . .
    H H12B 0.6042 0.5399 -0.0221 0.316 Uiso calc 1 . .
    H H12C 0.7133 0.5398 -0.0231 0.316 Uiso calc 1 . .
loop_
    _atom_site_aniso_label
    _atom_site_aniso_U_11
    _atom_site_aniso_U_22
    _atom_site_aniso_U_33
    _atom_site_aniso_U_12
    _atom_site_aniso_U_13
    _atom_site_aniso_U_23
    O1 0.0756(14) 0.0847(16) 0.1227(19) 0.0097(12) 0.0142(12) 0.0162(13)
    O2 0.0842(17) 0.0826(16) 0.157(2) 0.0004(12) 0.0174(15) 0.0302(14)
    N1 0.0571(13) 0.0653(13) 0.0796(15) 0.0047(10) -0.0016(10) 0.0003(11)
    C1 0.089(3) 0.169(4) 0.138(4) -0.001(3) -0.041(3) 0.027(3)
    C2 0.072(2) 0.116(3) 0.095(2) -0.0173(18) -0.0137(16) 0.0109(19)
    C3 0.053(2) 0.090(3) 0.083(2) 0.000 0.000 0.006(2)
    C4 0.0570(15) 0.0767(18) 0.0775(17) 0.0077(13) -0.0020(12) 0.0027(14)
    C5 0.084(2) 0.083(2) 0.104(2) 0.0180(17) 0.0106(18) -0.0065(18)
    C6 0.088(2) 0.0640(18) 0.124(3) 0.0049(15) 0.005(2) 0.0003(18)
    C7 0.0648(17) 0.0672(17) 0.093(2) 0.0018(13) -0.0053(15) 0.0099(14)
    C8 0.0659(18) 0.0748(19) 0.102(2) 0.0011(15) -0.0014(16) 0.0153(16)
    C9 0.075(2) 0.129(3) 0.219(6) -0.003(2) 0.039(3) 0.043(4)
    C10 0.136(4) 0.149(4) 0.206(6) -0.016(4) 0.033(4) 0.071(4)
    C11 0.156(6) 0.205(6) 0.219(7) 0.028(5) 0.033(5) 0.085(6)
    C12 0.276(11) 0.175(5) 0.182(6) 0.040(7) 0.051(6) 0.036(5)
_geom_special_details
;
 All esds (except the esd in the dihedral angle between two l.s. planes)
 are estimated using the full covariance matrix.  The cell esds are taken
 into account individually in the estimation of esds in distances, angles
 and torsion angles; correlations between esds in cell parameters are only
 used when they are defined by crystal symmetry.  An approximate (isotropic)
 treatment of cell esds is used for estimating esds involving l.s. planes.
;
loop_
    _geom_bond_atom_site_label_1
    _geom_bond_atom_site_label_2
    _geom_bond_site_symmetry_2
    _geom_bond_distance
    _geom_bond_publ_flag
    O1 C8 . 1.205(4) ?
    O2 C8 . 1.344(4) ?
    O2 C9 . 1.477(5) ?
    N1 H1 . 0.8600 ?
    N1 C4 . 1.367(4) ?
    N1 C7 . 1.377(4) ?
    C1 H1A . 0.9600 ?
    C1 H1B . 0.9600 ?
    C1 H1C . 0.9600 ?
    C1 C2 . 1.542(6) ?
    C2 H2A . 0.9700 ?
    C2 H2B . 0.9700 ?
    C2 C3 . 1.551(4) ?
    C3 C2 8_544 1.551(4) ?
    C3 C4 . 1.518(4) ?
    C3 C4 8_544 1.518(4) ?
    C4 C5 . 1.375(4) ?
    C5 H5 . 0.9300 ?
    C5 C6 . 1.404(5) ?
    C6 H6 . 0.9300 ?
    C6 C7 . 1.372(5) ?
    C7 C8 . 1.456(5) ?
    C9 H9A . 0.9700 ?
    C9 H9B . 0.9700 ?
    C9 C10 . 1.436(7) ?
    C10 H10A . 0.9700 ?
    C10 H10B . 0.9700 ?
    C10 C11 . 1.481(9) ?
    C11 H11A . 0.9700 ?
    C11 H11B . 0.9700 ?
    C11 C12 . 1.412(8) ?
    C12 H12A . 0.9600 ?
    C12 H12B . 0.9600 ?
    C12 H12C . 0.9600 ?
loop_
    _geom_angle_atom_site_label_1
    _geom_angle_atom_site_label_2
    _geom_angle_atom_site_label_3
    _geom_angle_site_symmetry_1
    _geom_angle_site_symmetry_3
    _geom_angle
    _geom_angle_publ_flag
    C8 O2 C9 . . 116.9(3) ?
    C4 N1 H1 . . 125.0 ?
    C4 N1 C7 . . 110.1(2) ?
    C7 N1 H1 . . 125.0 ?
    H1A C1 H1B . . 109.5 ?
    H1A C1 H1C . . 109.5 ?
    H1B C1 H1C . . 109.5 ?
    C2 C1 H1A . . 109.5 ?
    C2 C1 H1B . . 109.5 ?
    C2 C1 H1C . . 109.5 ?
    C1 C2 H2A . . 108.6 ?
    C1 C2 H2B . . 108.6 ?
    C1 C2 C3 . . 114.5(3) ?
    H2A C2 H2B . . 107.6 ?
    C3 C2 H2A . . 108.6 ?
    C3 C2 H2B . . 108.6 ?
    C2 C3 C2 . 8_544 111.0(4) ?
    C4 C3 C2 8_544 8_544 109.02(17) ?
    C4 C3 C2 8_544 . 108.81(18) ?
    C4 C3 C2 . 8_544 108.81(18) ?
    C4 C3 C2 . . 109.02(17) ?
    C4 C3 C4 8_544 . 110.2(3) ?
    N1 C4 C3 . . 121.5(2) ?
    N1 C4 C5 . . 106.7(3) ?
    C5 C4 C3 . . 131.7(3) ?
    C4 C5 H5 . . 125.7 ?
    C4 C5 C6 . . 108.7(3) ?
    C6 C5 H5 . . 125.7 ?
    C5 C6 H6 . . 126.4 ?
    C7 C6 C5 . . 107.1(3) ?
    C7 C6 H6 . . 126.4 ?
    N1 C7 C8 . . 120.3(3) ?
    C6 C7 N1 . . 107.4(3) ?
    C6 C7 C8 . . 132.3(3) ?
    O1 C8 O2 . . 123.4(3) ?
    O1 C8 C7 . . 125.1(3) ?
    O2 C8 C7 . . 111.5(3) ?
    O2 C9 H9A . . 109.8 ?
    O2 C9 H9B . . 109.8 ?
    H9A C9 H9B . . 108.2 ?
    C10 C9 O2 . . 109.6(4) ?
    C10 C9 H9A . . 109.8 ?
    C10 C9 H9B . . 109.8 ?
    C9 C10 H10A . . 108.1 ?
    C9 C10 H10B . . 108.1 ?
    C9 C10 C11 . . 116.8(6) ?
    H10A C10 H10B . . 107.3 ?
    C11 C10 H10A . . 108.1 ?
    C11 C10 H10B . . 108.1 ?
    C10 C11 H11A . . 107.4 ?
    C10 C11 H11B . . 107.4 ?
    H11A C11 H11B . . 106.9 ?
    C12 C11 C10 . . 119.7(8) ?
    C12 C11 H11A . . 107.4 ?
    C12 C11 H11B . . 107.4 ?
    C11 C12 H12A . . 109.5 ?
    C11 C12 H12B . . 109.5 ?
    C11 C12 H12C . . 109.5 ?
    H12A C12 H12B . . 109.5 ?
    H12A C12 H12C . . 109.5 ?
    H12B C12 H12C . . 109.5 ?
loop_
    _geom_torsion_atom_site_label_1
    _geom_torsion_atom_site_label_2
    _geom_torsion_atom_site_label_3
    _geom_torsion_atom_site_label_4
    _geom_torsion_site_symmetry_1
    _geom_torsion_site_symmetry_2
    _geom_torsion_site_symmetry_3
    _geom_torsion_site_symmetry_4
    _geom_torsion
    _geom_torsion_publ_flag
    O2 C9 C10 C11 . . . . -62.9(8) ?
    N1 C4 C5 C6 . . . . 0.7(4) ?
    N1 C7 C8 O1 . . . . -8.2(5) ?
    N1 C7 C8 O2 . . . . 171.6(3) ?
    C1 C2 C3 C2 . . . 8_544 59.3(3) ?
    C1 C2 C3 C4 . . . . -60.5(4) ?
    C1 C2 C3 C4 . . . 8_544 179.2(3) ?
    C2 C3 C4 N1 . . . . -74.5(3) ?
    C2 C3 C4 N1 8_544 . . . 164.3(3) ?
    C2 C3 C4 C5 . . . . 100.5(4) ?
    C2 C3 C4 C5 8_544 . . . -20.7(4) ?
    C3 C4 C5 C6 . . . . -174.9(3) ?
    C4 N1 C7 C6 . . . . 0.3(3) ?
    C4 N1 C7 C8 . . . . 178.7(3) ?
    C4 C3 C4 N1 8_544 . . . 44.80(19) ?
    C4 C3 C4 C5 8_544 . . . -140.2(4) ?
    C4 C5 C6 C7 . . . . -0.5(4) ?
    C5 C6 C7 N1 . . . . 0.1(4) ?
    C5 C6 C7 C8 . . . . -178.0(3) ?
    C6 C7 C8 O1 . . . . 169.8(4) ?
    C6 C7 C8 O2 . . . . -10.4(5) ?
    C7 N1 C4 C3 . . . . 175.5(2) ?
    C7 N1 C4 C5 . . . . -0.6(3) ?
    C8 O2 C9 C10 . . . . 170.1(5) ?
    C9 O2 C8 O1 . . . . 1.8(6) ?
    C9 O2 C8 C7 . . . . -178.0(4) ?
    C9 C10 C11 C12 . . . . -177.5(6) ?
loop_
    _geom_hbond_atom_site_label_D
    _geom_hbond_atom_site_label_H
    _geom_hbond_atom_site_label_A
    _geom_hbond_site_symmetry_A
    _geom_hbond_distance_DH
    _geom_hbond_distance_HA
    _geom_hbond_distance_DA
    _geom_hbond_angle_DHA
    _geom_hbond_publ_flag
    N1 H1 O1 14_545 0.86 2.12 2.962(3) 164.6 yes
    C12 H12C Cg1 18_665 0.96 3.206 3.944(3) 135 yes
_shelx_space_group_comment
;
The symmetry employed for this shelxl refinement is uniquely defined
by the following loop, which should always be used as a source of
symmetry information in preference to the above space-group names.
They are only intended as comments.
;
_shelx_estimated_absorpt_T_min     ?
_shelx_estimated_absorpt_T_max     ?
_iucr_refine_instructions_details
;
    090316a.res created by SHELXL-2014/7
TITL 090316A in Fddd
CELL 0.71073 14.3575 17.3331 38.9022 90 90 90
ZERR 16 0.006 0.0073 0.0191 0 0 0
LATT 4
SYMM 0.75-X,0.75-Y,+Z
SYMM 0.75-X,+Y,0.75-Z
SYMM +X,0.75-Y,0.75-Z
SFAC C H N O
UNIT 368 544 32 64
EQIV $1 1.25-X,0.25-Y,+Z
DELU 0.001 0.001 C9 C10
DELU 0.001 0.001 C11 C12
L.S. 8
PLAN  20
TEMP 23
HTAB N1 O1_$1
BOND $H
CONF
HTAB
fmap 2
acta
OMIT -3 50.06
REM <olex2.extras>
REM <HklSrc "%.\\090316A.hkl">
REM </olex2.extras>
WGHT    0.151700   16.185799
FVAR       0.15865
O1    4    0.683410    0.207031    0.055763    11.00000    0.07558    0.08473 =
         0.12272    0.01623    0.01421    0.00967
O2    4    0.657350    0.334668    0.057600    11.00000    0.08420    0.08255 =
         0.15657    0.03018    0.01741    0.00039
N1    3    0.515915    0.184584    0.094059    11.00000    0.05707    0.06525 =
         0.07959    0.00034   -0.00164    0.00472
AFIX  43
H1    2    0.536403    0.141196    0.086456    11.00000   -1.20000
AFIX   0
C1    1    0.252182    0.165669    0.081101    11.00000    0.08893    0.16873 =
         0.13847    0.02686   -0.04128   -0.00094
AFIX 137
H1A   2    0.213051    0.182156    0.099714    11.00000   -1.50000
H1B   2    0.214208    0.145928    0.062793    11.00000   -1.50000
H1C   2    0.287955    0.208667    0.072878    11.00000   -1.50000
AFIX   0
C2    1    0.318574    0.101822    0.093821    11.00000    0.07200    0.11559 =
         0.09463    0.01092   -0.01369   -0.01733
AFIX  23
H2A   2    0.359099    0.086941    0.075004    11.00000   -1.20000
H2B   2    0.281859    0.056986    0.100070    11.00000   -1.20000
AFIX   0
C3    1    0.379755    0.125000    0.125000    10.50000    0.05306    0.09041 =
         0.08324    0.00581    0.00000    0.00000
C4    1    0.440247    0.193239    0.115018    11.00000    0.05701    0.07667 =
         0.07752    0.00273   -0.00204    0.00768
C5    1    0.431680    0.270912    0.121439    11.00000    0.08448    0.08315 =
         0.10413   -0.00651    0.01064    0.01798
AFIX  43
H5    2    0.386408    0.293704    0.135194    11.00000   -1.20000
AFIX   0
C6    1    0.502627    0.310105    0.103782    11.00000    0.08751    0.06404 =
         0.12402    0.00029    0.00493    0.00494
AFIX  43
H6    2    0.512566    0.363122    0.103569    11.00000   -1.20000
AFIX   0
C7    1    0.554562    0.255498    0.086894    11.00000    0.06476    0.06719 =
         0.09270    0.00992   -0.00528    0.00183
C8    1    0.637548    0.261011    0.065504    11.00000    0.06591    0.07476 =
         0.10225    0.01533   -0.00139    0.00108
C9    1    0.738326    0.348041    0.034956    11.00000    0.07505    0.12916 =
         0.21856    0.04304    0.03919   -0.00295
AFIX  23
H9A   2    0.795332    0.335600    0.047136    11.00000   -1.20000
H9B   2    0.734177    0.314903    0.014921    11.00000   -1.20000
AFIX   0
C10   1    0.740104    0.427398    0.024375    11.00000    0.13613    0.14940 =
         0.20574    0.07140    0.03339   -0.01576
AFIX  23
H10A  2    0.796668    0.435867    0.011272    11.00000   -1.20000
H10B  2    0.743973    0.459220    0.044836    11.00000   -1.20000
AFIX   0
C11   1    0.660423    0.454883    0.003538    11.00000    0.15562    0.20510 =
         0.21914    0.08534    0.03255    0.02764
AFIX  23
H11A  2    0.655100    0.420964   -0.016197    11.00000   -1.20000
H11B  2    0.604521    0.447823    0.017182    11.00000   -1.20000
AFIX   0
C12   1    0.659696    0.531432   -0.008840    11.00000    0.27601    0.17491 =
         0.18171    0.03568    0.05059    0.03981
AFIX 137
H12A  2    0.661100    0.566603    0.010216    11.00000   -1.50000
H12B  2    0.604170    0.539946   -0.022054    11.00000   -1.50000
H12C  2    0.713322    0.539807   -0.023099    11.00000   -1.50000
AFIX   0
HKLF 4
REM  090316A in Fddd
REM R1 =  0.0806 for    1501 Fo > 4sig(Fo)  and  0.1056 for all    2156 data
REM    134 parameters refined using      2 restraints
END
WGHT      0.1539     15.9939
REM Instructions for potential hydrogen bonds
HTAB N1 O1_$1
REM Highest difference peak  0.384,  deepest hole -0.338,  1-sigma level  0.053
Q1    1   0.6865  0.4879  0.0280  11.00000  0.05    0.38
Q2    1   0.7126  0.3730  0.0057  11.00000  0.05    0.30
Q3    1   0.6677  0.4409 -0.0012  11.00000  0.05    0.24
Q4    1   0.7343  0.3728  0.0615  11.00000  0.05    0.16
Q5    1   0.5949  0.4688  0.0063  11.00000  0.05    0.15
Q6    1   0.6443  0.3612  0.0799  11.00000  0.05    0.14
Q7    1   0.5761  0.4226  0.0000  11.00000  0.05    0.12
Q8    1   0.6250  0.1250  0.1250  10.25000  0.05    0.11
Q9    1   0.7909  0.2929  0.0377  11.00000  0.05    0.11
Q10   1   0.7603  0.4128  0.0643  11.00000  0.05    0.11
Q11   1   0.4013  0.4022  0.0771  11.00000  0.05    0.11
Q12   1   0.5910  0.3829  0.1376  11.00000  0.05    0.10
Q13   1   0.5414  0.3621  0.1180  11.00000  0.05    0.10
Q14   1   0.6493  0.5875 -0.0658  11.00000  0.05    0.10
Q15   1   0.5867  0.3101  0.1360  11.00000  0.05    0.09
Q16   1   0.2514  0.1517  0.0470  11.00000  0.05    0.09
Q17   1   0.6924  0.2219  0.0769  11.00000  0.05    0.09
Q18   1   0.4049  0.0857  0.0597  11.00000  0.05    0.09
Q19   1   0.5823  0.4474  0.1272  11.00000  0.05    0.09
Q20   1   0.6923  0.4485 -0.0354  11.00000  0.05    0.09
  REM The information below was added by Olex2.
  REM
  REM R1 = 0.0806 for 1501 Fo > 4sig(Fo) and 0.1056 for all 14750 data
  REM n/a parameters refined using n/a restraints
  REM Highest difference peak 0.38, deepest hole -0.34
  REM Mean Shift 0, Max Shift 0.002.
  REM +++ Tabular Listing of Refinement Information +++
  REM R1_all = 0.1056
  REM R1_gt = 0.0806
  REM wR_ref = 0.2782
  REM GOOF = 1.048
  REM Shift_max = 0.002
  REM Shift_mean = 0
  REM Reflections_all = 14750
  REM Reflections_gt = 1501
  REM Parameters = n/a
  REM Hole = -0.34
  REM Peak = 0.38
  REM Flack = n/a
;
