# Supplementary material for: Crystal structure and Hirshfeld surface analysis of dibutyl 5,5′-(pentane-3,3-diyl)bis(1H-pyrrole-5-carboxylate)
Source: Acta Crystallogr E Crystallogr Commun. 2019 May 3;75(Pt 6):711–3. doi: 10.1107/S205698901900567X (PMC6658981; doi:10.1107/S205698901900567X)
Supplement: Supplementary file 2 [file e-75-00711-Isup2.hkl]

#
# h,k,l, Fc-squared, Fo-squared, sigma(Fo-squared), status flag
#
data_I
_shelx_title ' 090316A in Fddd'
_shelx_refln_list_code          4
_shelx_F_calc_maximum      673.54
_exptl_crystal_F_000      3488.00
_reflns_d_resolution_high  0.8401

loop_
 _space_group_symop_operation_xyz
 'x, y, z'
 '-x+3/4, -y+3/4, z'
 '-x+3/4, y, -z+3/4'
 'x, -y+3/4, -z+3/4'
 'x, y+1/2, z+1/2'
 '-x+3/4, -y+5/4, z+1/2'
 '-x+3/4, y+1/2, -z+5/4'
 'x, -y+5/4, -z+5/4'
 'x+1/2, y, z+1/2'
 '-x+5/4, -y+3/4, z+1/2'
 '-x+5/4, y, -z+5/4'
 'x+1/2, -y+3/4, -z+5/4'
 'x+1/2, y+1/2, z'
 '-x+5/4, -y+5/4, z'
 '-x+5/4, y+1/2, -z+3/4'
 'x+1/2, -y+5/4, -z+3/4'
 '-x, -y, -z'
 'x-3/4, y-3/4, -z'
 'x-3/4, -y, z-3/4'
 '-x, y-3/4, z-3/4'
 '-x, -y+1/2, -z+1/2'
 'x-3/4, y-1/4, -z+1/2'
 'x-3/4, -y+1/2, z-1/4'
 '-x, y-1/4, z-1/4'
 '-x+1/2, -y, -z+1/2'
 'x-1/4, y-3/4, -z+1/2'
 'x-1/4, -y, z-1/4'
 '-x+1/2, y-3/4, z-1/4'
 '-x+1/2, -y+1/2, -z'
 'x-1/4, y-1/4, -z'
 'x-1/4, -y+1/2, z-3/4'
 '-x+1/2, y-1/4, z-3/4'

_cell_length_a    14.3575
_cell_length_b    17.3331
_cell_length_c    38.9022
_cell_angle_alpha  90.000
_cell_angle_beta   90.000
_cell_angle_gamma  90.000

_shelx_F_squared_multiplier     1.000

loop_
 _refln_index_h
 _refln_index_k
 _refln_index_l
 _refln_F_squared_calc
 _refln_F_squared_meas
 _refln_F_squared_sigma
 _refln_observed_status
   4   0   0      45528.59      50045.18      1190.27 o
   8   0   0         18.01          7.15        12.56 o
  12   0   0       5395.43       5190.28        95.16 o
  16   0   0       3147.15       3329.61        97.46 o
   2   2   0     144924.17     154484.23      5616.96 o
   6   2   0       5127.45       4878.26        67.17 o
  10   2   0         68.32        100.85        12.24 o
  14   2   0         13.51         -6.74        25.19 o
   0   4   0      14179.70      13410.75       333.32 o
   4   4   0      35263.71      36292.07       426.03 o
   8   4   0      17914.56      19157.13       210.78 o
  12   4   0       1339.23       1561.41        40.62 o
  16   4   0         45.49          3.13        26.49 o
   2   6   0      28813.09      26983.16       406.51 o
   6   6   0       2924.74       3362.07        54.02 o
  10   6   0        182.59        212.48        18.67 o
  14   6   0         71.98         47.46        53.63 o
   0   8   0      68031.27      57164.88      1129.48 o
   4   8   0      37430.87      36033.39       428.85 o
   8   8   0       1076.34       1111.35        31.45 o
  12   8   0       3145.27       3589.72        79.06 o
   2  10   0       5874.05       3495.26       118.54 o
   6  10   0        805.73        777.30        27.30 o
  10  10   0       3314.90       3887.25        71.85 o
  14  10   0         13.18         32.51        27.94 o
   0  12   0       2291.47       1310.52       104.29 o
   4  12   0          2.48          9.54        12.87 o
   8  12   0       1151.15       1153.91        37.17 o
  12  12   0        183.12        278.17        30.30 o
   2  14   0       1099.79       1145.17        41.69 o
   6  14   0         77.00         82.71        18.42 o
  10  14   0         42.04         57.24        19.87 o
   0  16   0       1669.06       1518.82        93.76 o
   4  16   0        841.62       1028.39        43.27 o
   8  16   0        355.64        427.62        34.05 o
   2  18   0        256.29        366.64        41.56 o
   6  18   0         41.91         47.42        31.58 o
   0  20   0         81.45         98.92        45.29 o
   4  20   0          9.10         -1.29        33.02 o
   1   1   1     130741.88     116611.73      5016.15 o
   3   1   1      22540.42      22579.15       241.87 o
   5   1   1       1484.81       1670.19        19.80 o
   7   1   1      14841.40      15046.13       132.87 o
   9   1   1        740.89        760.00        17.15 o
  11   1   1          7.82          1.26         9.33 o
  13   1   1          1.89          8.61        16.14 o
  15   1   1          0.16        -16.52        20.09 o
  17   1   1        224.31        213.31        26.37 o
   1   3   1      48869.87      44008.34       387.33 o
   3   3   1       4187.50       4803.54        47.35 o
   5   3   1      28101.76      26400.34       220.82 o
   7   3   1       2428.02       2363.54        26.93 o
   9   3   1          0.01          1.36         6.10 o
  11   3   1        918.05        748.91        17.14 o
  13   3   1        527.85        462.30        24.26 o
  15   3   1        407.37        502.81        30.19 o
   1   5   1       1976.97       1800.11        28.75 o
   3   5   1       2755.77       2465.19        27.22 o
   5   5   1          0.82         -2.57         5.38 o
   7   5   1       6284.31       7251.00        65.67 o
   9   5   1        822.35        822.24        16.14 o
  11   5   1        630.34        602.96        18.73 o
  13   5   1        209.31        176.64        21.08 o
  15   5   1        288.27        354.63        27.64 o
   1   7   1      13942.06      16821.58       136.39 o
   3   7   1         97.28         15.51        13.24 o
   5   7   1       1694.02       1572.08        23.50 o
   7   7   1        601.38        660.91        16.66 o
   9   7   1        322.70        340.04        14.56 o
  11   7   1         72.65         39.34        11.82 o
  13   7   1       1992.29       1959.85        40.02 o
  15   7   1        309.99        325.35        26.71 o
   1   9   1         42.15        135.95         9.35 o
   3   9   1      26151.40      28278.13       240.83 o
   5   9   1       1281.39       1388.65        26.48 o
   7   9   1         80.97        100.37        10.79 o
   9   9   1        135.12        179.80        13.21 o
  11   9   1       1068.24        929.42        26.98 o
  13   9   1        714.82        715.49        27.36 o
  15   9   1          5.98        -13.01        17.92 o
   1  11   1       5433.26       5449.21        56.04 o
   3  11   1        603.83        521.25        15.31 o
   5  11   1        511.42        514.10        16.58 o
   7  11   1          0.20         -9.12         8.88 o
   9  11   1        379.95        513.28        19.94 o
  11  11   1        164.15        191.18        18.30 o
  13  11   1          0.82        -10.03        15.09 o
   1  13   1       1159.18       1270.03        38.69 o
   3  13   1        562.11        738.91        23.91 o
   5  13   1        518.37        452.84        17.66 o
   7  13   1        219.17        169.25        14.73 o
   9  13   1        328.47        229.72        17.17 o
  11  13   1        209.94        146.00        19.11 o
  13  13   1        121.37        132.00        19.70 o
   1  15   1       2222.74       1974.92        51.21 o
   3  15   1        331.85        362.58        21.26 o
   5  15   1         75.70         73.92        15.76 o
   7  15   1         69.61         35.80        13.32 o
   9  15   1          5.51         -3.59        16.76 o
  11  15   1         95.68         89.17        18.87 o
   1  17   1          6.47         -2.22        19.03 o
   3  17   1        504.24        609.51        33.69 o
   5  17   1        365.89        453.52        31.11 o
   7  17   1          1.16         41.65        16.61 o
   9  17   1        229.41        205.69        19.75 o
   1  19   1        100.72         67.00        23.16 o
   3  19   1         28.60         30.75        20.90 o
   5  19   1         40.34         65.47        22.39 o
   2   0   2        303.49        942.22        20.81 o
   6   0   2       1462.66       1459.39        30.89 o
  10   0   2       5921.92       6351.57        93.01 o
  14   0   2       1893.60       1780.19       101.11 o
   0   2   2      87949.45      58163.70     16738.61 o
   2   2   2      19665.92      17376.87       168.95 o
   4   2   2       1988.93       2302.57        25.31 o
   6   2   2       2505.48       2940.44        31.26 o
   8   2   2       3415.89       3607.90        39.33 o
  10   2   2        270.97        272.21        13.86 o
  12   2   2        308.55        326.47        15.41 o
  14   2   2         13.45         20.07        16.06 o
  16   2   2        537.10        630.66        33.80 o
   2   4   2      23919.77      23664.45       211.21 o
   4   4   2       2755.01       3462.38        37.43 o
   6   4   2        549.07        646.82        12.95 o
   8   4   2          1.57          3.20        12.42 o
  10   4   2        163.36        188.45         9.99 o
  12   4   2       2553.43       2639.44        40.29 o
  14   4   2       1365.00       1380.83        40.64 o
  16   4   2          8.23         29.91        19.34 o
   0   6   2       2411.53       1854.33        30.43 o
   2   6   2       1928.34       3775.98        40.52 o
   4   6   2       7717.63       9783.98        88.64 o
   6   6   2       2302.91       2563.26        31.64 o
   8   6   2       2899.90       2936.86        36.83 o
  10   6   2         31.20         -6.49         9.01 o
  12   6   2         53.49         -2.69        12.26 o
  14   6   2         35.12         17.63        16.89 o
  16   6   2         30.69          1.73        18.48 o
   2   8   2         83.27         58.48         9.03 o
   4   8   2       7117.46       8763.26        82.74 o
   6   8   2        117.21        263.35        15.43 o
   8   8   2         90.33         49.96         9.75 o
  10   8   2        300.38        242.70        15.22 o
  12   8   2          2.40          9.09        14.34 o
  14   8   2       1020.99       1061.13        34.57 o
   0  10   2       3833.35       4563.14        97.45 o
   2  10   2       1600.80       1763.24        24.90 o
   4  10   2       1420.23       1426.31        23.77 o
   6  10   2       1713.73       1876.32        29.57 o
   8  10   2        178.12        155.17        12.67 o
  10  10   2       2303.44       2721.74        41.31 o
  12  10   2         25.19         43.35        16.71 o
  14  10   2         89.65         62.03        18.46 o
   2  12   2       3602.03       4021.19        55.41 o
   4  12   2         45.67         10.87         8.61 o
   6  12   2         32.04         12.34        11.03 o
   8  12   2        117.09        106.59        14.06 o
  10  12   2        318.50        310.80        20.26 o
  12  12   2         60.49         72.13        17.46 o
   0  14   2       8813.69       9296.04       195.38 o
   2  14   2       1192.35       1282.54        32.05 o
   4  14   2       1537.64       1521.84        35.23 o
   6  14   2        373.35        571.44        20.15 o
   8  14   2        845.06        809.43        24.52 o
  10  14   2         54.25        -12.72        13.85 o
  12  14   2         84.63         66.12        17.97 o
   2  16   2          0.51        -10.31        17.75 o
   4  16   2        438.33        466.30        25.77 o
   6  16   2        310.71        278.96        19.53 o
   8  16   2        207.84        247.12        19.86 o
  10  16   2         82.40         49.38        16.00 o
   0  18   2        317.65        326.20        41.84 o
   2  18   2        155.28        208.62        28.50 o
   4  18   2         74.55         84.95        22.16 o
   6  18   2          4.26         30.11        19.55 o
   8  18   2        195.72        203.99        19.75 o
   2  20   2         35.65         41.85        21.94 o
   4  20   2          0.10         48.80        26.09 o
   1   1   3      36977.87      29035.26       354.63 o
   3   1   3     109282.85     100029.70      1458.62 o
   5   1   3      18569.30      19228.35       190.33 o
   7   1   3       1267.29       1240.03        19.96 o
   9   1   3       4837.13       4074.89        47.94 o
  11   1   3       4708.64       4542.04        51.97 o
  13   1   3        503.16        581.31        21.65 o
  15   1   3         50.13         59.95        18.35 o
  17   1   3        193.36        184.31        44.67 o
   1   3   3     247395.05     228562.66      3262.23 o
   3   3   3      31179.06      31538.74       279.07 o
   5   3   3       1659.41       1829.00        21.47 o
   7   3   3       6905.75       6806.41        64.38 o
   9   3   3        467.52        395.99        12.79 o
  11   3   3       2251.74       2166.03        28.39 o
  13   3   3          5.40        -19.14        12.76 o
  15   3   3        811.90        882.95        35.53 o
   1   5   3       5779.76       5039.28        50.30 o
   3   5   3        609.80       1128.03        19.51 o
   5   5   3      16430.23      16259.92       150.43 o
   7   5   3       8869.80       8808.93        81.65 o
   9   5   3       2935.24       2638.02        31.94 o
  11   5   3       3789.08       3736.05        49.45 o
  13   5   3        588.03        557.75        23.83 o
  15   5   3        243.03        281.40        25.30 o
   1   7   3       5348.08       5351.12        50.86 o
   3   7   3       9866.42      13393.71       125.96 o
   5   7   3       2425.86       2452.05        30.53 o
   7   7   3       2333.56       2633.47        34.01 o
   9   7   3        241.61        241.18        15.29 o
  11   7   3          7.21        -11.84        11.59 o
  13   7   3       1099.62       1297.11        36.40 o
  15   7   3         17.76          9.54        20.41 o
   1   9   3        228.38         13.48        11.26 o
   3   9   3       1577.42       1206.38        35.47 o
   5   9   3       5127.27       4136.44        46.73 o
   7   9   3        415.36        606.64        17.39 o
   9   9   3         45.80         17.72        10.44 o
  11   9   3          0.67        -11.35        14.88 o
  13   9   3         43.94         40.36        17.84 o
  15   9   3         46.25         81.91        25.69 o
   1  11   3        650.05        492.93        15.33 o
   3  11   3         66.20         55.50        10.70 o
   5  11   3       1244.35       1443.74        25.52 o
   7  11   3        229.37        236.00        16.16 o
   9  11   3        110.85         46.04        13.54 o
  11  11   3       1797.94       1975.70        38.54 o
  13  11   3        136.72         60.12        17.14 o
   1  13   3         10.77          5.13        12.15 o
   3  13   3        176.26        108.33        13.86 o
   5  13   3       1117.97       1036.54        23.62 o
   7  13   3        827.92        663.87        21.33 o
   9  13   3        440.37        518.77        21.15 o
  11  13   3         21.28        -12.75        15.13 o
  13  13   3          2.74        -15.71        19.67 o
   1  15   3       3445.34       3142.67        66.58 o
   3  15   3       2877.79       2740.88        52.99 o
   5  15   3        355.43        325.22        18.52 o
   7  15   3        333.96        299.26        17.58 o
   9  15   3        154.44        169.46        17.35 o
  11  15   3         14.47         14.61        16.70 o
   1  17   3        114.18         46.27        21.05 o
   3  17   3        352.43        339.46        28.43 o
   5  17   3        223.93        237.01        21.97 o
   7  17   3         69.73         69.19        15.68 o
   9  17   3         32.57         18.31        15.97 o
   1  19   3        119.08        148.33        25.40 o
   3  19   3         22.16         10.83        19.84 o
   5  19   3          0.50         25.72        21.65 o
   0   0   4     108399.09     105295.20      2552.95 o
   4   0   4      36361.86      32357.90       444.22 o
   8   0   4       3547.51       3926.44        68.58 o
  12   0   4         64.38         58.79        16.71 o
  16   0   4       1492.30       1620.09        53.40 o
   2   2   4      15324.63       9440.91        94.02 o
   4   2   4      28277.52      25903.42       215.29 o
   6   2   4        261.94        519.10        12.12 o
   8   2   4      18065.35      19929.54       171.58 o
  10   2   4       2675.26       2371.37        31.21 o
  12   2   4         33.22         39.36        14.02 o
  14   2   4       1728.99       1710.99        37.21 o
  16   2   4         28.60         52.08        19.70 o
   0   4   4        681.06        464.39        13.12 o
   2   4   4       4673.80       3835.03        39.23 o
   4   4   4      12467.17      13107.49       121.07 o
   6   4   4       5071.14       4595.62        45.67 o
   8   4   4       1683.94       2186.99        27.95 o
  10   4   4       1627.11       1581.22        24.08 o
  12   4   4         12.60         26.34        13.52 o
  14   4   4        453.62        558.98        29.84 o
  16   4   4          1.91        -31.80        21.20 o
   2   6   4       3670.81       5889.62        54.72 o
   4   6   4      24315.99      28625.02       240.27 o
   6   6   4       1559.43       2145.09        29.53 o
   8   6   4       3229.96       3091.93        40.10 o
  10   6   4        350.29        352.88        20.89 o
  12   6   4       1203.55       1361.14        29.70 o
  14   6   4         51.49         69.91        18.16 o
  16   6   4          1.70         -3.31        31.31 o
   0   8   4        547.13        270.70        17.43 o
   2   8   4      22214.59      22282.75       204.68 o
   4   8   4      17533.22      20125.81       173.30 o
   6   8   4      13243.63      13843.83       133.71 o
   8   8   4       1454.91       1551.36        26.14 o
  10   8   4         21.73         24.21        11.81 o
  12   8   4        341.12        321.54        19.53 o
  14   8   4        328.53        320.71        24.12 o
   2  10   4        444.77        222.77         9.79 o
   4  10   4        604.68        669.04        16.83 o
   6  10   4        431.43        456.51        15.87 o
   8  10   4        412.61        465.54        17.58 o
  10  10   4       1686.36       1690.96        48.95 o
  12  10   4       1859.23       1969.49        38.92 o
  14  10   4         20.78         44.46        22.46 o
   0  12   4          2.35        -15.01        14.77 o
   2  12   4         62.65         19.22        10.77 o
   4  12   4         15.92         12.66         9.95 o
   6  12   4         65.22          8.15        10.06 o
   8  12   4        387.53        370.42        17.73 o
  10  12   4        363.49        459.66        22.07 o
  12  12   4         92.05         53.91        17.62 o
   2  14   4        664.71        732.89        28.84 o
   4  14   4       1642.08       1576.46        32.44 o
   6  14   4         82.37         51.02        11.77 o
   8  14   4        588.68        476.14        20.69 o
  10  14   4        100.58        110.60        17.27 o
  12  14   4        107.61        131.17        22.40 o
   0  16   4       2664.02       2421.94       133.69 o
   2  16   4         79.44         48.97        19.53 o
   4  16   4        551.49        525.24        26.92 o
   6  16   4        323.42        364.64        22.31 o
   8  16   4        163.61        246.61        17.77 o
  10  16   4        174.48        124.26        18.28 o
   2  18   4          2.41        -17.29        19.98 o
   4  18   4        142.23        161.61        24.16 o
   6  18   4         35.89         25.43        22.94 o
   8  18   4          0.16         -3.63        21.47 o
   0  20   4          3.53        -25.95        29.03 o
   2  20   4          4.68         15.27        20.96 o
   1   1   5       3055.65       3058.76        39.14 o
   3   1   5       2708.98       3244.86        33.25 o
   5   1   5       7767.20       8672.64        89.72 o
   7   1   5      10213.98      11833.09       122.68 o
   9   1   5       5551.57       6349.63        68.18 o
  11   1   5         85.82        116.42        16.94 o
  13   1   5         13.30         -8.05        12.14 o
  15   1   5        139.58        170.33        20.37 o
   1   3   5        517.41       1476.20        19.10 o
   3   3   5        384.45        697.40        12.03 o
   5   3   5       3211.05       5136.02        48.42 o
   7   3   5       5175.34       5688.81        55.25 o
   9   3   5        680.98        911.32        17.61 o
  11   3   5       1171.13       1357.73        26.04 o
  13   3   5        579.55        759.13        23.25 o
  15   3   5         55.20         78.40        20.34 o
   1   5   5         21.98          4.41         5.01 o
   3   5   5       1623.89       1634.09        19.57 o
   5   5   5        943.93       1329.90        20.55 o
   7   5   5       3813.99       3499.69        38.28 o
   9   5   5        444.83        372.42        14.43 o
  11   5   5        105.27         92.13        12.46 o
  13   5   5         57.14        129.29        16.61 o
  15   5   5         13.10          0.05        31.17 o
   1   7   5       9208.68      11591.54       267.04 o
   3   7   5       1395.93       1267.05        18.46 o
   5   7   5        916.51       1228.78        21.39 o
   7   7   5          6.31         -6.47        10.40 o
   9   7   5         57.69         48.65        10.12 o
  11   7   5       2011.12       1721.91        32.62 o
  13   7   5         13.46         -8.27        15.38 o
  15   7   5         89.28        140.01        24.21 o
   1   9   5       7388.44       8763.50        76.81 o
   3   9   5      14678.71      15215.34       133.88 o
   5   9   5       4512.38       4904.10        53.03 o
   7   9   5          1.36        -12.55         8.37 o
   9   9   5        123.44        118.43        12.53 o
  11   9   5       2753.28       2774.37        44.50 o
  13   9   5       2108.66       2235.30        76.95 o
  15   9   5          1.25          3.54        21.04 o
   1  11   5        171.65        305.04        12.68 o
   3  11   5         16.00         -1.35         7.94 o
   5  11   5         77.21        111.40        10.95 o
   7  11   5       2680.80       2940.35        40.40 o
   9  11   5        575.18        579.17        22.45 o
  11  11   5        334.74        326.86        20.67 o
  13  11   5        144.61        220.95        26.91 o
   1  13   5        142.77        128.20        16.28 o
   3  13   5        607.68        383.82        17.31 o
   5  13   5       1090.21       1127.52        27.45 o
   7  13   5        271.33        252.96        15.89 o
   9  13   5       1885.23       2111.04        39.33 o
  11  13   5        529.24        646.75        25.24 o
  13  13   5         70.85         42.76        24.15 o
   1  15   5        279.64        270.48        24.16 o
   3  15   5          0.56         18.86        16.55 o
   5  15   5        363.85        439.81        20.70 o
   7  15   5         84.66         21.07        12.98 o
   9  15   5          0.72        -17.86        13.93 o
  11  15   5        206.92        152.02        21.71 o
   1  17   5        112.26         94.97        22.41 o
   3  17   5        123.01        190.95        24.99 o
   5  17   5         55.05         63.67        18.64 o
   7  17   5         29.18         41.20        15.62 o
   9  17   5         70.77         43.12        17.77 o
   1  19   5          2.77         -1.36        18.13 o
   3  19   5         20.11         40.93        22.43 o
   5  19   5         27.99         53.24        21.52 o
   2   0   6     446190.38     364576.97     16236.63 o
   6   0   6       2131.35       2100.81        39.34 o
  10   0   6       5841.15       6140.75       129.79 o
  14   0   6        615.30        558.71        34.96 o
   0   2   6     234672.12     186072.81      5020.79 o
   2   2   6       2500.57       2477.43        28.53 o
   4   2   6         79.96          5.13         4.04 o
   6   2   6      19874.53      17281.53       147.68 o
   8   2   6       3748.56       3485.62        38.13 o
  10   2   6       2829.97       2923.54        35.61 o
  12   2   6         16.44          2.64        11.70 o
  14   2   6        215.70        238.04        17.92 o
  16   2   6         34.95         14.96        25.69 o
   2   4   6       1538.56       2311.39        24.03 o
   4   4   6       3593.39       3694.88        36.79 o
   6   4   6       1913.71       2434.50        27.94 o
   8   4   6          0.24          9.13         6.59 o
  10   4   6       1170.52       1321.93        24.59 o
  12   4   6       4030.10       4057.99        58.05 o
  14   4   6         78.89         33.58        15.57 o
  16   4   6         60.81         72.29        26.62 o
   0   6   6      15917.29      20687.92       247.46 o
   2   6   6         11.76         -3.76         4.72 o
   4   6   6        878.77        875.72        15.17 o
   6   6   6       1491.92       2158.81        29.74 o
   8   6   6        540.23        413.65        14.67 o
  10   6   6        341.09        427.20        17.99 o
  12   6   6        137.12        165.55        16.93 o
  14   6   6          0.60        -25.30        16.86 o
  16   6   6        142.48        169.96        28.75 o
   2   8   6        354.18        168.30         8.75 o
   4   8   6       1572.25       1458.41        21.28 o
   6   8   6       2799.47       2438.20        34.29 o
   8   8   6          4.06          4.74         9.25 o
  10   8   6       2565.94       2332.80        37.89 o
  12   8   6         15.05         -9.28        14.44 o
  14   8   6         46.74         41.04        22.79 o
   0  10   6      13263.31      14096.47       179.61 o
   2  10   6          5.09         13.28        10.14 o
   4  10   6        709.72        796.48        18.06 o
   6  10   6       5619.68       5881.19        62.84 o
   8  10   6       2679.30       2479.15        36.36 o
  10  10   6       2528.71       2200.46        39.18 o
  12  10   6        404.53        530.78        35.68 o
  14  10   6         49.53         26.77        21.35 o
   2  12   6         39.70         20.41        10.41 o
   4  12   6        521.61        515.64        18.51 o
   6  12   6       1472.39       1386.94        29.09 o
   8  12   6        663.01        477.59        19.59 o
  10  12   6         13.29         -9.27        13.09 o
  12  12   6          5.09        -23.46        16.11 o
   0  14   6        257.92        276.89        36.03 o
   2  14   6       1890.72       1675.41        40.13 o
   4  14   6         30.91         33.63        13.14 o
   6  14   6         96.71         52.25        13.48 o
   8  14   6        524.88        465.49        21.79 o
  10  14   6         19.54          7.54        17.50 o
  12  14   6        161.26        159.48        23.70 o
   2  16   6          0.07          3.88        17.28 o
   4  16   6        231.08        173.18        20.36 o
   6  16   6        184.50        175.94        17.01 o
   8  16   6         57.77         95.27        18.95 o
  10  16   6          0.86        -11.22        17.26 o
   0  18   6        120.01        164.89        34.05 o
   2  18   6        845.16        798.11        37.91 o
   4  18   6         67.93         64.51        21.77 o
   6  18   6          2.76         13.84        18.14 o
   8  18   6         11.39         17.56        17.32 o
   2  20   6          0.00        -20.26        20.91 o
   1   1   7       4208.49       6220.77        51.52 o
   3   1   7     453655.66     363474.19      6063.38 o
   5   1   7       3740.90       3365.69        39.00 o
   7   1   7      13281.70      13212.38       126.14 o
   9   1   7        951.20        698.45        20.99 o
  11   1   7          1.47        -19.52        13.02 o
  13   1   7        417.93        478.07        23.87 o
  15   1   7        129.32        178.62        19.99 o
   1   3   7      21576.24      19485.04       163.72 o
   3   3   7     108906.16     101872.45       844.29 o
   5   3   7        706.25        852.76        13.14 o
   7   3   7       1758.99       2051.96        25.36 o
   9   3   7        297.98        363.30        12.13 o
  11   3   7        255.03        249.76        16.79 o
  13   3   7         37.59         25.77        14.06 o
  15   3   7        253.38        299.56        41.57 o
   1   5   7       7478.48       4845.63        57.05 o
   3   5   7       2143.07       2600.17        27.81 o
   5   5   7      28804.27      29804.38       267.69 o
   7   5   7       3639.43       4216.77        43.97 o
   9   5   7        609.87        914.86        20.30 o
  11   5   7       2954.71       3053.21        51.08 o
  13   5   7       1953.92       1785.73        37.57 o
  15   5   7        475.14        563.29        33.24 o
   1   7   7       6227.86       6636.53        67.24 o
   3   7   7      29156.49      26882.74       243.95 o
   5   7   7       1950.62       2147.79        26.92 o
   7   7   7      10820.89      11137.62       110.29 o
   9   7   7       4587.19       5161.22        65.22 o
  11   7   7        199.95        249.83        16.50 o
  13   7   7         97.58        100.34        20.33 o
  15   7   7        100.55        110.65        23.98 o
   1   9   7      23459.64      20911.46       320.08 o
   3   9   7        146.93         76.01         9.86 o
   5   9   7        393.01        642.51        21.33 o
   7   9   7        154.10         83.85        12.00 o
   9   9   7        176.24        238.01        15.68 o
  11   9   7        470.17        618.04        22.97 o
  13   9   7         51.58         34.87        20.42 o
  15   9   7         51.97         79.54        23.94 o
   1  11   7       1057.90       1025.84        21.08 o
   3  11   7        358.84        297.38        14.09 o
   5  11   7         62.55         65.21         9.65 o
   7  11   7        632.96        755.67        21.62 o
   9  11   7        224.26        205.61        17.24 o
  11  11   7        161.54         71.69        17.46 o
  13  11   7         76.82         79.44        21.52 o
   1  13   7       3455.50       3430.60       132.84 o
   3  13   7         54.34         32.88        11.95 o
   5  13   7       1602.35       1473.16        30.42 o
   7  13   7        319.93        439.19        18.40 o
   9  13   7        450.90        379.62        20.31 o
  11  13   7        320.36        366.18        24.87 o
  13  13   7          0.92        -20.10        21.66 o
   1  15   7         83.41        104.41        21.67 o
   3  15   7       2934.92       2764.64        53.62 o
   5  15   7         54.51         50.67        13.67 o
   7  15   7         32.08          1.09        13.52 o
   9  15   7         12.75        -12.70        16.27 o
  11  15   7          4.36          1.32        19.04 o
   1  17   7        894.44        953.50        40.34 o
   3  17   7          8.42         27.60        26.32 o
   5  17   7         17.89         16.28        17.21 o
   7  17   7          8.23        -21.23        15.87 o
   9  17   7         24.80         21.61        21.11 o
   1  19   7          6.86          8.21        21.62 o
   3  19   7        102.90         68.99        23.85 o
   5  19   7          2.51         43.48        21.54 o
   0   0   8       6246.14       5159.52        75.38 o
   4   0   8        924.90       1210.88        33.37 o
   8   0   8        427.41        537.72        20.49 o
  12   0   8        404.26        266.24        31.66 o
  16   0   8        117.56        123.58        34.69 o
   2   2   8        208.15        873.73        15.11 o
   4   2   8       9865.40       8207.40        68.18 o
   6   2   8       4853.98       6328.09        58.79 o
   8   2   8       1810.17       1706.51        23.09 o
  10   2   8         35.22         16.04        10.04 o
  12   2   8        230.56        337.62        17.71 o
  14   2   8        824.53        899.11        32.48 o
  16   2   8         26.78         -3.00        28.32 o
   0   4   8       4913.88       5194.42        67.69 o
   2   4   8       7934.82       5172.12        48.10 o
   4   4   8       2029.47       2938.38        28.46 o
   6   4   8       4024.60       4900.16        47.96 o
   8   4   8       1473.55        970.50        17.50 o
  10   4   8       1366.53       1145.14        22.95 o
  12   4   8       2259.97       2296.54        43.58 o
  14   4   8         10.87        -26.54        17.85 o
  16   4   8        100.13         73.70        26.60 o
   2   6   8         82.61        182.37         8.29 o
   4   6   8       3636.02       3414.75        38.78 o
   6   6   8       7740.02       7324.92        68.91 o
   8   6   8        183.43        293.39        13.02 o
  10   6   8       2378.06       2484.77        40.14 o
  12   6   8       3390.85       3020.58        49.43 o
  14   6   8          3.35        -10.89        17.40 o
  16   6   8        209.56        255.87        33.26 o
   0   8   8       4106.73       4325.62        74.34 o
   2   8   8        876.15        844.77        16.99 o
   4   8   8       1722.56       1606.76        22.61 o
   6   8   8        681.61        629.04        17.37 o
   8   8   8        245.22        273.76        14.20 o
  10   8   8        563.07        494.19        22.24 o
  12   8   8        136.39         57.69        22.48 o
  14   8   8         32.96         -9.44        20.23 o
   2  10   8          9.17         14.43         8.70 o
   4  10   8          6.37          6.52         9.30 o
   6  10   8        389.31        433.79        16.00 o
   8  10   8        396.93        687.28        27.81 o
  10  10   8          1.48         -2.01        12.99 o
  12  10   8         42.87         19.39        19.32 o
  14  10   8         14.92        -21.57        19.60 o
   0  12   8       6309.19       7811.34       139.07 o
   2  12   8       1775.94       2183.42        34.48 o
   4  12   8       2525.08       2433.37        37.66 o
   6  12   8        555.63        731.16        20.67 o
   8  12   8        529.20        574.35        22.22 o
  10  12   8         21.85        -23.01        15.34 o
  12  12   8         64.76         10.69        20.55 o
   2  14   8       8153.62       8195.04       110.17 o
   4  14   8        864.23        734.12        23.22 o
   6  14   8          5.83          7.98        12.94 o
   8  14   8         69.55         37.48        13.55 o
  10  14   8        166.24        245.68        26.53 o
  12  14   8          0.58        -20.96        19.73 o
   0  16   8        584.70        674.90        58.80 o
   2  16   8         58.99         37.20        18.86 o
   4  16   8          3.24         25.79        17.77 o
   6  16   8        569.43        662.82        25.00 o
   8  16   8          2.43         11.04        16.44 o
  10  16   8        139.58        130.93        20.75 o
   2  18   8        205.96        243.72        26.89 o
   4  18   8         35.24         47.16        22.46 o
   6  18   8          8.25         -2.51        17.78 o
   0  20   8         66.70        130.01        33.58 o
   2  20   8          0.79         13.33        20.62 o
   1   1   9     165468.20     154793.75      1211.23 o
   3   1   9       1407.03       1347.94        18.41 o
   5   1   9       7872.19       8491.07        97.54 o
   7   1   9       1398.63       1427.28        21.48 o
   9   1   9        105.71        102.53        13.60 o
  11   1   9       1987.22       1779.30        36.64 o
  13   1   9        291.94        244.06        17.73 o
  15   1   9        176.94        131.10        19.04 o
   1   3   9      70846.19      77378.64       570.79 o
   3   3   9       3654.73       2619.00        44.63 o
   5   3   9       6476.33       8301.93        74.20 o
   7   3   9       1744.19       1626.72        21.49 o
   9   3   9       1584.08       1841.36        27.71 o
  11   3   9         37.15         56.36        12.08 o
  13   3   9         42.93          0.24        16.97 o
  15   3   9        102.09         53.84        19.70 o
   1   5   9        629.88        361.02         8.69 o
   3   5   9      12631.15      10853.45        95.20 o
   5   5   9       2329.57       2883.32        30.70 o
   7   5   9       5337.87       6370.21        61.52 o
   9   5   9        198.30        252.39        22.72 o
  11   5   9        494.02        559.01        22.82 o
  13   5   9         48.04         85.98        21.27 o
  15   5   9         72.28         53.89        28.90 o
   1   7   9       3490.76       2848.79        34.46 o
   3   7   9       3959.83       2993.80        36.14 o
   5   7   9       3922.20       3664.64        39.58 o
   7   7   9        258.82        210.17        12.01 o
   9   7   9        311.48        331.24        16.63 o
  11   7   9       2800.64       2972.59        61.18 o
  13   7   9         71.29         51.28        18.99 o
  15   7   9          4.99         27.51        20.97 o
   1   9   9         77.47         66.20        16.16 o
   3   9   9          6.41         37.02         7.51 o
   5   9   9       1717.94       2030.79        30.53 o
   7   9   9        293.16        133.79        11.59 o
   9   9   9        326.59        347.52        18.53 o
  11   9   9        469.90        544.43        33.86 o
  13   9   9         38.49          0.86        18.41 o
  15   9   9         28.51         -4.85        21.10 o
   1  11   9        469.89        384.21        16.20 o
   3  11   9        872.50        850.54        22.75 o
   5  11   9        477.65        589.92        20.78 o
   7  11   9        760.04        887.17        23.36 o
   9  11   9       1381.31       1388.72        30.87 o
  11  11   9         90.68         72.56        18.03 o
  13  11   9         27.89         38.15        21.57 o
   1  13   9        761.98        869.65        31.27 o
   3  13   9       2681.55       3165.86        49.66 o
   5  13   9        964.62        966.66        25.52 o
   7  13   9        194.99        249.31        16.05 o
   9  13   9         83.22         65.15        24.99 o
  11  13   9          0.54          0.92        16.58 o
   1  15   9       1327.63       1162.84        40.61 o
   3  15   9        239.94        288.11        25.86 o
   5  15   9        736.03        776.42        25.33 o
   7  15   9        711.60        699.50        28.35 o
   9  15   9         11.92        -21.02        15.72 o
  11  15   9         97.05        120.29        20.73 o
   1  17   9          3.88         13.10        18.83 o
   3  17   9        783.26        796.72        43.74 o
   5  17   9         35.84         49.55        18.58 o
   7  17   9          3.52         10.30        16.61 o
   9  17   9          0.15        -24.53        16.36 o
   1  19   9         57.35        119.51        23.85 o
   3  19   9          5.89        -28.53        19.02 o
   5  19   9          5.34         41.88        21.05 o
   2   0  10     222455.47     187083.14      2213.54 o
   6   0  10         61.88         42.81        12.51 o
  10   0  10       1409.61       1443.12        51.58 o
  14   0  10       2015.82       1878.08        54.78 o
   0   2  10     100293.59      81132.67       850.47 o
   2   2  10     235007.70     216261.58      2375.33 o
   4   2  10      87858.97      83232.20       731.28 o
   6   2  10      25422.18      21577.69       182.73 o
   8   2  10       3256.36       3287.06        36.06 o
  10   2  10        102.75        159.38        12.48 o
  12   2  10       1371.77       1331.75        29.31 o
  14   2  10        332.92        263.45        25.21 o
  16   2  10          1.20         31.02        21.25 o
   2   4  10      29153.94      27289.96       228.89 o
   4   4  10       1080.34       1237.89        15.30 o
   6   4  10       6320.97       6517.40        61.11 o
   8   4  10       4434.37       4712.37        52.32 o
  10   4  10        309.01        343.64        17.94 o
  12   4  10          0.80         -0.63        19.67 o
  14   4  10         92.74         53.90        20.75 o
  16   4  10        132.24        138.72        25.63 o
   0   6  10      19424.57      17936.26       216.93 o
   2   6  10      33358.34      32791.23       274.94 o
   4   6  10        330.72        399.88         9.40 o
   6   6  10         39.95         99.86        13.27 o
   8   6  10        222.04        240.82        14.64 o
  10   6  10       2213.42       2146.77        40.60 o
  12   6  10         18.36          0.07        18.21 o
  14   6  10        337.46        346.82        27.89 o
   2   8  10       4008.77       3545.83        41.79 o
   4   8  10      12627.84      12475.18       121.09 o
   6   8  10       1701.55       2408.31        30.86 o
   8   8  10       1190.21       1233.86        27.18 o
  10   8  10        478.11        600.47        25.74 o
  12   8  10         87.19         71.76        19.01 o
  14   8  10         90.75         84.37        20.82 o
   0  10  10        318.67        383.46        21.37 o
   2  10  10       1641.64       1918.11        28.94 o
   4  10  10       1471.12       1318.72        27.53 o
   6  10  10        419.37        364.48        15.23 o
   8  10  10       6017.82       7224.75        87.23 o
  10  10  10          6.72        -27.32        18.21 o
  12  10  10         44.25         22.10        18.03 o
  14  10  10         92.70        130.07        24.65 o
   2  12  10         81.80         60.73        12.20 o
   4  12  10        359.69        300.42        16.80 o
   6  12  10         56.13         12.05        13.00 o
   8  12  10        110.46        196.23        18.67 o
  10  12  10         33.36         39.95        16.71 o
  12  12  10        129.84        117.79        22.97 o
   0  14  10        145.09        153.21        55.02 o
   2  14  10        328.38        251.20        21.53 o
   4  14  10         90.12        118.86        14.79 o
   6  14  10        369.70        388.02        19.87 o
   8  14  10        157.99        164.37        18.52 o
  10  14  10        200.35        204.57        21.91 o
  12  14  10          1.92         24.87        21.87 o
   2  16  10        140.84        101.69        20.55 o
   4  16  10        290.85        275.67        25.31 o
   6  16  10         15.00         42.90        19.07 o
   8  16  10        105.20         55.51        17.77 o
  10  16  10         31.46         28.73        19.22 o
   0  18  10         61.04         19.72        36.35 o
   2  18  10        466.62        560.52        33.84 o
   4  18  10        118.07        138.59        25.31 o
   6  18  10         95.10        108.47        23.12 o
   2  20  10          0.31         30.57        21.43 o
   1   1  11      40341.42      36338.43       283.75 o
   3   1  11      84716.29      89735.22       740.06 o
   5   1  11      37395.31      40497.10       362.08 o
   7   1  11       1991.32       1860.98        25.14 o
   9   1  11        385.18        456.25        20.80 o
  11   1  11        830.29        903.61        43.16 o
  13   1  11        618.77        584.89        25.70 o
  15   1  11        125.15        100.34        22.42 o
   1   3  11       1301.71       1085.38        13.12 o
   3   3  11      12426.00      14650.38       126.00 o
   5   3  11       2884.50       3628.17        36.91 o
   7   3  11       1071.13       1353.79        21.05 o
   9   3  11       1800.05       1856.12        30.72 o
  11   3  11        303.28        381.42        20.18 o
  13   3  11        165.40        139.59        21.38 o
  15   3  11          1.62        -16.10        17.54 o
   1   5  11       4013.99       6655.66        61.68 o
   3   5  11       7599.60       7278.70        67.15 o
   5   5  11          7.60         40.97         4.97 o
   7   5  11         48.07         63.31         6.89 o
   9   5  11        673.34        542.81        18.18 o
  11   5  11         42.63         32.25        18.71 o
  13   5  11         58.01         52.61        19.53 o
  15   5  11        404.96        513.63        29.81 o
   1   7  11       5225.49       6285.95        65.01 o
   3   7  11       1562.13       1440.67        20.40 o
   5   7  11       2861.96       2781.58        29.70 o
   7   7  11       2578.96       2282.70        32.18 o
   9   7  11         33.71         -4.93        14.44 o
  11   7  11        104.59        102.48        21.96 o
  13   7  11        130.71        112.13        23.61 o
  15   7  11        140.56        104.27        26.32 o
   1   9  11       3008.21       3596.92        43.39 o
   3   9  11       1553.70       1454.46        24.10 o
   5   9  11       2931.38       2828.12        34.51 o
   7   9  11       2070.08       1762.29        32.33 o
   9   9  11       1099.91       1071.39        32.03 o
  11   9  11          1.22        -25.84        17.23 o
  13   9  11         39.69          7.64        19.28 o
   1  11  11       6252.21       6611.22        86.42 o
   3  11  11       2289.53       2398.13        39.11 o
   5  11  11        507.71        422.88        19.03 o
   7  11  11        143.30        141.01        17.27 o
   9  11  11       1554.48       1870.82        47.08 o
  11  11  11         30.06         12.72        18.52 o
  13  11  11        124.35         77.11        21.73 o
   1  13  11        229.90        243.63        20.71 o
   3  13  11        110.72         59.41        16.14 o
   5  13  11        237.87        236.52        21.23 o
   7  13  11         84.86         70.98        16.91 o
   9  13  11         59.28         42.80        16.64 o
  11  13  11        544.80        655.90        32.94 o
   1  15  11         87.30        212.06        24.17 o
   3  15  11         75.71        -10.33        14.55 o
   5  15  11         66.05        111.79        15.44 o
   7  15  11        470.81        433.53        24.40 o
   9  15  11         59.78         45.91        16.92 o
  11  15  11         74.06         37.38        20.84 o
   1  17  11         25.17         25.42        21.49 o
   3  17  11         38.62         40.97        20.85 o
   5  17  11         41.16          1.30        15.05 o
   7  17  11         17.18         -0.81        16.28 o
   1  19  11          0.22         21.65        20.29 o
   3  19  11         37.43         83.60        23.07 o
   5  19  11         23.60         88.21        27.31 o
   0   0  12      19944.68      23902.35       402.76 o
   4   0  12       9776.32      10911.83       159.11 o
   8   0  12       1082.01       1310.87        45.25 o
  12   0  12         17.17         -4.87        18.49 o
  16   0  12         61.54         86.21        26.69 o
   2   2  12          6.25        122.41         5.69 o
   4   2  12       8791.93       9747.88        92.99 o
   6   2  12        139.81        243.66         9.28 o
   8   2  12        800.97        658.30        17.24 o
  10   2  12       3901.69       3469.30        47.75 o
  12   2  12        646.15        630.48        25.40 o
  14   2  12         30.76         26.61        18.56 o
  16   2  12          7.91         -2.87        18.78 o
   0   4  12       1491.13        962.75        17.99 o
   2   4  12       2419.66       3979.79        39.53 o
   4   4  12       2646.63       1893.78        20.67 o
   6   4  12        477.84        421.14         9.94 o
   8   4  12       2283.16       3144.40        38.64 o
  10   4  12       4147.06       4637.72        77.52 o
  12   4  12        847.25        880.81        34.02 o
  14   4  12        194.42        197.34        24.45 o
  16   4  12          1.24        -14.37        18.52 o
   2   6  12       5323.02       6305.95        60.14 o
   4   6  12        100.18        214.37         8.50 o
   6   6  12       1029.97       1047.35        15.81 o
   8   6  12        267.06        474.02        16.53 o
  10   6  12          3.62          0.60        16.11 o
  12   6  12        370.10        542.59        29.62 o
  14   6  12         59.05         49.63        20.78 o
   0   8  12        344.89        497.77        17.96 o
   2   8  12        144.08         91.85         8.27 o
   4   8  12        665.73        521.98        18.07 o
   6   8  12       1269.74       1530.87        23.24 o
   8   8  12       6383.41       5978.35        83.13 o
  10   8  12         21.07         41.20        18.11 o
  12   8  12        102.55        170.16        24.07 o
  14   8  12          0.54        -10.80        19.57 o
   2  10  12       2238.97       2561.55        35.44 o
   4  10  12         96.80         15.19        10.19 o
   6  10  12       1567.97       1530.22        28.98 o
   8  10  12        687.50        619.91        48.40 o
  10  10  12        299.75        152.29        22.38 o
  12  10  12          6.30        -23.32        17.94 o
  14  10  12          4.40         53.13        22.31 o
   0  12  12       3356.67       2472.02        83.41 o
   2  12  12         47.92         30.14        17.00 o
   4  12  12        259.65        126.93        14.60 o
   6  12  12        985.99       1016.88        28.31 o
   8  12  12        192.98        255.56        21.69 o
  10  12  12          0.42        -11.21        15.00 o
  12  12  12         86.30        102.51        22.05 o
   2  14  12        886.08        712.50        27.85 o
   4  14  12         63.43         64.04        13.36 o
   6  14  12        301.64        194.22        18.25 o
   8  14  12         39.57         -3.26        15.45 o
  10  14  12          0.08         -3.28        16.79 o
   0  16  12        119.78        148.88        42.91 o
   2  16  12        360.87        367.74        28.80 o
   4  16  12        390.56        465.99        23.77 o
   6  16  12        786.80        767.41        28.89 o
   8  16  12          2.55          5.33        16.27 o
   2  18  12          7.08         29.42        20.52 o
   4  18  12         35.55         21.99        22.16 o
   6  18  12          2.03         -2.39        17.37 o
   1   1  13       3084.74       2706.34        24.54 o
   3   1  13        107.03        118.46        52.37 o
   5   1  13       3772.53       4210.59        53.70 o
   7   1  13       3142.60       3537.75        44.30 o
   9   1  13       3580.72       3588.95        54.00 o
  11   1  13         72.85         55.45        14.02 o
  13   1  13        677.40        767.66        25.98 o
  15   1  13        135.79        190.02        24.02 o
   1   3  13       1774.96       1409.97        17.77 o
   3   3  13      19421.04      14800.79       127.82 o
   5   3  13        249.40        181.36        10.45 o
   7   3  13         37.17        156.29         8.73 o
   9   3  13       1759.53       1481.70        31.65 o
  11   3  13        140.21        222.98        18.19 o
  13   3  13        581.34        573.81        30.54 o
  15   3  13        478.84        503.65        31.63 o
   1   5  13       3206.72       2634.05        27.46 o
   3   5  13        709.84       1164.48        17.20 o
   5   5  13        413.96        377.43         9.22 o
   7   5  13         58.08         63.14         7.46 o
   9   5  13       1912.84       1838.39        42.47 o
  11   5  13        129.46        232.53        23.12 o
  13   5  13         58.82         68.82        19.52 o
  15   5  13        263.39        286.18        29.27 o
   1   7  13       8725.64       9143.39        96.94 o
   3   7  13       3753.40       4917.57        49.93 o
   5   7  13          3.38          9.21         5.42 o
   7   7  13       1581.65       1393.67        30.74 o
   9   7  13       2326.53       2401.54        51.87 o
  11   7  13         16.52          7.03        17.23 o
  13   7  13         19.00         41.73        19.93 o
  15   7  13          3.79        -36.25        24.17 o
   1   9  13       2551.26       2596.64        39.92 o
   3   9  13       1591.43       1775.78        27.72 o
   5   9  13        335.27        233.36        12.14 o
   7   9  13         31.00         -4.49        12.44 o
   9   9  13        653.56        655.77        32.23 o
  11   9  13          0.00        -25.43        16.96 o
  13   9  13        170.39        199.19        23.81 o
   1  11  13        303.85        342.42        16.91 o
   3  11  13       1354.27       1725.20        28.96 o
   5  11  13         12.10          2.56        11.70 o
   7  11  13        825.40        731.33        28.29 o
   9  11  13          0.01         -8.69        15.10 o
  11  11  13         32.40         59.23        22.80 o
  13  11  13         64.39         69.53        22.22 o
   1  13  13       1070.34        724.89        27.14 o
   3  13  13         64.89          6.50        15.12 o
   5  13  13        181.18         66.95        16.91 o
   7  13  13        840.50        884.49        31.35 o
   9  13  13        262.73        309.04        21.76 o
  11  13  13        119.14        123.74        23.47 o
   1  15  13        158.90        175.04        23.80 o
   3  15  13         21.72         37.45        16.63 o
   5  15  13       2248.54       2275.39        41.20 o
   7  15  13        214.67        238.80        21.36 o
   9  15  13         21.95         79.89        18.42 o
   1  17  13        768.14        726.42        36.64 o
   3  17  13         82.31         72.21        24.77 o
   5  17  13         53.11         52.55        19.41 o
   7  17  13          6.98         15.73        17.02 o
   1  19  13          8.85         24.04        21.26 o
   3  19  13         18.42         20.79        29.36 o
   2   0  14       7081.35       5553.55        64.97 o
   6   0  14      17505.28      17382.88       307.13 o
  10   0  14       5702.10       5402.18        99.47 o
  14   0  14         60.78         61.25        22.49 o
   0   2  14      11952.09      12532.27       136.29 o
   2   2  14      28003.46      28985.95       229.06 o
   4   2  14        886.08       1417.06        20.99 o
   6   2  14       1455.06        509.31        12.19 o
   8   2  14        395.00        303.03        13.76 o
  10   2  14        250.72        109.00        14.77 o
  12   2  14       1293.13       1237.89        33.38 o
  14   2  14         49.35         73.03        20.10 o
  16   2  14         47.81        113.48        23.70 o
   2   4  14       2661.44       2562.77        28.46 o
   4   4  14       3830.73       4055.14        41.19 o
   6   4  14       6283.21       7338.23        68.93 o
   8   4  14         43.49         48.91        10.98 o
  10   4  14       3853.40       3815.04        68.39 o
  12   4  14        225.77        142.05        20.35 o
  14   4  14         14.99         -8.68        19.28 o
   0   6  14      11188.73       9152.67       133.18 o
   2   6  14      10333.40       9740.62        88.76 o
   4   6  14         43.53          5.20         5.44 o
   6   6  14        833.16       1078.47        16.19 o
   8   6  14       7553.72       7044.01        91.92 o
  10   6  14         10.54         -0.20        16.11 o
  12   6  14        169.22        157.79        21.50 o
  14   6  14        340.24        361.82        29.95 o
   2   8  14       3082.36       3346.88        72.13 o
   4   8  14        679.39        577.65        16.39 o
   6   8  14        172.53        103.35        11.21 o
   8   8  14        225.01        243.42        20.07 o
  10   8  14       1299.14       1384.80        55.55 o
  12   8  14        205.61        170.39        23.30 o
  14   8  14        205.98        233.16        27.68 o
   0  10  14       6025.87       5451.84        95.65 o
   2  10  14       3341.78       3198.84        41.97 o
   4  10  14        377.12        317.00        13.56 o
   6  10  14       2624.33       2721.38        49.22 o
   8  10  14        393.29        366.29        22.49 o
  10  10  14        120.26        181.26        23.87 o
  12  10  14          9.42          0.16        20.30 o
  14  10  14        102.43        126.00        24.31 o
   2  12  14        236.26        140.73        11.72 o
   4  12  14         64.34         29.48        13.25 o
   6  12  14       2672.75       2587.90        50.09 o
   8  12  14        150.44        201.90        20.63 o
  10  12  14         88.45         88.66        21.89 o
  12  12  14        142.36        162.40        24.31 o
   0  14  14       2665.13       2956.99       121.17 o
   2  14  14        365.07        472.93        24.49 o
   4  14  14       1149.54       1073.74        30.14 o
   6  14  14        412.93        467.83        25.77 o
   8  14  14        173.26        177.55        21.58 o
  10  14  14        232.25        326.30        26.43 o
   2  16  14        560.84        564.15        32.30 o
   4  16  14          8.44        -21.01        14.45 o
   6  16  14        244.70        240.54        21.06 o
   8  16  14         14.31         15.37        16.75 o
   0  18  14        132.44         91.03        41.71 o
   2  18  14         99.87         99.33        23.74 o
   4  18  14         18.27          3.65        24.29 o
   6  18  14         64.06         90.32        20.62 o
   1   1  15       6195.22       8248.06        68.78 o
   3   1  15       3357.78       3687.84        35.30 o
   5   1  15      20405.04      20758.94       206.09 o
   7   1  15       2290.39       2382.79        39.20 o
   9   1  15       1275.50       1694.31        35.45 o
  11   1  15        135.20        172.99        16.46 o
  13   1  15         20.30         15.43        14.41 o
  15   1  15        169.30        265.73        23.12 o
   1   3  15       3241.61       2712.19        37.53 o
   3   3  15       8670.18       9857.74        88.31 o
   5   3  15        144.66         44.26         7.17 o
   7   3  15        452.50        587.14        19.55 o
   9   3  15          0.02          3.30        11.23 o
  11   3  15        206.88        198.60        17.28 o
  13   3  15        113.75         44.08        19.83 o
  15   3  15         16.60         11.25        20.38 o
   1   5  15        458.38        327.13         8.91 o
   3   5  15       1399.22       1519.43        20.82 o
   5   5  15        811.27       1602.95        19.55 o
   7   5  15          1.16         -1.70         8.74 o
   9   5  15        458.13        422.54        24.32 o
  11   5  15        184.54        204.20        37.84 o
  13   5  15          0.02        -17.07        18.29 o
  15   5  15         11.33        -23.60        21.42 o
   1   7  15       3421.27       3138.70        40.81 o
   3   7  15       1058.66       1489.86        21.80 o
   5   7  15         81.99         64.20         6.93 o
   7   7  15        430.47        489.51        18.56 o
   9   7  15       4635.56       3783.36        70.09 o
  11   7  15        813.03        767.07        34.11 o
  13   7  15         62.82         66.67        21.42 o
  15   7  15        121.48         82.42        24.49 o
   1   9  15          1.97         -1.37         7.40 o
   3   9  15       1540.91       1581.36        26.43 o
   5   9  15        424.78        345.90        16.39 o
   7   9  15          4.08         17.99        21.01 o
   9   9  15        939.86        768.02        33.15 o
  11   9  15        129.36        144.41        22.20 o
  13   9  15         11.54         -8.48        21.06 o
   1  11  15        914.40        992.03        22.33 o
   3  11  15         64.69        146.48        11.64 o
   5  11  15       3341.69       3732.81        54.67 o
   7  11  15       2157.07       1620.53        38.82 o
   9  11  15        450.58        417.07        28.96 o
  11  11  15         29.37         30.20        21.02 o
  13  11  15        102.13        139.19        28.67 o
   1  13  15         64.14         52.26        15.93 o
   3  13  15        182.34        331.74        21.17 o
   5  13  15        179.79        174.16        18.76 o
   7  13  15         14.90          9.77        15.62 o
   9  13  15        102.74        139.87        22.52 o
  11  13  15         45.83         77.43        25.54 o
   1  15  15         59.96        149.71        22.81 o
   3  15  15         21.63        -14.78        14.07 o
   5  15  15        412.73        483.67        27.28 o
   7  15  15        333.35        320.94        22.14 o
   9  15  15          5.27         -6.33        15.99 o
   1  17  15        362.40        276.74        27.44 o
   3  17  15         13.04          8.61        20.13 o
   5  17  15         45.85         72.23        19.68 o
   7  17  15         46.25         76.86        18.06 o
   1  19  15          2.83         26.31        20.36 o
   3  19  15          0.59         -5.56        19.67 o
   0   0  16       8028.41      11092.07       166.56 o
   4   0  16     149028.48     143617.78      1658.90 o
   8   0  16       6253.29       6251.69       140.24 o
  12   0  16        598.87        606.38        32.72 o
  16   0  16          2.90         48.75        31.46 o
   2   2  16       2954.11       4454.02        41.51 o
   4   2  16      21627.33      21555.11       197.06 o
   6   2  16       4151.14       4046.52        49.67 o
   8   2  16          0.42         41.33        11.11 o
  10   2  16       1933.81       1786.66        36.69 o
  12   2  16       1118.24        962.60        30.07 o
  14   2  16        108.45        193.76        23.75 o
   0   4  16      23641.68      15802.57       172.23 o
   2   4  16       1784.63       1576.71        20.07 o
   4   4  16         80.83         98.83        12.49 o
   6   4  16         26.49         11.41         6.62 o
   8   4  16        408.48        221.24        15.24 o
  10   4  16          0.33         16.36        15.82 o
  12   4  16        276.25        383.91        26.54 o
  14   4  16          0.59        -13.73        19.10 o
   2   6  16       1342.73       1330.38        20.24 o
   4   6  16         76.99         50.85        10.83 o
   6   6  16         29.88         49.25         7.75 o
   8   6  16        154.66        204.76        19.44 o
  10   6  16        324.83        307.95        24.08 o
  12   6  16         93.51        121.13        21.19 o
  14   6  16        216.15        191.09        26.78 o
   0   8  16       2517.49       2267.08        41.48 o
   2   8  16       2605.94       2472.34        33.98 o
   4   8  16       1992.19       2600.92        32.27 o
   6   8  16        186.23        189.42        13.27 o
   8   8  16      11074.15      11957.06       146.35 o
  10   8  16        476.94        471.03        27.90 o
  12   8  16         55.84        -10.28        18.61 o
  14   8  16         73.06         42.29        22.99 o
   2  10  16       2018.05       2251.74        33.91 o
   4  10  16        610.85        458.04        16.48 o
   6  10  16       3711.72       3412.32        57.31 o
   8  10  16         45.04         17.70        16.26 o
  10  10  16        403.19        628.08        35.01 o
  12  10  16         87.22         93.36        23.13 o
   0  12  16       1823.63       2338.00        56.50 o
   2  12  16         94.11         67.62        10.93 o
   4  12  16        801.21        992.28        27.52 o
   6  12  16        781.82        748.25        29.28 o
   8  12  16        282.23        139.63        19.32 o
  10  12  16        135.32         67.73        21.81 o
  12  12  16         11.30        -28.25        19.14 o
   2  14  16          9.42         43.90        16.24 o
   4  14  16         82.52         97.21        15.80 o
   6  14  16        529.65        591.48        28.15 o
   8  14  16          5.70          8.78        16.45 o
  10  14  16          2.86         -9.60        19.30 o
   0  16  16        880.12        640.44        49.66 o
   2  16  16         73.49        109.18        28.13 o
   4  16  16        614.62        590.02        29.41 o
   6  16  16          4.18          7.24        15.13 o
   8  16  16          2.37         -3.45        16.89 o
   2  18  16         79.79         78.46        22.19 o
   4  18  16         82.51        154.62        29.95 o
   1   1  17         13.31          6.75         5.86 o
   3   1  17       4500.62       4761.05        44.46 o
   5   1  17      58405.57      55672.34       947.00 o
   7   1  17       5887.25       6340.39        81.23 o
   9   1  17         14.58         -7.39        11.78 o
  11   1  17       1112.97        966.30        28.73 o
  13   1  17         96.99         62.40        15.79 o
  15   1  17         14.19         16.94        18.11 o
   1   3  17       2962.91       1975.63        22.31 o
   3   3  17       8674.25       6852.61        61.18 o
   5   3  17       3106.06       2625.66        33.63 o
   7   3  17       5422.85       4763.11        65.37 o
   9   3  17        431.92        554.39        21.73 o
  11   3  17        449.72        316.01        23.14 o
  13   3  17        266.90        228.25        30.91 o
  15   3  17          7.92        -27.16        20.03 o
   1   5  17        375.87        375.44        10.86 o
   3   5  17       2634.52       2921.14        33.31 o
   5   5  17         17.54          7.30         6.55 o
   7   5  17          6.88         27.37         9.52 o
   9   5  17        445.16        394.68        25.19 o
  11   5  17        114.55         43.20        21.91 o
  13   5  17        151.89        205.31        23.95 o
  15   5  17         15.61         -5.12        21.88 o
   1   7  17       1915.26       2675.15        34.06 o
   3   7  17       5651.90       4578.19        48.38 o
   5   7  17        272.24        220.74        11.26 o
   7   7  17        638.52        766.35        22.61 o
   9   7  17       1325.95       1430.50        42.29 o
  11   7  17        438.61        431.12        28.13 o
  13   7  17        269.07        266.86        27.45 o
   1   9  17       3105.00       3047.78        40.39 o
   3   9  17        430.36        308.77        13.64 o
   5   9  17       2998.14       3267.69        47.44 o
   7   9  17       1907.07       2376.37        49.12 o
   9   9  17          3.03         -7.71        17.02 o
  11   9  17         72.40        103.27        21.00 o
  13   9  17          0.26        -28.58        19.06 o
   1  11  17         68.58        123.47        11.46 o
   3  11  17        739.00        812.26        20.73 o
   5  11  17       2456.86       2447.47        51.46 o
   7  11  17         98.69        130.26        18.67 o
   9  11  17          5.29          9.47        17.89 o
  11  11  17          0.67        -23.47        25.75 o
  13  11  17         17.82         -4.47        23.92 o
   1  13  17        153.14        190.01        19.14 o
   3  13  17         64.04         40.63        17.38 o
   5  13  17         21.06         -2.16        16.37 o
   7  13  17          7.92        -30.11        20.08 o
   9  13  17        216.74        161.79        24.78 o
  11  13  17          1.93        -29.73        19.82 o
   1  15  17          7.45        -14.06        20.41 o
   3  15  17        241.49        284.00        21.04 o
   5  15  17        233.71        221.96        21.84 o
   7  15  17         91.00         99.75        19.69 o
   9  15  17         24.58         14.24        18.98 o
   1  17  17        465.04        679.12        35.99 o
   3  17  17          3.66         28.89        21.76 o
   5  17  17        212.69        221.48        28.70 o
   7  17  17          1.90         -5.28        17.90 o
   1  19  17          0.03         21.76        22.41 o
   2   0  18       2469.44       2877.69        36.35 o
   6   0  18       3283.62       2852.53        56.73 o
  10   0  18       1167.01       1058.26        42.43 o
  14   0  18         87.98         84.26        25.29 o
   0   2  18       3918.72       3730.70        49.52 o
   2   2  18        994.74       1128.82        16.42 o
   4   2  18         24.66         41.19        11.34 o
   6   2  18       3219.36       3701.31        48.61 o
   8   2  18       2230.50       1978.28        37.36 o
  10   2  18        175.81        206.72        17.18 o
  12   2  18        138.49        178.21        18.34 o
  14   2  18         51.80         27.23        18.72 o
   2   4  18        301.03        344.53        10.88 o
   4   4  18       4471.75       4683.60        50.27 o
   6   4  18       5875.37       5755.90        62.57 o
   8   4  18       1597.94       1843.45        36.27 o
  10   4  18       3237.38       2873.78        58.49 o
  12   4  18        277.76        323.62        24.52 o
  14   4  18          2.78        -22.99        19.42 o
   0   6  18       5801.34       4933.74        76.65 o
   2   6  18       1535.98       2101.16        27.22 o
   4   6  18        540.72        489.39        13.10 o
   6   6  18       1406.04       1272.61        23.19 o
   8   6  18       1760.08       1914.45        49.53 o
  10   6  18        480.48        520.60        28.65 o
  12   6  18         18.96         -0.27        17.99 o
  14   6  18         17.28        -17.62        21.20 o
   2   8  18        538.27        547.58        14.79 o
   4   8  18       2110.69       1822.99        26.29 o
   6   8  18         99.77        156.22        13.82 o
   8   8  18        940.22        916.71        38.76 o
  10   8  18        111.08        144.48        21.93 o
  12   8  18         91.64        100.13        21.66 o
  14   8  18         77.18         94.44        24.34 o
   0  10  18         68.67         73.68        15.95 o
   2  10  18        594.25        685.58        19.02 o
   4  10  18       1368.29       1066.97        23.23 o
   6  10  18        970.42       1203.89        45.12 o
   8  10  18        286.63        259.85        23.27 o
  10  10  18         52.11         39.65        20.57 o
  12  10  18          3.97        -28.70        19.13 o
   2  12  18        441.58        511.47        19.24 o
   4  12  18       1331.34       1472.53        36.69 o
   6  12  18        228.10        323.82        22.18 o
   8  12  18         33.21         36.42        16.61 o
  10  12  18         15.94          2.91        19.74 o
  12  12  18         69.46         88.43        26.99 o
   0  14  18       1472.71        983.63        42.52 o
   2  14  18         75.02         68.33        17.84 o
   4  14  18        421.64        607.85        27.41 o
   6  14  18          0.17          5.81        16.05 o
   8  14  18          2.52          4.20        17.24 o
  10  14  18          3.84         15.25        23.09 o
   2  16  18        200.05        121.80        24.43 o
   4  16  18        649.02        794.41        37.20 o
   6  16  18         56.13         43.77        20.35 o
   8  16  18         52.47         91.35        18.88 o
   0  18  18         33.38         61.83        32.65 o
   2  18  18          1.73         24.93        22.59 o
   4  18  18         23.82         59.97        26.62 o
   1   1  19         80.06        103.02         5.33 o
   3   1  19       5050.87       5757.80        78.65 o
   5   1  19         89.61        199.42        13.21 o
   7   1  19        542.57        565.19        20.28 o
   9   1  19       1236.46       1088.68        28.96 o
  11   1  19        119.22        115.70        16.81 o
  13   1  19          2.72        -18.94        12.63 o
  15   1  19        165.56        153.78        21.50 o
   1   3  19         81.05         34.57         5.18 o
   3   3  19      23143.06      23990.94       193.46 o
   5   3  19         63.29         -3.09         7.06 o
   7   3  19       2582.75       2746.77        44.93 o
   9   3  19          0.70         28.53        13.08 o
  11   3  19         12.71         36.58        17.06 o
  13   3  19        184.64        222.01        24.09 o
  15   3  19          0.58        -19.59        17.51 o
   1   5  19        739.60        647.21        12.66 o
   3   5  19       1439.51       1667.32        23.42 o
   5   5  19        529.21        338.17        13.05 o
   7   5  19       4624.25       4975.12        63.12 o
   9   5  19       1226.02       1236.31        36.99 o
  11   5  19        166.44        141.60        21.58 o
  13   5  19         80.19         94.93        22.89 o
  15   5  19         81.21         13.27        23.84 o
   1   7  19       1872.80       1806.40        24.21 o
   3   7  19        335.29        229.19        14.32 o
   5   7  19         11.48        -10.51         7.39 o
   7   7  19        513.51        455.59        22.03 o
   9   7  19       1622.40       2148.96        59.73 o
  11   7  19         13.27         -2.26        18.52 o
  13   7  19         18.74         20.83        27.70 o
   1   9  19        292.37        175.45        11.74 o
   3   9  19         76.00         61.10         9.72 o
   5   9  19         12.95         83.62        14.42 o
   7   9  19        290.38        439.90        24.13 o
   9   9  19         48.21         61.81        18.55 o
  11   9  19         17.34        -24.96        16.64 o
  13   9  19         74.59        120.23        24.44 o
   1  11  19          8.07         -3.92         9.35 o
   3  11  19          5.25          9.88        10.29 o
   5  11  19        172.36        161.20        26.33 o
   7  11  19        456.19        773.69        28.75 o
   9  11  19         34.67         42.43        20.13 o
  11  11  19          0.77        -30.12        20.08 o
   1  13  19        266.63        186.01        16.53 o
   3  13  19       1355.10        944.12        27.82 o
   5  13  19        344.56        499.03        26.33 o
   7  13  19         56.97         47.40        24.80 o
   9  13  19         99.05        105.53        23.76 o
  11  13  19          4.53         15.96        22.84 o
   1  15  19        115.35        214.39        27.08 o
   3  15  19        130.45         31.16        17.45 o
   5  15  19        628.85        523.42        27.54 o
   7  15  19          1.43         18.65        17.88 o
   9  15  19         34.96          8.75        21.00 o
   1  17  19         17.80         31.90        21.59 o
   3  17  19        230.62        363.57        36.66 o
   5  17  19         62.20        111.73        26.51 o
   0   0  20       8154.53       8563.50       124.31 o
   4   0  20       1315.97       1226.88        24.07 o
   8   0  20        422.59        412.37        22.47 o
  12   0  20        728.61        613.87        53.95 o
   2   2  20        259.72        178.39         8.04 o
   4   2  20      25171.81      27790.28       236.78 o
   6   2  20        220.26        136.29        11.55 o
   8   2  20         21.11         29.14        12.53 o
  10   2  20       1393.99       1311.11        37.12 o
  12   2  20        250.87        223.62        32.63 o
  14   2  20         29.69         45.12        18.85 o
   0   4  20        520.84        890.11        21.23 o
   2   4  20       2293.01       2198.61        26.40 o
   4   4  20        151.27         57.52         8.65 o
   6   4  20       1199.02       1483.58        28.13 o
   8   4  20       1220.16       1472.32        33.27 o
  10   4  20         44.46         37.19        19.27 o
  12   4  20         25.81         31.54        19.06 o
  14   4  20         34.45         11.11        21.45 o
   2   6  20        245.74        169.12         9.70 o
   4   6  20        391.43        455.81        26.03 o
   6   6  20       1836.53       1966.60        30.64 o
   8   6  20         18.39         12.06        17.32 o
  10   6  20         86.94         59.86        18.80 o
  12   6  20         22.71        -10.57        18.05 o
  14   6  20         19.05        -31.09        20.73 o
   0   8  20      11886.99      12757.43       164.54 o
   2   8  20          0.38          0.60         7.31 o
   4   8  20        138.62        298.94        15.52 o
   6   8  20       1095.90        885.99        25.24 o
   8   8  20        412.09        276.77        24.20 o
  10   8  20         12.79         -5.45        17.72 o
  12   8  20         60.51         62.13        21.93 o
   2  10  20        230.40        364.36        15.71 o
   4  10  20        236.28        339.92        21.89 o
   6  10  20       1720.10       1821.48        41.55 o
   8  10  20        345.54        348.22        27.40 o
  10  10  20          0.62         -3.32        22.25 o
  12  10  20         74.45         61.20        23.68 o
   0  12  20        281.01        465.39        27.98 o
   2  12  20         17.94          0.70        11.47 o
   4  12  20        307.78        376.10        23.17 o
   6  12  20        342.79        362.60        23.54 o
   8  12  20         48.36         33.65        20.47 o
  10  12  20        165.63        174.04        25.99 o
   2  14  20        501.32        407.15        21.63 o
   4  14  20        211.92        250.86        22.05 o
   6  14  20        104.82         55.57        20.74 o
   8  14  20          4.86         -6.49        20.48 o
  10  14  20         47.50         62.12        30.33 o
   0  16  20        128.99        203.11        37.57 o
   2  16  20         50.88         64.08        22.77 o
   4  16  20        389.85        466.15        27.91 o
   6  16  20         66.01         74.66        19.90 o
   2  18  20          1.18         13.47        41.02 o
   1   1  21       4706.17       4634.69        35.51 o
   3   1  21       7308.84       7641.64        64.39 o
   5   1  21      12435.48      11101.49       110.14 o
   7   1  21        168.12         49.83        12.42 o
   9   1  21         15.12        -14.31        11.69 o
  11   1  21        856.66        875.07        26.52 o
  13   1  21         38.68         -5.05        15.43 o
  15   1  21         52.05         97.15        21.32 o
   1   3  21        200.91        180.62         6.68 o
   3   3  21       6500.43       7258.52        69.95 o
   5   3  21         10.82        254.89        98.59 o
   7   3  21       2422.64       2809.93        45.03 o
   9   3  21         54.05         40.07        13.58 o
  11   3  21          3.46        -16.46        16.52 o
  13   3  21          3.87         -3.60        18.36 o
  15   3  21          0.68        -24.78        27.32 o
   1   5  21        231.69        126.04         7.73 o
   3   5  21        117.06        105.84         8.38 o
   5   5  21        163.95        131.43        10.20 o
   7   5  21        352.94        430.43        18.66 o
   9   5  21         15.18         20.55        25.40 o
  11   5  21         26.49         12.66        18.30 o
  13   5  21          2.59          7.72        19.50 o
   1   7  21       8221.67       7936.56        72.37 o
   3   7  21        212.57         93.26         9.01 o
   5   7  21        495.93        421.58        15.68 o
   7   7  21       1989.67       1747.51        38.68 o
   9   7  21        300.89        330.78        28.73 o
  11   7  21          6.30        -11.33        20.36 o
  13   7  21        123.45        111.94        24.83 o
   1   9  21         27.03        116.64        11.04 o
   3   9  21       1906.38       1879.43        30.94 o
   5   9  21        780.65        871.17        27.17 o
   7   9  21        193.31        236.26        22.88 o
   9   9  21        519.41        551.30        30.53 o
  11   9  21          4.43         -5.66        19.12 o
  13   9  21         15.35          0.60        22.45 o
   1  11  21        810.78        674.91        20.29 o
   3  11  21         12.57         10.58        13.26 o
   5  11  21          3.17          8.58        15.70 o
   7  11  21        714.71        823.61        34.18 o
   9  11  21         74.55         31.08        21.17 o
  11  11  21         20.84         69.38        23.27 o
   1  13  21         12.15        -11.80        12.35 o
   3  13  21        204.41        198.82        19.78 o
   5  13  21          9.70         30.54        17.95 o
   7  13  21         39.79        109.12        20.01 o
   9  13  21         22.34         26.95        21.85 o
   1  15  21         10.80         22.06        17.05 o
   3  15  21          4.10         37.89        18.69 o
   5  15  21          8.61         12.70        17.24 o
   7  15  21          0.48        -15.80        19.44 o
   1  17  21          4.18         20.84        20.74 o
   3  17  21         25.55         82.13        26.95 o
   5  17  21         57.44         50.92        20.30 o
   2   0  22      17262.02      17565.18       192.47 o
   6   0  22         24.21          9.65        12.73 o
  10   0  22         43.89        -21.35        16.25 o
  14   0  22         13.37         37.86        45.29 o
   0   2  22       2373.74       2801.17        35.56 o
   2   2  22       1194.37        917.89        17.64 o
   4   2  22       1011.65       1153.93        25.73 o
   6   2  22          1.27          0.17         9.53 o
   8   2  22       1982.15       1860.16        37.27 o
  10   2  22         89.75         54.75        15.42 o
  12   2  22          8.60         -9.60        16.82 o
  14   2  22        172.60        207.60        28.69 o
   2   4  22          9.11         46.76         7.21 o
   4   4  22         46.28         13.46         7.92 o
   6   4  22       1046.09       1041.30        24.83 o
   8   4  22       1297.22       1287.00        32.64 o
  10   4  22        321.67        343.33        24.84 o
  12   4  22         18.64         11.60        18.10 o
  14   4  22          1.52        -14.98        22.71 o
   0   6  22       2073.83       2824.31        43.44 o
   2   6  22         57.00         56.35        10.29 o
   4   6  22        161.79        156.16        11.35 o
   6   6  22         92.40         21.10        10.80 o
   8   6  22        176.95        258.52        20.27 o
  10   6  22         82.59         46.09        18.99 o
  12   6  22         28.94         35.63        21.62 o
  14   6  22         28.19         -9.66        20.41 o
   2   8  22        268.03        431.72        14.27 o
   4   8  22        130.53        141.54        13.47 o
   6   8  22       1856.07       1432.97        37.19 o
   8   8  22         40.31         25.18        15.59 o
  10   8  22         77.94        108.24        26.89 o
  12   8  22         24.10         72.55        24.77 o
   0  10  22        998.44        969.77        29.70 o
   2  10  22        844.82        721.11        20.16 o
   4  10  22         45.82        -24.96        16.64 o
   6  10  22       1693.32       1420.38        36.19 o
   8  10  22        539.49        590.81        30.56 o
  10  10  22        347.07        458.03        30.67 o
  12  10  22         72.80         76.51        24.06 o
   2  12  22         14.06         -7.19        10.91 o
   4  12  22       2062.96       1548.22        39.32 o
   6  12  22        206.51        349.48        23.65 o
   8  12  22         18.12          2.72        20.66 o
  10  12  22         33.52         11.20        23.28 o
   0  14  22          1.56         -8.75        19.41 o
   2  14  22         59.27         66.00        16.64 o
   4  14  22         36.16         70.68        19.77 o
   6  14  22         91.33         94.43        19.77 o
   8  14  22          0.41          2.70        20.18 o
   2  16  22          4.51        -13.91        19.23 o
   4  16  22         47.95         40.72        19.20 o
   6  16  22         53.36         87.35        20.15 o
   0  18  22         15.30         76.52        49.86 o
   1   1  23       2170.86       2304.87        23.62 o
   3   1  23         17.00         12.47         6.47 o
   5   1  23        456.40        398.13        14.06 o
   7   1  23       3977.39       4146.55        55.44 o
   9   1  23        190.79        168.82        14.78 o
  11   1  23        234.11        316.51        18.20 o
  13   1  23          0.28        -21.63        14.42 o
   1   3  23          4.63         10.67         5.85 o
   3   3  23         19.59         29.96         7.95 o
   5   3  23        440.57        722.74        20.35 o
   7   3  23       4537.15       3902.53        54.16 o
   9   3  23        510.85        472.97        22.21 o
  11   3  23        135.20         69.38        20.40 o
  13   3  23         59.33         60.31        20.95 o
   1   5  23        130.95        159.37         8.68 o
   3   5  23        519.24        323.16        11.96 o
   5   5  23        102.79        255.26        14.51 o
   7   5  23       2890.99       2571.08        51.67 o
   9   5  23        137.34        108.18        22.63 o
  11   5  23        337.66        453.83        28.12 o
  13   5  23          5.89         -4.08        22.31 o
   1   7  23       1814.89       1910.68        26.44 o
   3   7  23         56.04         88.12        10.80 o
   5   7  23         55.08        122.57        12.02 o
   7   7  23          9.06         18.15        14.92 o
   9   7  23        141.48        219.46        23.04 o
  11   7  23         63.49         54.17        20.37 o
  13   7  23          1.96          3.23        20.22 o
   1   9  23         96.36        169.41        12.49 o
   3   9  23         38.91          3.10        11.47 o
   5   9  23       2852.53       3303.81        50.83 o
   7   9  23        356.19        515.60        28.55 o
   9   9  23         42.81         20.31        21.79 o
  11   9  23        206.15        255.65        26.65 o
   1  11  23        143.65        171.38        14.12 o
   3  11  23        207.77        105.16        14.67 o
   5  11  23        316.24        239.93        20.85 o
   7  11  23          1.11         24.51        19.23 o
   9  11  23          5.12         -8.35        18.70 o
  11  11  23        115.45        148.45        27.47 o
   1  13  23        170.66        246.02        17.94 o
   3  13  23       1440.26       1636.74        44.17 o
   5  13  23         23.32         10.76        17.81 o
   7  13  23        375.32        460.63        31.36 o
   9  13  23         60.80         50.25        22.77 o
   1  15  23        145.90        135.70        19.70 o
   3  15  23          4.39          8.67        17.43 o
   5  15  23          0.01         -8.73        16.60 o
   7  15  23         72.66         86.84        23.65 o
   1  17  23         41.14         64.52        34.59 o
   3  17  23        161.80        202.91        33.19 o
   0   0  24         28.60         27.04         9.78 o
   4   0  24         14.51          5.37        10.19 o
   8   0  24        387.63        388.76        25.70 o
  12   0  24          3.03        -22.03        18.31 o
   2   2  24          5.06         76.88         8.17 o
   4   2  24        361.77        224.41        12.44 o
   6   2  24        378.43        304.39        19.51 o
   8   2  24        606.95        775.09        25.52 o
  10   2  24         22.62         -7.76        13.20 o
  12   2  24          0.22        -17.79        15.78 o
  14   2  24         51.99         61.52        20.18 o
   0   4  24          3.52         20.25         8.91 o
   2   4  24        302.11        286.89        11.08 o
   4   4  24        497.84        537.63        16.57 o
   6   4  24       2288.43       2002.09        35.57 o
   8   4  24       2750.52       2460.91        45.64 o
  10   4  24        946.97        749.94        31.76 o
  12   4  24         25.98         40.95        20.18 o
  14   4  24         12.30         17.25        21.72 o
   2   6  24         37.05         49.66         8.19 o
   4   6  24        666.72        620.96        18.18 o
   6   6  24        311.92        286.77        16.93 o
   8   6  24        865.74        782.50        29.74 o
  10   6  24        176.19        125.80        20.80 o
  12   6  24         37.99          6.34        21.11 o
   0   8  24       2005.53       2010.41        41.40 o
   2   8  24       1444.62       1156.09        22.54 o
   4   8  24        839.50       1049.38        26.38 o
   6   8  24       1161.78        956.85        30.88 o
   8   8  24         72.04         46.00        15.83 o
  10   8  24          0.27        -25.24        16.83 o
  12   8  24          3.16        -23.90        20.56 o
   2  10  24         38.63          9.16        10.70 o
   4  10  24         47.05          4.18        18.48 o
   6  10  24          6.36         -4.40        17.67 o
   8  10  24         13.64         17.60        18.76 o
  10  10  24         25.02         36.51        21.85 o
  12  10  24          7.14         27.44        23.71 o
   0  12  24         38.45         34.08        19.00 o
   2  12  24         88.38         27.55        18.56 o
   4  12  24        453.55        702.87        29.59 o
   6  12  24        662.76        680.64        33.19 o
   8  12  24        292.85        246.80        26.34 o
  10  12  24        209.92        233.30        29.52 o
   2  14  24        469.95        618.22        29.72 o
   4  14  24        193.56        226.60        24.49 o
   6  14  24         61.68         46.69        27.41 o
   8  14  24         46.31         23.46        23.56 o
   0  16  24         10.10         -1.28        30.42 o
   2  16  24         60.84         74.85        25.29 o
   4  16  24         80.68        160.62        24.09 o
   6  16  24         17.45         64.60        30.93 o
   1   1  25        295.23        247.47         9.54 o
   3   1  25        344.60        356.04        11.72 o
   5   1  25        263.38        255.09        13.64 o
   7   1  25        314.66        260.20        16.12 o
   9   1  25        102.36         35.68        12.22 o
  11   1  25          2.62         -1.34        13.02 o
  13   1  25         32.00         -7.10        16.61 o
   1   3  25       1713.20       1604.99        19.68 o
   3   3  25       2447.58       2470.04        32.53 o
   5   3  25          5.06          1.66         9.82 o
   7   3  25        216.49        316.55        18.02 o
   9   3  25         20.73         34.62        15.23 o
  11   3  25         35.59         57.76        19.28 o
  13   3  25         44.59         21.81        20.24 o
   1   5  25       1164.48       1460.06        20.92 o
   3   5  25         71.96         70.86         9.52 o
   5   5  25         20.21        -14.75         9.83 o
   7   5  25       2247.11       2331.48        43.43 o
   9   5  25         50.31        102.42        27.81 o
  11   5  25         60.82        108.76        21.00 o
  13   5  25        137.25        132.51        25.33 o
   1   7  25        167.68        206.67        10.83 o
   3   7  25          9.18          7.25         9.84 o
   5   7  25        271.56        254.44        16.35 o
   7   7  25       1795.54       2107.85        44.04 o
   9   7  25        407.18        391.09        26.99 o
  11   7  25         14.93         14.27        20.76 o
  13   7  25          1.20        -15.71        21.91 o
   1   9  25          5.61        -14.85         9.90 o
   3   9  25        567.23        406.77        19.36 o
   5   9  25        159.86        171.23        18.61 o
   7   9  25         76.70         74.89        16.48 o
   9   9  25          6.30          3.30        18.71 o
  11   9  25         23.93          3.04        21.15 o
   1  11  25          0.09         27.94        11.78 o
   3  11  25          8.90          9.29        13.88 o
   5  11  25        267.28        363.52        24.27 o
   7  11  25        632.53        599.43        32.50 o
   9  11  25        192.82        325.70        28.69 o
  11  11  25         69.12         55.28        24.10 o
   1  13  25         27.41        -19.50        13.00 o
   3  13  25          3.80         20.30        17.17 o
   5  13  25         27.39         90.03        25.20 o
   7  13  25         95.14        185.16        25.71 o
   9  13  25         57.83         44.18        24.77 o
   1  15  25        272.04        241.44        26.26 o
   3  15  25        155.99        135.72        21.07 o
   5  15  25         18.67          5.69        18.03 o
   7  15  25        165.83        217.32        34.12 o
   1  17  25          2.54         20.38        27.73 o
   2   0  26       1701.54       1793.17        35.71 o
   6   0  26       2099.48       2122.08        48.00 o
  10   0  26         40.46         22.95        17.92 o
  14   0  26          5.99        -16.64        30.83 o
   0   2  26       5084.82       5205.23        62.15 o
   2   2  26         68.90         50.95         8.44 o
   4   2  26        349.00        555.93        15.85 o
   6   2  26       5765.78       6478.83        78.85 o
   8   2  26        797.22        829.34        36.01 o
  10   2  26        364.11        325.76        19.23 o
  12   2  26         76.52        130.39        18.44 o
  14   2  26          9.53         -5.03        18.77 o
   2   4  26         10.72         -7.41         7.39 o
   4   4  26         42.53        177.34        12.34 o
   6   4  26        247.14        289.83        17.14 o
   8   4  26          4.82         -0.38        13.88 o
  10   4  26         33.22         52.94        19.46 o
  12   4  26        129.24        140.52        23.63 o
   0   6  26        158.29         39.87        11.30 o
   2   6  26       1755.92       1516.67        24.20 o
   4   6  26        845.66       1098.61        25.95 o
   6   6  26       1555.03       2127.21        38.61 o
   8   6  26        379.45        329.04        22.23 o
  10   6  26        213.12        279.06        39.80 o
  12   6  26         82.03         46.88        22.36 o
   2   8  26        931.36       1195.46        25.77 o
   4   8  26        244.86        249.89        17.53 o
   6   8  26        613.79        743.36        32.26 o
   8   8  26        122.25        131.43        18.67 o
  10   8  26         54.54          0.97        19.00 o
  12   8  26          1.42        -30.84        22.84 o
   0  10  26        685.26        734.98        28.84 o
   2  10  26        495.81        555.19        22.04 o
   4  10  26       1153.84       1516.86        33.96 o
   6  10  26        312.18        408.63        52.25 o
   8  10  26         65.70         -6.78        18.30 o
  10  10  26        259.61        269.76        27.73 o
   2  12  26          5.88         -3.37        14.10 o
   4  12  26        873.72       1041.86        37.22 o
   6  12  26         64.29         38.33        20.71 o
   8  12  26         38.05         -7.10        20.30 o
  10  12  26         17.06        -34.42        22.94 o
   0  14  26        239.54        163.57        25.74 o
   2  14  26        113.99        110.32        20.26 o
   4  14  26         61.28          6.84        17.58 o
   6  14  26        118.05        172.34        40.83 o
   8  14  26         16.39        -27.28        33.78 o
   2  16  26         24.32         59.13        22.44 o
   4  16  26          6.67         52.27        19.38 o
   1   1  27       2164.73       2557.86        31.24 o
   3   1  27          0.69         21.43         7.72 o
   5   1  27          0.25         -9.10         9.68 o
   7   1  27       2561.73       2538.24        38.87 o
   9   1  27        336.04        329.48        18.50 o
  11   1  27         35.96         10.71        13.60 o
  13   1  27         28.04          2.47        17.86 o
   1   3  27        771.43       1052.80        19.35 o
   3   3  27          0.25         -7.87         8.34 o
   5   3  27        163.22        245.75        16.27 o
   7   3  27       2880.63       3091.43        48.25 o
   9   3  27        755.44        830.52        28.38 o
  11   3  27        151.35        147.48        22.02 o
  13   3  27         76.82         46.77        17.09 o
   1   5  27        104.26        121.54         9.32 o
   3   5  27        550.91        771.71        19.49 o
   5   5  27        282.17        243.03        16.30 o
   7   5  27         79.77        115.54        15.37 o
   9   5  27          0.01        -28.87        19.25 o
  11   5  27         56.71         35.18        19.08 o
  13   5  27          2.06        -30.56        20.76 o
   1   7  27        269.56        314.42        12.59 o
   3   7  27       2036.75       1980.17        33.62 o
   5   7  27         29.55         43.88        15.30 o
   7   7  27         76.43         74.63        16.87 o
   9   7  27          6.40         -6.76        17.79 o
  11   7  27         28.36          6.12        20.92 o
   1   9  27          0.40        -14.41         9.61 o
   3   9  27        150.13        102.94        14.74 o
   5   9  27         14.03         -5.90        14.64 o
   7   9  27          9.01         -9.98        14.64 o
   9   9  27          2.03        -19.89        18.50 o
  11   9  27        124.14        127.29        26.14 o
   1  11  27          0.60        -12.83        12.69 o
   3  11  27       1149.60       1249.73        33.67 o
   5  11  27         16.13         21.15        19.87 o
   7  11  27         12.68          5.85        20.11 o
   9  11  27         10.72        -11.58        19.49 o
   1  13  27          0.28         14.51        16.34 o
   3  13  27        164.06        129.34        29.66 o
   5  13  27         23.44         36.65        20.49 o
   7  13  27         44.97         92.70        23.47 o
   1  15  27          1.58         17.10        20.82 o
   3  15  27         16.36          9.23        18.52 o
   5  15  27         17.61         31.91        22.80 o
   0   0  28      11109.52      10667.50       203.10 o
   4   0  28        120.86         47.71        16.92 o
   8   0  28       1331.19       1048.08        39.21 o
  12   0  28          1.03        -18.45        20.48 o
   2   2  28         90.33         28.84         8.34 o
   4   2  28         14.69         59.43         9.58 o
   6   2  28        928.96        891.64        23.57 o
   8   2  28        112.20         50.46        13.79 o
  10   2  28         75.44         91.46        14.82 o
  12   2  28         11.37        -11.09        15.44 o
   0   4  28         39.25         33.71        11.07 o
   2   4  28        177.52        108.91        10.59 o
   4   4  28        640.61        604.42        19.95 o
   6   4  28         82.47         59.37        13.82 o
   8   4  28        879.56        806.58        25.92 o
  10   4  28        414.58        378.48        27.39 o
  12   4  28          3.74         14.21        20.87 o
   2   6  28       1961.96       2316.34        34.23 o
   4   6  28         40.47          4.28        11.49 o
   6   6  28         10.76         48.43        14.33 o
   8   6  28         56.18         31.85        16.19 o
  10   6  28          3.81        -24.95        16.63 o
  12   6  28          5.37        -20.64        33.95 o
   0   8  28         97.88        168.45        16.21 o
   2   8  28        337.60        363.82        17.21 o
   4   8  28         27.88         12.14        14.55 o
   6   8  28          0.47         -6.22        15.09 o
   8   8  28        105.57         73.76        19.80 o
  10   8  28         12.59          8.05        20.32 o
   2  10  28        106.07         90.27        17.83 o
   4  10  28       1078.55       1193.30        56.35 o
   6  10  28         19.82          7.08        17.26 o
   8  10  28          2.31        -27.79        24.54 o
  10  10  28         91.91        162.28        27.75 o
   0  12  28        126.12         46.46        21.66 o
   2  12  28        134.06        119.15        24.87 o
   4  12  28         52.26         19.38        17.63 o
   6  12  28        363.26        345.07        29.60 o
   8  12  28          4.52         -1.08        24.26 o
   2  14  28          4.21         21.11        18.63 o
   4  14  28         25.15         -4.11        17.33 o
   6  14  28        104.18        121.06        24.79 o
   0  16  28          8.36         20.66        56.02 o
   2  16  28         46.34         46.65        23.18 o
   1   1  29        344.37        266.16        13.69 o
   3   1  29        111.84        183.81        11.09 o
   5   1  29       1285.73       1356.09        25.56 o
   7   1  29         81.91         86.94        14.79 o
   9   1  29          4.54         -0.06        13.20 o
  11   1  29         22.72         -0.06        14.28 o
  13   1  29          3.45         -6.38        17.36 o
   1   3  29        248.09        254.46        14.87 o
   3   3  29         15.47        -10.04         9.07 o
   5   3  29       1077.18        998.39        22.73 o
   7   3  29          0.83         10.38        12.86 o
   9   3  29         34.67         64.00        16.20 o
  11   3  29         36.40         15.71        18.25 o
  13   3  29          6.86        -27.31        18.52 o
   1   5  29        473.49        317.02        13.31 o
   3   5  29         17.17         17.50        10.77 o
   5   5  29        970.13       1641.87        38.01 o
   7   5  29        453.90        366.66        20.58 o
   9   5  29          2.77        -16.44        17.79 o
  11   5  29         24.22         23.87        19.61 o
   1   7  29         95.24        113.03        12.31 o
   3   7  29         20.53        106.30        13.51 o
   5   7  29         67.29         45.10        15.59 o
   7   7  29         43.57          1.27        14.24 o
   9   7  29         15.29        -26.26        17.51 o
  11   7  29          0.14         -6.84        19.79 o
   1   9  29        102.02         83.61        15.05 o
   3   9  29        269.97        268.98        18.92 o
   5   9  29         16.00         -2.56        15.38 o
   7   9  29         11.59        -22.52        15.02 o
   9   9  29         26.98         15.43        20.81 o
  11   9  29         22.16          3.83        22.74 o
   1  11  29         62.47         14.68        14.48 o
   3  11  29         47.79         73.05        16.32 o
   5  11  29        110.71         75.04        21.04 o
   7  11  29         70.53         95.59        22.00 o
   9  11  29          1.51        -43.18        28.79 o
   1  13  29         77.10         64.49        19.76 o
   3  13  29          5.19         25.15        17.78 o
   5  13  29          1.61        -29.43        20.36 o
   7  13  29        151.28        142.31        26.12 o
   1  15  29        200.54        333.58        73.94 o
   3  15  29          0.71         18.19        18.18 o
   2   0  30        569.78        706.27        32.28 o
   6   0  30        902.03        894.26        42.20 o
  10   0  30        170.86        118.53        22.43 o
   0   2  30       1682.56       1614.49        39.39 o
   2   2  30         18.74        -10.54        12.43 o
   4   2  30         97.75         47.66        10.12 o
   6   2  30       1111.65        891.49        22.68 o
   8   2  30         48.28         44.04        13.42 o
  10   2  30        320.90        361.99        20.02 o
  12   2  30          1.66        -20.52        16.72 o
   2   4  30        496.58        812.13        20.26 o
   4   4  30        603.03        414.74        18.13 o
   6   4  30          4.03        -10.90        12.58 o
   8   4  30         50.82         46.20        14.44 o
  10   4  30          0.00         29.25        19.86 o
  12   4  30          8.21         16.03        20.54 o
   0   6  30         73.56          3.21        11.84 o
   2   6  30        918.41        978.26        23.53 o
   4   6  30        256.06        267.86        16.94 o
   6   6  30          2.88         50.81        15.62 o
   8   6  30         66.90         86.66        18.20 o
  10   6  30         92.30         63.52        26.26 o
  12   6  30         53.91         18.63        22.59 o
   2   8  30        460.42        481.02        19.42 o
   4   8  30         27.90         36.23        22.77 o
   6   8  30         90.96        134.45        18.93 o
   8   8  30         13.42        -22.62        15.08 o
  10   8  30         21.40         -3.82        19.87 o
   0  10  30         20.43         16.72        26.63 o
   2  10  30        273.92        362.92        21.56 o
   4  10  30        392.77        453.31        25.60 o
   6  10  30          1.71        -14.89        15.80 o
   8  10  30          0.01        -16.16        30.68 o
  10  10  30        101.16         86.99        25.79 o
   2  12  30         82.04         88.87        17.19 o
   4  12  30        125.47         82.47        21.91 o
   6  12  30         24.94        -27.40        18.27 o
   8  12  30         17.35        -19.95        20.90 o
   0  14  30        452.11        579.02        77.27 o
   2  14  30          1.97         20.64        21.35 o
   4  14  30          5.10        -25.20        19.74 o
   1   1  31       1115.25        953.78        23.88 o
   3   1  31        150.90        105.73        12.56 o
   5   1  31        478.51        501.76        17.78 o
   7   1  31         44.63         18.30        12.02 o
   9   1  31          1.68          9.08        13.60 o
  11   1  31         17.87         -2.77        14.64 o
   1   3  31        704.82        463.07        17.04 o
   3   3  31         59.86         30.98        10.91 o
   5   3  31        300.01        214.13        14.17 o
   7   3  31        457.92        359.03        18.29 o
   9   3  31        314.20        294.90        21.01 o
  11   3  31         40.91         34.89        21.93 o
   1   5  31        131.92        150.44        12.44 o
   3   5  31        373.25        369.12        17.57 o
   5   5  31        306.84        310.25        18.94 o
   7   5  31         54.77         35.70        14.15 o
   9   5  31         22.82          3.76        17.89 o
  11   5  31         53.12         67.83        23.19 o
   1   7  31          7.03         -4.81        10.59 o
   3   7  31         67.02         72.88        14.04 o
   5   7  31        298.15        385.75        22.81 o
   7   7  31         49.49         63.46        17.71 o
   9   7  31          4.85         -0.65        19.87 o
  11   7  31          7.52        -30.32        20.22 o
   1   9  31        129.60        141.59        14.71 o
   3   9  31        101.22         85.38        17.60 o
   5   9  31        538.91        536.79        26.33 o
   7   9  31          9.03         -0.77        16.38 o
   9   9  31          1.21         -8.00        21.09 o
   1  11  31         73.92        147.45        17.54 o
   3  11  31         80.31        128.16        20.13 o
   5  11  31          8.23         12.67        16.64 o
   7  11  31        127.16        104.53        23.10 o
   1  13  31          0.64         50.03        20.72 o
   3  13  31          0.39         13.45        17.92 o
   5  13  31         20.98         -6.94        19.20 o
   1  15  31          9.78         16.75        26.78 o
   0   0  32       4898.66       5616.45       155.74 o
   4   0  32        107.69         34.44        14.51 o
   8   0  32          0.01         -3.60        18.91 o
  12   0  32          8.00        -11.62        21.09 o
   2   2  32        329.05        365.68        18.44 o
   4   2  32        329.04        235.15        15.36 o
   6   2  32        340.03        336.65        16.61 o
   8   2  32         39.21         26.40        13.73 o
  10   2  32        102.02        155.55        18.43 o
  12   2  32         37.60         20.30        18.84 o
   0   4  32          1.36        -19.66        13.11 o
   2   4  32         12.37         -0.53        10.16 o
   4   4  32         38.52         22.05        11.84 o
   6   4  32         23.12         79.85        15.14 o
   8   4  32          3.94        -12.34        13.73 o
  10   4  32          2.65        -22.00        14.67 o
   2   6  32        461.74        341.00        17.03 o
   4   6  32        539.36        850.10        26.16 o
   6   6  32        239.03        241.51        21.45 o
   8   6  32          0.05          4.55        16.13 o
  10   6  32          6.94          5.35        19.13 o
   0   8  32        197.78        142.62        23.60 o
   2   8  32         13.75         20.51        12.82 o
   4   8  32        584.24        631.23        27.33 o
   6   8  32        266.05        363.53        34.72 o
   8   8  32         53.16         27.76        17.88 o
  10   8  32          1.87        -23.25        19.98 o
   2  10  32         70.14         42.65        15.60 o
   4  10  32        506.93        575.46        26.78 o
   6  10  32          0.68        -17.67        16.38 o
   8  10  32          6.86        -30.01        20.00 o
   0  12  32         26.45         25.60        76.48 o
   2  12  32        154.76        203.05        19.84 o
   4  12  32          1.04        -26.66        17.77 o
   6  12  32         41.14         14.69        20.88 o
   2  14  32         15.62         42.91        28.35 o
   4  14  32         34.15        -29.93        19.96 o
   1   1  33        103.79        185.49        15.68 o
   3   1  33         13.38         49.54        13.06 o
   5   1  33        241.51        156.04        13.61 o
   7   1  33        219.11        158.61        15.17 o
   9   1  33        793.06       1057.91        30.22 o
  11   1  33         26.95         66.20        23.25 o
   1   3  33         95.63        154.00        15.21 o
   3   3  33          0.02         -7.35        11.88 o
   5   3  33        948.44        873.46        24.64 o
   7   3  33          4.45        -17.06        11.37 o
   9   3  33          0.03        -16.04        12.92 o
  11   3  33        226.05        277.86        30.00 o
   1   5  33         66.93        197.12        15.56 o
   3   5  33         38.66         95.07        13.72 o
   5   5  33        112.14         56.29        15.17 o
   7   5  33         57.77         51.83        16.94 o
   9   5  33         34.26         -5.60        20.13 o
  11   5  33          0.05         -5.04        22.18 o
   1   7  33         21.47          3.29        13.53 o
   3   7  33         81.29        246.88        18.09 o
   5   7  33        446.54        450.73        26.84 o
   7   7  33          8.95         -5.74        15.72 o
   9   7  33         51.59         36.98        18.13 o
   1   9  33         51.53         49.91        15.13 o
   3   9  33        718.76        897.36        32.57 o
   5   9  33          9.27          0.68        17.02 o
   7   9  33          4.63         -2.18        16.93 o
   9   9  33         18.55        -10.82        22.43 o
   1  11  33        556.27        680.00        30.09 o
   3  11  33          4.83         -8.70        16.24 o
   5  11  33         20.26         27.52        16.98 o
   7  11  33          0.14        -29.61        20.10 o
   1  13  33        110.50        126.80        24.66 o
   3  13  33         18.53        -16.15        19.51 o
   5  13  33          3.09        -22.37        20.79 o
   2   0  34        211.02        448.61        29.35 o
   6   0  34          1.11        -14.71        16.10 o
  10   0  34        307.40        396.52        34.64 o
   0   2  34        213.13        211.49        24.62 o
   2   2  34        194.88        245.78        17.40 o
   4   2  34          0.14         -0.45        12.78 o
   6   2  34        123.41        183.23        15.61 o
   8   2  34         68.10         57.16        15.48 o
  10   2  34        148.06        203.12        23.78 o
   2   4  34        220.08        155.24        17.40 o
   4   4  34        214.65        304.37        17.80 o
   6   4  34        226.52        260.24        19.05 o
   8   4  34          0.00        -17.97        14.42 o
  10   4  34         67.83         10.47        16.98 o
   0   6  34        552.50        541.50        33.21 o
   2   6  34         38.10         11.14        14.09 o
   4   6  34        418.14        569.82        23.42 o
   6   6  34          2.44          2.04        21.73 o
   8   6  34        186.54        134.43        20.29 o
  10   6  34          0.64        -29.95        19.97 o
   2   8  34         29.43          5.27        13.60 o
   4   8  34         76.61         81.75        18.20 o
   6   8  34        205.75        206.28        22.34 o
   8   8  34          1.03        -24.36        16.98 o
   0  10  34        275.84        251.73        39.50 o
   2  10  34         13.63          9.35        19.41 o
   4  10  34         21.94         -1.85        16.99 o
   6  10  34          2.65        -13.81        17.27 o
   8  10  34         10.47        -38.10        25.40 o
   2  12  34         18.59         51.63        37.85 o
   4  12  34         11.49         17.17        17.66 o
   0  14  34         58.05         49.48        33.27 o
   1   1  35         42.51         27.15        13.19 o
   3   1  35         22.07         32.22        14.11 o
   5   1  35        204.70        218.48        18.18 o
   7   1  35        111.47        101.82        14.54 o
   9   1  35         55.50         91.31        17.64 o
  11   1  35          0.03          4.67        17.37 o
   1   3  35        214.17        303.31        26.44 o
   3   3  35        162.23        240.63        18.92 o
   5   3  35        267.14        284.11        17.13 o
   7   3  35          0.00        -11.51        15.69 o
   9   3  35         72.33         74.56        17.01 o
   1   5  35          4.44          3.37        13.14 o
   3   5  35          2.04          4.61        14.49 o
   5   5  35        172.66        144.70        17.12 o
   7   5  35          0.02        -13.65        16.86 o
   9   5  35          2.04        -29.79        19.86 o
   1   7  35         57.04         76.35        17.40 o
   3   7  35         37.73         -4.97        14.16 o
   5   7  35        233.82        375.99        24.62 o
   7   7  35          0.01         -5.23        17.50 o
   9   7  35          7.97        -12.49        18.50 o
   1   9  35         47.18         46.38        25.18 o
   3   9  35         55.66         76.22        19.00 o
   5   9  35        163.35        190.43        21.32 o
   7   9  35          6.34          1.82        17.75 o
   1  11  35          5.02         31.72        23.31 o
   3  11  35          4.02          2.49        16.98 o
   5  11  35         20.55         20.98        17.98 o
   1  13  35         63.98         98.22        24.28 o
   3  13  35         31.89         -1.11        20.88 o
   0   0  36         10.17          6.75        29.80 o
   4   0  36         12.50         21.47        19.40 o
   8   0  36        308.09        460.10        33.66 o
   2   2  36         36.81         -4.01        13.83 o
   4   2  36        125.39        118.79        16.71 o
   6   2  36         35.34         38.82        15.18 o
   8   2  36         63.66         56.43        16.01 o
  10   2  36          1.70          3.42        16.38 o
   0   4  36        116.21        100.19        45.69 o
   2   4  36        629.44        931.38        27.05 o
   4   4  36          2.02         -7.57        14.58 o
   6   4  36         38.10         93.46        16.37 o
   8   4  36         59.46         30.97        16.94 o
  10   4  36         21.32         13.18        17.34 o
   2   6  36         94.35        170.59        18.01 o
   4   6  36         91.59         85.46        16.44 o
   6   6  36         51.52         16.16        17.11 o
   8   6  36          7.93         -9.24        18.26 o
   0   8  36        225.84        340.80        36.44 o
   2   8  36        167.41        128.91        19.89 o
   4   8  36        215.88        266.94        23.16 o
   6   8  36         23.73         -5.14        17.45 o
   8   8  36         12.55        -13.16        20.82 o
   2  10  36        136.80        155.34        29.19 o
   4  10  36          1.47          1.40        17.71 o
   6  10  36          3.94        -20.30        17.57 o
   0  12  36          5.41         66.96        60.39 o
   2  12  36        148.11        182.99        24.29 o
   4  12  36          1.52         -4.90        17.69 o
   1   1  37        120.17        191.00        20.82 o
   3   1  37          0.39        -11.72        13.93 o
   5   1  37         96.40        180.48        18.21 o
   7   1  37        112.66        144.02        18.17 o
   9   1  37        440.22        430.94        27.66 o
   1   3  37        210.52        201.16        19.22 o
   3   3  37          2.72          1.26        13.74 o
   5   3  37        160.91        130.51        24.25 o
   7   3  37          0.96          3.34        14.41 o
   9   3  37          9.91        -20.85        17.63 o
   1   5  37          9.91         13.73        16.65 o
   3   5  37         81.07         87.18        17.17 o
   5   5  37          0.55        -20.25        16.01 o
   7   5  37         44.09         12.83        17.95 o
   9   5  37         47.34         17.64        21.96 o
   1   7  37          0.04         -1.83        18.10 o
   3   7  37          1.33         10.47        16.95 o
   5   7  37        205.53        255.77        23.54 o
   7   7  37          0.01        -26.06        17.37 o
   1   9  37         39.64         14.06        20.26 o
   3   9  37          2.56        -13.59        19.68 o
   5   9  37         43.03         19.19        21.72 o
   7   9  37         39.63         40.99        19.37 o
   1  11  37        136.16        181.71        32.36 o
   3  11  37          6.64        -22.33        19.16 o
   2   0  38        308.47        291.53        27.78 o
   6   0  38          8.74         -0.04        20.15 o
   0   2  38         31.17         48.83        25.05 o
   2   2  38        345.86        286.60        21.96 o
   4   2  38         36.66         23.73        14.88 o
   6   2  38         49.32         23.94        15.13 o
   8   2  38         41.75         37.36        18.06 o
   2   4  38          0.06         19.19        17.26 o
   4   4  38          1.70        -10.54        14.39 o
   6   4  38         78.79         35.03        16.59 o
   8   4  38          9.69        -24.34        16.23 o
   0   6  38        249.50        241.24        32.94 o
   2   6  38         94.69        128.06        20.58 o
   4   6  38         27.14         -5.47        18.36 o
   6   6  38          1.77        -26.23        17.49 o
   8   6  38         31.14        -24.17        18.62 o
   2   8  38        243.03        308.83        27.36 o
   4   8  38         53.93        102.93        24.11 o
   6   8  38         57.16         59.52        19.47 o
   0  10  38          0.19         11.92        39.73 o
   2  10  38          6.51         -2.65        26.22 o
   4  10  38          6.01        -17.10        17.59 o
   1   1  39          4.78          5.03        16.88 o
   3   1  39          0.00          4.27        14.88 o
   5   1  39          6.18         -7.68        14.63 o
   7   1  39          1.12         -4.69        17.20 o
   9   1  39          8.45         11.77        18.42 o
   1   3  39         19.76        -18.99        16.89 o
   3   3  39        246.45        217.65        20.24 o
   5   3  39         19.78         -0.99        14.92 o
   7   3  39         37.27         72.87        19.57 o
   1   5  39         29.84         37.43        18.10 o
   3   5  39         75.82         66.40        17.44 o
   5   5  39          0.63          5.54        15.31 o
   7   5  39          0.02         -6.47        19.76 o
   1   7  39          0.72        -20.78        17.92 o
   3   7  39          6.00         47.70        21.49 o
   5   7  39         32.95        -10.85        31.96 o
   7   7  39          2.96        -26.61        17.74 o
   1   9  39        128.08        114.40        22.94 o
   3   9  39          0.03          0.17        42.75 o
   5   9  39          5.63          4.84        22.20 o
   1  11  39        138.98        145.71        29.25 o
   0   0  40         84.17         11.12        32.18 o
   4   0  40          1.82          4.54        20.50 o
   8   0  40        102.18         86.71        33.36 o
   2   2  40          0.14          2.47        18.98 o
   4   2  40         17.09        -17.71        15.09 o
   6   2  40         29.71         23.43        17.76 o
   8   2  40         26.51          3.39        20.31 o
   0   4  40        193.45        246.03        33.28 o
   2   4  40        481.46        509.70        28.05 o
   4   4  40         23.72         67.89        17.42 o
   6   4  40         20.65         18.97        18.12 o
   2   6  40         91.15         66.95        19.49 o
   4   6  40          3.98          7.57        18.48 o
   6   6  40         11.95        -29.42        25.69 o
   0   8  40          7.99         35.65        38.34 o
   2   8  40          3.07        -10.19        20.78 o
   4   8  40          3.36         16.79        23.59 o
   2  10  40          1.74         -9.47        38.97 o
   1   1  41         72.90         49.75        21.85 o
   3   1  41          4.86         -9.81        16.14 o
   5   1  41          3.64        -22.15        14.77 o
   7   1  41          0.33         -5.61        18.46 o
   1   3  41         84.26         79.51        20.59 o
   3   3  41          9.11          6.28        16.12 o
   5   3  41          6.23         -5.79        16.24 o
   7   3  41          0.02        -23.74        17.56 o
   1   5  41          3.27          7.07        19.63 o
   3   5  41         46.65         77.34        19.56 o
   5   5  41          0.72        -18.75        16.53 o
   1   7  41         45.68         48.33        21.10 o
   3   7  41        129.82        170.46        25.18 o
   5   7  41         19.28        -20.05        22.67 o
   1   9  41          5.61         16.35        26.64 o
   2   0  42         19.01        -35.52        23.68 o
   6   0  42         15.44        -32.53        21.68 o
   0   2  42         18.20         53.17        26.96 o
   2   2  42        101.61        171.71        22.95 o
   4   2  42         27.23          8.41        16.41 o
   6   2  42          0.52        -11.27        23.18 o
   2   4  42         20.13         46.84        23.11 o
   4   4  42          0.23        -30.18        20.54 o
   6   4  42          6.16         -1.40        19.01 o
   0   6  42         65.58        102.59        33.68 o
   2   6  42        120.13        206.27        25.98 o
   4   6  42          7.52          5.23        19.71 o
   2   8  42        171.79        232.96        30.72 o
   1   1  43          4.51        -23.02        19.73 o
   3   1  43         13.78         17.82        21.10 o
   5   1  43          0.11         -5.87        16.90 o
   1   3  43         10.13         35.37        20.06 o
   3   3  43         45.17         34.44        20.07 o
   5   3  43         23.94         28.84        18.01 o
   1   5  43         25.93         67.58        22.11 o
   3   5  43         79.48        119.67        22.68 o
   1   7  43          6.34         -3.63        20.11 o
   0   0  44         46.89         54.43        42.11 o
   4   0  44          5.45        -34.66        41.91 o
   2   2  44          5.90         -3.86        23.11 o
   4   2  44         52.25         94.90        20.19 o
   0   4  44         10.72         32.43        28.46 o
   2   4  44         54.77         41.22        20.53 o
   4   4  44          9.42         10.23        19.10 o
   1   1  45         20.77         25.58        19.61 o
   3   1  45          0.01         -8.95        19.24 o
   1   3  45          0.02          7.93        19.67 o
   3   3  45         14.22          8.14        20.50 o
   0   2  46         69.87         59.39        37.34 o
                                                
